# Supplementary material for: Non-canonical Wnt signaling regulates neural stem cell quiescence during homeostasis and after demyelination
Source: Nat Commun. 2018 Jan 2;9:36. doi: 10.1038/s41467-017-02440-0 (PMC5750230; doi:10.1038/s41467-017-02440-0)
Supplement: Supplementary file 4 — Supplementary Data 1 [file 41467_2017_2440_MOESM4_ESM.xlsx]

## Sheet: Proteomics Full Data
Protein	Accession	Average Ratio	Standard Deviation	Weighted Average ratio	Peptide Number	Spec. Count	Average Ratio	Standard Deviation	Weighted Average ratio	Peptide Number	Spec. Count	Demyelinated/Control
Glycylpeptide N-tetradecanoyltransferase 1	sp|O70310|NMT1_MOUSE	0.05	0	0.05	1	1	0.7	0.37	0.82	5	5	14
Complexin-2	sp|P84086|CPLX2_MOUSE	0.95	0.65	1.12	9	13	6.71	2.46	6.21	3	7	7.06316
DnaJ (Hsp40) homolog, subfamily B, member 1	tr|Q3TU79|Q3TU79_MOUSE	0.77	0	0.77	3	3	5.04	8.31	5.35	4	4	6.54545
Complexin-1	sp|P63040|CPLX1_MOUSE	1.17	0.52	1.24	8	12	5.37	3.34	4.91	4	6	4.58974
Glial fibrillary acidic protein	sp|P03995|GFAP_MOUSE	0.81	0.2	0.81	14	17	2.89	1.54	3.15	43	57	3.5679
Ribophorin II	tr|A2ACG7|A2ACG7_MOUSE	0.52	0	0.52	1	1	1.82	0.36	1.95	10	12	3.5
Synaptogyrin-1	sp|O55100|SNG1_MOUSE	1.71	0	1.71	2	2	5.87	3.92	4.54	5	5	3.43275
Uncharacterized protein	tr|E9PYL9|E9PYL9_MOUSE	0.22	0	0.22	2	2	0.69	0.57	0.81	2	3	3.13636
60S ribosomal protein L8	sp|P62918|RL8_MOUSE	0.55	0.03	0.55	14	19	1.69	1.22	1.43	15	16	3.07273
Protein KHNYN	sp|Q80U38|KHNYN_MOUSE	0.14	0	0.14	1	3	0.43	0.14	0.4	2	3	3.07143
Metabotropic glutamate receptor subtype 5b	tr|B2BH30|B2BH30_MOUSE	1.04	0.13	1.04	9	11	3.09	0	3.09	2	2	2.97115
Leucine-rich repeat-containing protein 7	sp|Q80TE7|LRRC7_MOUSE	1.01	0.35	0.99	8	12	2.87	2.37	3.77	9	11	2.84158
Synapsin-3	sp|Q8JZP2|SYN3_MOUSE	0.82	0.22	0.81	7	10	2.27	1.02	2.11	10	11	2.76829
RAB5C, member RAS oncogene family	tr|Q3TJ39|Q3TJ39_MOUSE	0.4	0.33	0.62	3	3	1.1	0	1.1	4	6	2.75
Oxysterol-binding protein	tr|Q8R2T7|Q8R2T7_MOUSE	0.45	0	0.45	2	2	1.15	0.08	1.15	5	5	2.55556
3-phosphoinositide-dependent protein kinase 1	sp|Q9Z2A0|PDPK1_MOUSE	0.68	0.11	0.71	2	3	1.68	0	1.68	2	2	2.47059
Voltage-dependent calcium channel gamma-8 subunit	sp|Q8VHW2|CCG8_MOUSE	0.89	0	0.89	4	4	2.16	0.92	2.32	3	7	2.42697
Thioredoxin-related transmembrane protein 2	sp|Q9D710|TMX2_MOUSE	1.1	0.33	1.25	14	14	2.6	0.13	2.61	14	17	2.36364
Monoacylglycerol lipase ABHD12	sp|Q99LR1|ABD12_MOUSE	0.93	0.27	0.98	5	5	2.16	0.9	2.37	2	2	2.32258
Jouberin	sp|Q8K3E5|AHI1_MOUSE	1.47	0.54	1.49	3	3	3.41	0	3.41	2	2	2.31973
Sideroflexin-5	sp|Q925N0|SFXN5_MOUSE	1.21	0.37	1.29	11	14	2.75	0.45	2.76	6	8	2.27273
Histone H4	tr|B2RTM0|B2RTM0_MOUSE	1.4	0.25	1.43	27	33	3.16	0.46	3.2	23	30	2.25714
Thioredoxin reductase 1, cytoplasmic	sp|Q9JMH6|TRXR1_MOUSE	1.08	0	1.08	1	3	2.39	0.01	2.39	3	5	2.21296
Solute carrier family 12 member 5	sp|Q91V14|S12A5_MOUSE	1.13	0.5	1.11	25	30	2.5	0.49	2.54	30	38	2.21239
Sodium channel voltage-gated type II alpha 1	tr|B1AWN6|B1AWN6_MOUSE	1.14	0.11	1.15	2	8	2.49	0.29	2.49	14	14	2.18421
Leucine-rich repeat-containing protein 16C	sp|Q3V3V9|LR16C_MOUSE	0.74	0.53	0.77	3	3	1.61	0	1.61	3	3	2.17568
Sodium- and chloride-dependent GABA transporter 1	sp|P31648|SC6A1_MOUSE	0.8	0.43	0.79	5	6	1.74	0.03	1.74	5	5	2.175
G protein pathway suppressor 1	tr|B1ATU4|B1ATU4_MOUSE	0.59	0.11	0.57	3	3	1.28	0	1.28	2	2	2.16949
Brain protein 44-like	tr|Q3UX28|Q3UX28_MOUSE	0.7	0.15	0.75	4	4	1.51	0	1.51	3	3	2.15714
RAB6B, member RAS oncogene family	tr|Q0PD53|Q0PD53_MOUSE	0.64	0.2	0.59	5	5	1.38	0.11	1.39	4	4	2.15625
Microtubule-associated protein 4	sp|P27546|MAP4_MOUSE	0.66	0.1	0.66	30	33	1.4	0.53	1.39	9	13	2.12121
Potassium voltage-gated channel, subfamily Q, member 2	tr|B7ZBV9|B7ZBV9_MOUSE	1.48	0.2	1.5	5	5	3.12	0.4	3.17	4	4	2.10811
Synaptotagmin-3	sp|O35681|SYT3_MOUSE	0.66	0	0.66	2	2	1.38	0.13	1.4	3	3	2.09091
40S ribosomal protein S8	tr|Q497E9|Q497E9_MOUSE	0.39	0.09	0.39	5	5	0.81	0.1	0.82	5	5	2.07692
Neuronal proto-oncogene tyrosine-protein kinase Src	sp|P05480|SRC_MOUSE	0.95	0	0.95	1	1	1.97	0.94	2.26	4	4	2.07368
4F2 cell-surface antigen heavy chain	sp|P10852|4F2_MOUSE	1.18	0.15	1.21	18	22	2.41	0.4	2.43	20	24	2.04237
Acyl-CoA synthetase long-chain family member 6	tr|Q5F2C5|Q5F2C5_MOUSE	1.29	0.29	1.29	11	13	2.63	1.09	3.05	11	19	2.03876
Retinol-binding protein 1	sp|Q00915|RET1_MOUSE	0.9	0	0.9	5	5	1.83	0.08	1.82	4	4	2.03333
26S proteasome non-ATPase regulatory subunit 13	sp|Q9WVJ2|PSD13_MOUSE	0.72	0.05	0.74	4	4	1.46	0	1.46	2	2	2.02778
Carbohydrate kinase domain-containing protein	sp|Q9CZ42|CARKD_MOUSE	0.72	0.35	0.82	7	7	1.45	0.39	1.56	5	5	2.01389
Histone cluster 1, H1d	tr|Q149Z9|Q149Z9_MOUSE	2.21	0	2.21	2	12	4.43	0.13	4.43	5	13	2.00452
Guanine nucleotide-binding protein G(I)/G(S)/G(O) subunit gamma-7	sp|Q61016|GBG7_MOUSE	0.6	0.35	0.73	3	3	1.19	0.13	1.19	8	8	1.98333
60S ribosomal protein L36a	sp|P83882|RL36A_MOUSE	0.42	0.07	0.42	3	3	0.83	0.2	0.8	5	5	1.97619
Sodium-coupled neutral amino acid transporter 3	sp|Q9DCP2|S38A3_MOUSE	1.04	0.12	1	3	3	2.05	0.61	2	4	4	1.97115
Dehydrogenase/reductase SDR family member 1	sp|Q99L04|DHRS1_MOUSE	1.14	0.18	1.17	5	5	2.23	0.15	2.26	4	4	1.95614
Basigin	sp|P18572|BASI_MOUSE	0.58	0.25	0.68	5	5	1.13	0.12	1.15	6	7	1.94828
Lysosome membrane protein 2	sp|O35114|SCRB2_MOUSE	0.79	0	0.79	2	2	1.53	0.1	1.55	8	9	1.93671
Dolichyl-diphosphooligosaccharide--protein glycosyltransferase subunit 1	sp|Q91YQ5|RPN1_MOUSE	1.12	0.28	1.23	8	8	2.16	0.25	2.19	10	12	1.92857
60S ribosomal protein L18a	sp|P62717|RL18A_MOUSE	0.53	0.01	0.53	8	9	1.02	0.03	1.01	7	7	1.92453
Lipid phosphate phosphatase-related protein type 3	sp|Q7TPB0|LPPR3_MOUSE	0.5	0	0.5	2	2	0.96	0.43	0.84	4	4	1.92
Flotillin 2	tr|Q5SS83|Q5SS83_MOUSE	1.33	0.25	1.34	4	4	2.54	0.45	2.52	4	5	1.90977
MAP-kinase activating death domain	tr|A2AGQ2|A2AGQ2_MOUSE	0.84	0.07	0.84	8	8	1.6	0.24	1.61	17	18	1.90476
Methyl-CpG-binding protein 2	sp|Q9Z2D6|MECP2_MOUSE	2.22	0.22	2.17	11	17	4.2	0.67	4.31	9	19	1.89189
Glutamic acid decarboxylase 2	tr|Q548L4|Q548L4_MOUSE	1	0.16	1.03	5	5	1.89	0.08	1.89	6	7	1.89
Dystrobrevin alpha	tr|Q8CFR5|Q8CFR5_MOUSE	0.84	0	0.84	1	1	1.58	0.56	1.53	5	5	1.88095
Gamma-aminobutyric acid (GABA-A) receptor, subunit alpha 1	tr|Q544F7|Q544F7_MOUSE	0.66	0.03	0.66	2	2	1.24	0.24	1.24	5	5	1.87879
LETM1 and EF-hand domain-containing protein 1, mitochondrial	sp|Q9Z2I0|LETM1_MOUSE	0.9	0.3	1.02	7	8	1.69	0.43	1.73	7	8	1.87778
Neutral cholesterol ester hydrolase 1	sp|Q8BLF1|ADCL1_MOUSE	1.41	0.11	1.41	6	6	2.64	0.19	2.65	6	6	1.87234
40S ribosomal protein S3a	sp|P97351|RS3A_MOUSE	0.47	0	0.47	4	4	0.88	0.14	0.89	6	7	1.87234
Lymphocyte antigen 6H	sp|Q9WUC3|LY6H_MOUSE	0.49	0.06	0.51	19	19	0.91	0.01	0.91	13	14	1.85714
60S ribosomal protein L28	sp|P41105|RL28_MOUSE	0.56	0.23	0.62	5	7	1.04	0	1.04	3	3	1.85714
Long-chain-fatty-acid--CoA ligase ACSBG1	sp|Q99PU5|ACBG1_MOUSE	0.96	0	0.96	2	2	1.78	0.24	1.78	4	4	1.85417
RTN1-C	tr|Q7M6W1|Q7M6W1_MOUSE	1.13	0.17	1.16	10	13	2.09	0.26	2.08	12	16	1.84956
Vacuolar protein sorting-associated protein 35	sp|Q9EQH3|VPS35_MOUSE	1.07	0.54	1.33	8	12	1.97	0.48	2.13	18	21	1.84112
60S ribosomal protein L10	sp|Q6ZWV3|RL10_MOUSE	0.67	0.07	0.67	9	9	1.23	0.13	1.22	8	8	1.83582
Sodium-calcium exchanger	tr|Q8K596|Q8K596_MOUSE	1.26	0.57	1.4	14	15	2.31	0.68	2.46	11	13	1.83333
C2 calcium-dependent domain-containing protein 4C	sp|Q5HZI2|C2C4C_MOUSE	1.17	0.26	1.24	3	3	2.14	0	2.14	2	2	1.82906
RNA-binding protein 14	sp|Q8C2Q3|RBM14_MOUSE	1.33	0.76	1.48	9	11	2.41	0	2.41	2	2	1.81203
40S ribosomal protein SA	sp|P14206|RSSA_MOUSE	0.47	0.1	0.49	16	19	0.85	0.4	0.92	10	11	1.80851
60S ribosomal protein L21	sp|O09167|RL21_MOUSE	0.55	0	0.55	8	10	0.99	0.08	0.99	10	10	1.8
Brain protein 44	sp|Q9D023|BR44_MOUSE	0.84	0.01	0.84	6	6	1.51	0.12	1.51	5	5	1.79762
Arf-GAP with SH3 domain, ANK repeat and PH domain-containing protein 1	sp|Q9QWY8|ASAP1_MOUSE	0.73	0.03	0.72	3	4	1.31	0	1.31	2	2	1.79452
Solute carrier family 2 (Facilitated glucose transporter), member 3	tr|Q3TPL8|Q3TPL8_MOUSE	1.54	0.22	1.55	11	11	2.76	0.1	2.77	4	5	1.79221
Calcium/calmodulin-dependent protein kinase IV	tr|Q8BGR3|Q8BGR3_MOUSE	1.05	0.22	1.13	15	21	1.88	0	1.88	3	3	1.79048
D-dopachrome tautomerase	tr|Q3UNI8|Q3UNI8_MOUSE	1.03	0.16	1.02	5	6	1.84	0.01	1.84	4	8	1.78641
Gamma-aminobutyric acid (GABA-A) receptor, subunit gamma 2	tr|B1AT55|B1AT55_MOUSE	0.73	NA	0.73	1	1	1.3	0.02	1.3	3	3	1.78082
Catenin beta-1	sp|Q02248|CTNB1_MOUSE	1.1	0.16	1.13	23	29	1.95	0.43	1.96	18	20	1.77273
Solute carrier family 25 (Mitochondrial carrier, citrate transporter), member 1	tr|Q8JZU2|Q8JZU2_MOUSE	1	0.05	1.01	3	3	1.77	0.02	1.78	2	2	1.77
Large proline-rich protein BAG6	sp|Q9Z1R2|BAG6_MOUSE	0.69	0.22	0.7	14	16	1.22	0.47	1.14	6	7	1.76812
Serine/threonine-protein phosphatase 2A 56 kDa regulatory subunit epsilon isoform	sp|Q61151|2A5E_MOUSE	1.29	0.28	1.3	13	17	2.27	0.28	2.3	15	19	1.75969
Calnexin	tr|Q5SUC3|Q5SUC3_MOUSE	0.82	0.08	0.82	7	7	1.44	0.15	1.42	11	14	1.7561
Synaptic vesicle glycoprotein 2B	sp|Q8BG39|SV2B_MOUSE	1.18	0.28	1.18	10	10	2.07	0	2.07	2	2	1.75424
Phosphodiesterase 2A, cGMP-stimulated	tr|Q5PR72|Q5PR72_MOUSE	1.26	0.13	1.27	21	23	2.21	0.29	2.24	23	29	1.75397
Core histone macro-H2A.2	sp|Q8CCK0|H2AW_MOUSE	0.65	0.31	0.64	8	8	1.14	0.32	1.17	8	8	1.75385
40S ribosomal protein S10	sp|P63325|RS10_MOUSE	0.6	0.08	0.6	9	12	1.05	0.03	1.05	10	12	1.75
Solute carrier family 24 (Sodium/potassium/calcium exchanger), member 2	tr|B1AXF3|B1AXF3_MOUSE	1.16	0.09	1.16	15	15	2.03	0.18	2.03	15	16	1.75
Catechol-O-methyltransferase 1	tr|Q91XH4|Q91XH4_MOUSE	0.8	0.14	0.84	4	4	1.4	0.23	1.43	5	6	1.75
60S ribosomal protein L27	tr|Q5BLJ9|Q5BLJ9_MOUSE	0.47	0.02	0.47	3	3	0.82	0.18	0.83	3	3	1.74468
Solute carrier family 24 (Sodium/potassium/calcium exchanger), member 2	tr|B1AXF2|B1AXF2_MOUSE	0.86	0.24	0.96	5	5	1.5	0	1.5	4	4	1.74419
G protein-coupled receptor 158	tr|B1AWY4|B1AWY4_MOUSE	0.86	0.49	0.87	11	11	1.5	0.6	1.48	8	8	1.74419
AP-2 complex subunit alpha-1	sp|P17426|AP2A1_MOUSE	1.63	0.34	1.71	60	83	2.84	0.53	2.87	60	77	1.74233
Trifunctional enzyme subunit beta, mitochondrial	sp|Q99JY0|ECHB_MOUSE	0.62	0.07	0.62	20	21	1.08	0.1	1.09	4	4	1.74194
60S ribosomal protein L10a	sp|P53026|RL10A_MOUSE	0.73	0.15	0.74	3	3	1.26	0.04	1.25	3	3	1.72603
G protein-regulated inducer of neurite outgrowth 1	sp|Q3UNH4|GRIN1_MOUSE	0.29	0.03	0.29	14	14	0.5	0.05	0.5	21	24	1.72414
Phosphate carrier protein, mitochondrial	sp|Q8VEM8|MPCP_MOUSE	1.3	0.27	1.33	25	32	2.24	0.43	2.27	22	26	1.72308
Phosphate carrier protein, mitochondrial	sp|Q8BTG7|NDRG4_MOUSE	1.29	0.1	1.28	5	7	2.21	2.15	2.46	5	7	1.71318
Microtubule-associated protein 7, isoform CRA_b	tr|D3YWN7|D3YWN7_MOUSE	1.06	0.18	1.03	2	2	1.81	0	1.81	2	3	1.70755
Acyl-CoA thioesterase 11	tr|A2AVR6|A2AVR6_MOUSE	1.05	NA	1.05	1	1	1.79	0.01	1.79	4	4	1.70476
CD200 antigen	tr|Q80VX2|Q80VX2_MOUSE	0.91	0.17	0.94	12	12	1.55	0.23	1.54	8	8	1.7033
39S ribosomal protein L12, mitochondrial	sp|Q9DB15|RM12_MOUSE	0.47	0.03	0.47	24	28	0.8	0.4	0.82	11	11	1.70213
ATPase, Na+/K+ transporting, beta 1 polypeptide	tr|Q545P0|Q545P0_MOUSE	1.17	0.16	1.18	67	85	1.99	0.24	1.99	62	70	1.70085
Synaptosomal-associated protein 47	sp|Q8R570|SNP47_MOUSE	0.63	0.07	0.63	7	9	1.07	0.08	1.09	9	10	1.69841
Proprotein convertase subtilisin/kexin type 1 inhibitor	tr|B1AUA4|B1AUA4_MOUSE	0.63	0.14	0.63	13	14	1.07	0.14	1.09	21	21	1.69841
Heterogeneous nuclear ribonucleoprotein R	tr|Q8VHM5|Q8VHM5_MOUSE	0.53	0.18	0.58	4	4	0.9	0.02	0.9	4	4	1.69811
Dmx-like 2	tr|B0V2P5|B0V2P5_MOUSE	0.96	0.19	0.98	42	43	1.63	0.29	1.63	35	41	1.69792
Disintegrin and metalloproteinase domain-containing protein 22	sp|Q9R1V6|ADA22_MOUSE	1.09	0.25	1.1	6	6	1.85	0.19	1.84	13	13	1.69725
Apolipoprotein E	sp|P08226|APOE_MOUSE	0.62	0.1	0.63	10	12	1.05	0.13	1.04	4	6	1.69355
Myosin-Va	sp|Q99104|MYO5A_MOUSE	1.32	0.18	1.34	31	33	2.23	0.49	2.38	22	34	1.68939
V-type proton ATPase subunit H	sp|Q8BVE3|VATH_MOUSE	1.12	0.34	1.19	29	35	1.89	0.22	1.9	19	26	1.6875
Putative uncharacterized protein	tr|Q3UYN2|Q3UYN2_MOUSE	0.44	0.15	0.44	9	10	0.74	0.26	0.82	3	3	1.68182
40S ribosomal protein S20	sp|P60867|RS20_MOUSE	0.47	0.09	0.49	6	6	0.79	0.04	0.79	9	9	1.68085
Microsomal glutathione S-transferase 3	sp|Q9CPU4|MGST3_MOUSE	1.37	0.43	1.5	16	16	2.3	0.31	2.37	24	26	1.67883
ATP synthase protein 8	tr|Q7JCZ0|Q7JCZ0_MOUSE	0.89	0.06	0.89	7	7	1.49	0.02	1.49	8	8	1.67416
Protein FAM162A	sp|Q9D6U8|F162A_MOUSE	1.28	0.37	1.35	5	5	2.14	0	2.14	2	2	1.67188
Synaptic vesicle membrane protein VAT-1 homolog-like	sp|Q80TB8|VAT1L_MOUSE	2.28	0.35	2.32	41	45	3.81	0.52	3.89	21	30	1.67105
Syntaxin 12	tr|A2ADS0|A2ADS0_MOUSE	1.03	0.01	1.03	5	6	1.72	0.25	1.68	7	10	1.6699
Plasma membrane Ca++ transporting ATPase 4 variant x/e	tr|D1FNM8|D1FNM8_MOUSE	1.02	0.26	1.01	17	21	1.7	0.55	1.74	23	27	1.66667
5&#039;-nucleotidase	sp|Q61503|5NTD_MOUSE	0.95	0.26	1.06	4	4	1.58	0	1.58	2	2	1.66316
Clathrin, heavy polypeptide (Hc)	tr|Q5SXR6|Q5SXR6_MOUSE	2.04	0.34	2.09	312	374	3.39	0.57	3.48	325	432	1.66176
Cytochrome c oxidase subunit 2	tr|Q7JCZ1|Q7JCZ1_MOUSE	0.93	0.09	0.93	18	21	1.54	0.16	1.55	22	25	1.65591
Cytoplasmic FMR1-interacting protein 2	sp|Q5SQX6|CYFP2_MOUSE	1.56	0.28	1.65	6	7	2.58	0.61	2.74	12	14	1.65385
Guanine nucleotide-binding protein G(I)/G(S)/G(O) subunit gamma-3	sp|P63216|GBG3_MOUSE	0.49	0.03	0.49	6	8	0.81	0.01	0.81	5	8	1.65306
UPF0765 protein C10orf58 homolog	sp|Q9CYH2|CJ058_MOUSE	1.12	0.13	1.08	3	3	1.85	0.08	1.84	3	4	1.65179
Putative uncharacterized protein	tr|Q3TD51|Q3TD51_MOUSE	1.49	0.4	1.46	12	12	2.46	0.38	2.5	8	8	1.65101
MCG133388, isoform CRA_r	tr|Q91XX0|Q91XX0_MOUSE	0.93	NA	0.93	1	1	1.53	0.89	1.37	4	4	1.64516
RAB1B, member RAS oncogene family, isoform CRA_c	tr|Q0PD66|Q0PD66_MOUSE	0.84	0.15	0.86	10	11	1.38	0.22	1.38	14	15	1.64286
NCK-associated protein 1	tr|A2AS97|A2AS97_MOUSE	1.54	0.33	1.62	23	28	2.53	0.41	2.63	28	31	1.64286
Secretory carrier-associated membrane protein 3	sp|O35609|SCAM3_MOUSE	1.11	0.37	1.29	6	6	1.82	0.33	1.85	5	5	1.63964
RAS guanyl-releasing protein 2	sp|Q9QUG9|GRP2_MOUSE	1.83	0.33	1.76	7	8	3	0.42	3.01	4	4	1.63934
Glycoprotein m6a, isoform CRA_b	tr|Q542P2|Q542P2_MOUSE	0.79	0.04	0.79	14	16	1.29	0.17	1.32	15	17	1.63291
Beta-arrestin-1	sp|Q8BWG8|ARRB1_MOUSE	1.32	0.23	1.4	5	5	2.14	0.17	2.14	4	4	1.62121
Protein rogdi homolog	sp|Q3TDK6|ROGDI_MOUSE	1	0.09	1	7	8	1.62	0.04	1.62	14	17	1.62
Cytochrome c oxidase subunit 3	tr|Q7JCX7|Q7JCX7_MOUSE	0.94	0.01	0.94	5	5	1.52	0.25	1.57	14	14	1.61702
26S proteasome non-ATPase regulatory subunit 3	sp|P14685|PSMD3_MOUSE	1.07	0.09	1.06	4	4	1.73	0	1.73	2	5	1.61682
Putative uncharacterized protein	tr|Q3TPB6|Q3TPB6_MOUSE	1.51	0.49	1.59	7	7	2.44	0.13	2.44	5	5	1.61589
Mannose-1-phosphate guanyltransferase beta	sp|Q8BTZ7|GMPPB_MOUSE	0.91	0.48	0.87	4	4	1.47	0.42	1.64	4	4	1.61538
Sodium/potassium-transporting ATPase subunit alpha-1	sp|Q8VDN2|AT1A1_MOUSE	1.14	0.2	1.16	146	191	1.84	0.31	1.88	170	201	1.61404
Ribosomal protein L23	tr|A2A6F9|A2A6F9_MOUSE	0.54	0.04	0.54	6	6	0.87	0.17	0.89	7	7	1.61111
Muscarinic acetylcholine receptor M4	sp|P32211|ACM4_MOUSE	0.92	0.03	0.92	4	4	1.48	0.27	1.5	4	4	1.6087
Cholinergic receptor, muscarinic 4	tr|Q0VBU3|Q0VBU3_MOUSE	0.92	0.03	0.92	4	4	1.48	0.27	1.5	4	4	1.6087
ADP/ATP translocase 1	sp|P48962|ADT1_MOUSE	1.12	0.14	1.13	90	116	1.8	0.26	1.81	58	107	1.60714
Cadherin 2	tr|Q6GU11|Q6GU11_MOUSE	0.66	0	0.66	3	5	1.06	0.17	1.05	9	9	1.60606
Guanine nucleotide binding protein, alpha z subunit, isoform CRA_a	tr|Q542R8|Q542R8_MOUSE	1.09	0.07	1.09	6	6	1.75	0.36	1.89	8	8	1.6055
Malic enzyme	tr|Q9DBF9|Q9DBF9_MOUSE	0.58	0.03	0.58	6	7	0.93	0.17	0.93	8	8	1.60345
Monofunctional C1-tetrahydrofolate synthase, mitochondrial	sp|Q3V3R1|C1TM_MOUSE	1.51	0	1.51	2	2	2.42	1.1	2.58	4	7	1.60265
Carnitine O-palmitoyltransferase 1, brain isoform	sp|Q8BGD5|CPT1C_MOUSE	1.2	0.21	1.22	3	4	1.92	0	1.92	2	5	1.6
40S ribosomal protein S13	sp|P62301|RS13_MOUSE	0.52	0	0.52	1	1	0.83	0.42	0.96	5	5	1.59615
Triple functional domain protein	sp|Q0KL02|TRIO_MOUSE	1.5	0.16	1.51	4	4	2.39	0.58	2.62	3	3	1.59333
GTPase HRas	sp|Q61411|RASH_MOUSE	0.59	0.12	0.63	8	8	0.94	0.08	0.94	7	9	1.59322
Reticulon-1	sp|Q8K0T0|RTN1_MOUSE	1.2	0.09	1.2	28	36	1.91	0.28	1.91	26	36	1.59167
Electron transferring flavoprotein, alpha polypeptide	tr|B1B1B4|B1B1B4_MOUSE	0.73	0.05	0.73	14	17	1.16	0.12	1.16	23	26	1.58904
Sodium/calcium exchanger 1	sp|P70414|NAC1_MOUSE	1.54	0.44	1.55	5	7	2.44	0.57	2.45	4	6	1.58442
Isochorismatase domain-containing protein 2A, mitochondrial	sp|P85094|ISC2A_MOUSE	0.86	0.09	0.86	8	9	1.36	0	1.36	2	3	1.5814
Protein ariadne-1 homolog	sp|Q9Z1K5|ARI1_MOUSE	0.69	0.33	0.69	4	4	1.09	0	1.09	4	4	1.57971
Guanine nucleotide binding protein, alpha o, isoform CRA_b	tr|Q543S2|Q543S2_MOUSE	1.09	0.11	1.09	63	86	1.72	0.25	1.74	61	89	1.57798
Coatomer subunit alpha	sp|Q8CIE6|COPA_MOUSE	0.9	0.02	0.9	3	6	1.42	0.54	1.49	7	9	1.57778
Sodium/potassium-transporting ATPase subunit alpha-3	sp|Q6PIC6|AT1A3_MOUSE	1.23	0.19	1.24	170	207	1.94	0.39	1.98	172	218	1.57724
Caskin-1	sp|Q6P9K8|CSKI1_MOUSE	0.8	0.15	0.79	22	22	1.26	0.19	1.27	27	31	1.575
Creatine kinase, mitochondrial 1, ubiquitous	tr|Q545N7|Q545N7_MOUSE	0.54	0.05	0.55	99	121	0.85	0.08	0.85	103	117	1.57407
Aspartate aminotransferase, mitochondrial	sp|P05202|AATM_MOUSE	0.49	0.05	0.49	19	26	0.77	0.06	0.78	21	28	1.57143
2,4-dienoyl CoA reductase 1, mitochondrial	tr|Q4FJK0|Q4FJK0_MOUSE	1.33	0.41	1.41	3	3	2.09	0.43	2.07	5	5	1.57143
2,4-dienoyl-CoA reductase, mitochondrial	sp|Q9CQ62|DECR_MOUSE	1.33	0.41	1.41	3	3	2.09	0.43	2.07	5	5	1.57143
NADH dehydrogenase [ubiquinone] 1 beta subcomplex subunit 6	sp|Q3UIU2|NDUB6_MOUSE	0.93	0.02	0.93	3	4	1.46	0	1.46	2	2	1.56989
Protocadherin 1	tr|Q8CFX3|Q8CFX3_MOUSE	1.16	0.21	1.17	17	18	1.82	0.22	1.82	11	13	1.56897
40S ribosomal protein S15	sp|P62843|RS15_MOUSE	0.37	0.02	0.37	7	7	0.58	0.05	0.58	4	4	1.56757
Trifunctional enzyme subunit alpha, mitochondrial	sp|Q8BMS1|ECHA_MOUSE	0.69	0.08	0.69	27	30	1.08	0.1	1.09	32	38	1.56522
Intersectin-1	sp|Q9Z0R4|ITSN1_MOUSE	0.87	0.14	0.86	10	11	1.36	0.02	1.36	6	7	1.56322
Solute carrier family 4, sodium bicarbonate cotransporter-like, member 10	tr|B1AWV7|B1AWV7_MOUSE	0.73	0.35	0.71	4	4	1.14	0.42	1.23	22	24	1.56164
Sodium-driven chloride bicarbonate exchanger	sp|Q5DTL9|S4A10_MOUSE	0.73	0.35	0.71	4	4	1.14	0.42	1.23	22	24	1.56164
Lysophospholipid acyltransferase 7	sp|Q8CHK3|MBOA7_MOUSE	1.38	0.31	1.43	4	4	2.15	0.6	2.36	3	3	1.55797
ADP/ATP translocase 2	sp|P51881|ADT2_MOUSE	1.12	0.15	1.13	72	85	1.74	0.26	1.76	55	63	1.55357
Protein fat-free homolog	sp|Q3UVL4|FFR_MOUSE	1.52	0.29	1.65	5	5	2.36	0.07	2.37	3	3	1.55263
Vesicle-associated membrane protein-associated protein A	sp|Q9WV55|VAPA_MOUSE	1.26	0.28	1.26	23	28	1.95	0.52	1.98	33	40	1.54762
Glutamate dehydrogenase 1, mitochondrial	sp|P26443|DHE3_MOUSE	1.06	0.1	1.06	91	103	1.64	0.13	1.64	68	80	1.54717
Acetylcholinesterase	tr|Q543Z1|Q543Z1_MOUSE	1.28	0.12	1.28	10	10	1.98	0.1	1.98	5	5	1.54688
Glycogen phosphorylase, brain form	sp|Q8CI94|PYGB_MOUSE	1.72	0.44	1.79	18	34	2.66	0.58	2.79	21	36	1.54651
Sodium/potassium-transporting ATPase subunit alpha-2	sp|Q6PIE5|AT1A2_MOUSE	1.19	0.2	1.2	136	160	1.84	0.32	1.88	138	166	1.54622
Cell adhesion molecule 3	sp|Q99N28|CADM3_MOUSE	0.88	0.12	0.9	7	7	1.36	0.09	1.37	7	8	1.54545
Hexokinase-1	sp|P17710|HXK1_MOUSE	1.21	0.2	1.23	52	57	1.87	0.2	1.89	44	53	1.54545
Excitatory amino acid transporter 1	sp|P56564|EAA1_MOUSE	1.01	0.12	1.02	23	26	1.56	0.07	1.56	26	27	1.54455
Copine-2	sp|P59108|CPNE2_MOUSE	0.68	0	0.68	2	4	1.05	0.18	0.97	4	4	1.54412
Clathrin interactor 1	tr|Q5SUH6|Q5SUH6_MOUSE	0.81	0.26	0.84	12	12	1.25	0	1.25	2	2	1.54321
Neuroligin-2	sp|Q69ZK9|NLGN2_MOUSE	1.19	0.13	1.2	7	7	1.83	0.32	1.84	8	9	1.53782
L1 cell adhesion molecule	tr|A2AFG8|A2AFG8_MOUSE	0.41	0.07	0.41	33	33	0.63	0.07	0.63	30	37	1.53659
Arf-GAP with GTPase, ANK repeat and PH domain-containing protein 2	sp|Q3UHD9|AGAP2_MOUSE	1.4	0.82	1.45	11	13	2.15	1.16	2.13	8	8	1.53571
Atp2b1 protein (Fragment)	tr|Q05CJ5|Q05CJ5_MOUSE	1.57	0.29	1.61	20	21	2.41	0.44	2.47	20	23	1.53503
Ganglioside-induced differentiation-associated protein 1-like 1	tr|Q3USC7|Q3USC7_MOUSE	1.03	0.14	1.04	25	27	1.58	0.18	1.59	10	13	1.53398
Integral membrane protein 2C	sp|Q91VK4|ITM2C_MOUSE	1.05	0	1.05	2	2	1.61	0.08	1.63	6	6	1.53333
RAB10, member RAS oncogene family	tr|Q4FJL0|Q4FJL0_MOUSE	0.77	0.12	0.81	9	10	1.18	0.02	1.18	7	7	1.53247
Membrane-associated phosphatidylinositol transfer protein 2	sp|Q6ZPQ6|PITM2_MOUSE	2.28	0	2.28	2	2	3.49	0.94	3.51	3	3	1.5307
26S proteasome non-ATPase regulatory subunit 11	sp|Q8BG32|PSD11_MOUSE	0.95	0.05	0.94	7	8	1.45	0.41	1.4	5	5	1.52632
60S ribosomal protein L38	sp|Q9JJI8|RL38_MOUSE	0.38	0	0.38	2	2	0.58	0.01	0.58	4	4	1.52632
Microtubule-actin crosslinking factor 1	tr|B1ARU4|B1ARU4_MOUSE	1.16	0.4	1.15	6	7	1.77	0.51	1.95	6	8	1.52586
Dmwd protein	tr|Q5HZG7|Q5HZG7_MOUSE	0.8	0.1	0.8	3	3	1.22	0	1.22	2	4	1.525
HECT, UBA and WWE domain containing 1	tr|A2AFQ0|A2AFQ0_MOUSE	0.61	NA	0.61	1	2	0.93	0.06	0.92	10	14	1.52459
Astrotactin-1	sp|Q61137|ASTN1_MOUSE	0.92	0.59	0.86	4	4	1.4	0.56	1.35	8	8	1.52174
Myosin-9	sp|Q8VDD5|MYH9_MOUSE	0.87	0.23	0.9	15	20	1.32	0.18	1.32	13	13	1.51724
Type I inositol-3,4-bisphosphate 4-phosphatase	sp|Q9EPW0|INP4A_MOUSE	0.99	0.25	1.04	4	5	1.5	0.05	1.5	4	6	1.51515
Plasma membrane calcium-transporting ATPase 2	sp|Q9R0K7|AT2B2_MOUSE	1.07	0.18	1.11	29	36	1.62	0.55	1.79	39	50	1.51402
Heat shock 70 kDa protein 12A	sp|Q8K0U4|HS12A_MOUSE	1.08	0.12	1.09	53	67	1.63	0.24	1.64	69	74	1.50926
Malectin	sp|Q6ZQI3|MLEC_MOUSE	1.16	0.1	1.17	3	3	1.75	0.12	1.75	3	3	1.50862
Myotrophin	sp|P62774|MTPN_MOUSE	0.59	0.05	0.6	3	3	0.89	0	0.89	4	4	1.50847
Steroid receptor RNA activator 1	sp|Q80VJ2|SRA1_MOUSE	0.63	0.34	0.59	4	4	0.95	0.06	0.95	4	4	1.50794
Signal-regulatory protein alpha	tr|Q6P6I8|Q6P6I8_MOUSE	2.02	2.23	1.48	13	21	3.04	1.5	3	14	16	1.50495
Bifunctional aminoacyl-tRNA synthetase	sp|Q8CGC7|SYEP_MOUSE	1.13	0.11	1.14	3	3	1.7	0.15	1.7	3	3	1.50442
Serine/threonine-protein phosphatase 2A 56 kDa regulatory subunit gamma isoform	sp|Q60996|2A5G_MOUSE	1.43	0.23	1.5	4	4	2.15	0.22	2.19	4	5	1.5035
Actin-related protein 10	sp|Q9QZB7|ARP10_MOUSE	1.61	0.1	1.6	3	3	2.42	0	2.42	2	2	1.50311
Cullin-associated NEDD8-dissociated protein 1	sp|Q6ZQ38|CAND1_MOUSE	1.63	0.32	1.66	28	31	2.45	0.44	2.55	30	37	1.50307
RAB1, member RAS oncogene family	tr|Q5SW88|Q5SW88_MOUSE	0.7	0.09	0.73	8	9	1.05	0.04	1.05	8	10	1.5
Opioid binding protein/cell adhesion molecule-like	tr|Q6DFY2|Q6DFY2_MOUSE	0.5	0.17	0.52	6	6	0.75	0	0.75	2	2	1.5
Hydroxysteroid (17-beta) dehydrogenase 12	tr|Q0VGQ1|Q0VGQ1_MOUSE	1.26	0.11	1.28	6	6	1.89	0	1.89	2	2	1.5
Cytochrome b-c1 complex subunit 8	sp|Q9CQ69|QCR8_MOUSE	1	0.13	1.01	8	9	1.5	0.02	1.5	5	6	1.5
DnaJ homolog subfamily B member 4	sp|Q9D832|DNJB4_MOUSE	0.62	0.3	0.65	7	7	0.93	0.07	0.92	3	3	1.5
Protein phosphatase 1E	sp|Q80TL0|PPM1E_MOUSE	0.58	0.16	0.59	11	11	0.87	0.08	0.86	11	11	1.5
Methionyl-tRNA synthetase, cytoplasmic	sp|Q68FL6|SYMC_MOUSE	0.6	0.09	0.57	3	3	0.9	0.17	0.84	3	3	1.5
Receptor-type tyrosine-protein phosphatase S	sp|B0V2N1|PTPRS_MOUSE	0.62	0.04	0.62	3	3	0.93	0.21	0.94	4	4	1.5
Adaptor-related protein complex 2, beta 1 subunit	tr|Q5SWR1|Q5SWR1_MOUSE	1.32	0.17	1.33	102	117	1.98	0.23	2.01	91	106	1.5
Protein transport protein Sec23A	sp|Q01405|SC23A_MOUSE	1.14	0.15	1.14	9	12	1.71	0.26	1.76	9	9	1.5
Syntaxin-1B	sp|P61264|STX1B_MOUSE	0.84	0.09	0.85	39	49	1.26	0.35	1.35	39	46	1.5
BRO1 domain-containing protein BROX	sp|Q8K2Q7|BROX_MOUSE	0.8	0.04	0.8	5	6	1.2	0.02	1.2	10	11	1.5
V-type proton ATPase subunit C 1	sp|Q9Z1G3|VATC1_MOUSE	1.23	0.26	1.3	26	28	1.84	0.16	1.85	15	22	1.49593
Hydroxyacyl-coenzyme A dehydrogenase, mitochondrial	sp|Q61425|HCDH_MOUSE	0.67	0.11	0.68	6	6	1	0.06	1	6	6	1.49254
Contactin-1	sp|P12960|CNTN1_MOUSE	0.59	0.06	0.59	89	94	0.88	0.11	0.88	112	120	1.49153
NADH-cytochrome b5 reductase 3	sp|Q9DCN2|NB5R3_MOUSE	1.04	0.08	1.05	7	9	1.55	0.22	1.63	6	6	1.49038
Heterochromatin protein 1-binding protein 3	sp|Q3TEA8|HP1B3_MOUSE	1.04	0.16	1.05	12	14	1.55	0.55	1.76	7	9	1.49038
Glutamic acid decarboxylase 1	tr|Q548L6|Q548L6_MOUSE	1	0.19	1.03	7	7	1.49	0.41	1.55	4	5	1.49
Reticulon-3	sp|Q9ES97|RTN3_MOUSE	1.29	0.13	1.28	17	21	1.92	0.27	1.97	26	33	1.48837
Cadherin-13	sp|Q9WTR5|CAD13_MOUSE	0.41	0.01	0.41	6	7	0.61	0.03	0.6	5	5	1.4878
Xaa-Pro aminopeptidase 1	sp|Q6P1B1|XPP1_MOUSE	1.44	0.33	1.55	4	4	2.14	0.58	2.26	4	4	1.48611
Cell cycle exit and neuronal differentiation protein 1	sp|Q9JKC6|CEND_MOUSE	1.01	0.14	1.01	22	24	1.5	0.33	1.51	23	24	1.48515
DnaJ (Hsp40) homolog, subfamily C, member 5 (Fragment)	tr|A2AUE1|A2AUE1_MOUSE	1.32	0.15	1.3	16	19	1.96	0.3	1.98	22	24	1.48485
Zinc finger FYVE domain-containing protein 1	sp|Q810J8|ZFYV1_MOUSE	1.55	0.2	1.54	4	4	2.3	0.21	2.34	4	4	1.48387
Calcium-binding mitochondrial carrier protein Aralar1	sp|Q8BH59|CMC1_MOUSE	1.51	0.21	1.53	81	93	2.24	0.35	2.29	93	107	1.48344
Translocase of outer mitochondrial membrane 70 homolog A (Yeast)	tr|Q8BNI6|Q8BNI6_MOUSE	1.83	0.3	1.87	16	23	2.71	0.29	2.71	17	22	1.48087
60S ribosomal protein L5	sp|P47962|RL5_MOUSE	0.52	0.07	0.51	9	11	0.77	0.08	0.76	7	9	1.48077
Neurofascin	sp|Q810U3|NFASC_MOUSE	1.02	0.17	1.03	38	41	1.51	0.26	1.49	30	31	1.48039
Synaptic vesicle membrane protein VAT-1 homolog	sp|Q62465|VAT1_MOUSE	1.52	0.29	1.55	17	17	2.25	0.15	2.24	5	7	1.48026
Plexin A4	tr|B9EJ29|B9EJ29_MOUSE	0.96	0	0.96	2	4	1.42	0.22	1.42	6	6	1.47917
LisH domain and HEAT repeat-containing protein KIAA1468	sp|Q148V7|K1468_MOUSE	1.4	0.28	1.53	4	5	2.07	0.8	2.44	4	7	1.47857
RAB2, member RAS oncogene family	tr|Q0PD65|Q0PD65_MOUSE	0.69	0.19	0.77	8	10	1.02	0.23	1.04	11	13	1.47826
Guanylate cyclase soluble subunit beta-1	sp|O54865|GCYB1_MOUSE	1.09	0.33	1.16	2	6	1.61	0.3	1.65	4	4	1.47706
Carboxypeptidase E	sp|Q00493|CBPE_MOUSE	0.63	0.06	0.63	16	17	0.93	0.13	0.92	10	12	1.47619
Atlastin-2	sp|Q6PA06|ATLA2_MOUSE	1.05	0.38	1.14	4	6	1.55	0.46	1.69	5	6	1.47619
Serum albumin	sp|P07724|ALBU_MOUSE	0.17	0.02	0.17	16	20	0.25	0.03	0.25	19	28	1.47059
COP9 signalosome complex subunit 4	sp|O88544|CSN4_MOUSE	0.64	0.37	0.76	8	9	0.94	0.11	0.96	11	11	1.46875
Protein kinase C, epsilon	tr|B1B1C8|B1B1C8_MOUSE	1.28	0.19	1.28	3	3	1.88	0.18	1.89	4	4	1.46875
Eukaryotic translation initiation factor 3 subunit M	sp|Q99JX4|EIF3M_MOUSE	0.79	0.13	0.79	6	8	1.16	0.36	1.31	3	3	1.46835
60S ribosomal protein L7	sp|P14148|RL7_MOUSE	0.62	0.1	0.63	27	27	0.91	0.14	0.91	18	20	1.46774
Secretogranin-2	sp|Q03517|SCG2_MOUSE	0.73	0.12	0.72	12	12	1.07	0.09	1.07	10	12	1.46575
Contactin-associated protein-like 2	sp|Q9CPW0|CNTP2_MOUSE	0.84	0.07	0.84	17	20	1.23	0.16	1.24	15	17	1.46429
Dipeptidyl aminopeptidase-like protein 6	sp|Q9Z218|DPP6_MOUSE	1.21	0.09	1.2	19	21	1.77	0.14	1.78	19	22	1.46281
Eukaryotic translation elongation factor 1 gamma	tr|Q4FZK2|Q4FZK2_MOUSE	0.67	0.2	0.69	11	11	0.98	0.13	0.98	16	16	1.46269
NADH-ubiquinone oxidoreductase chain 1	sp|P03888|NU1M_MOUSE	1.13	0.11	1.15	4	4	1.65	0	1.65	4	4	1.46018
Protein phosphatase 1H	sp|Q3UYC0|PPM1H_MOUSE	0.81	0.16	0.87	13	15	1.18	0.07	1.18	10	10	1.45679
26S proteasome non-ATPase regulatory subunit 1	sp|Q3TXS7|PSMD1_MOUSE	0.81	0.13	0.85	6	6	1.18	0.28	1.19	7	7	1.45679
Cell adhesion molecule 4	sp|Q8R464|CADM4_MOUSE	0.46	0.32	0.44	5	8	0.67	0	0.67	2	2	1.45652
Prostaglandin E synthase 3	sp|Q9R0Q7|TEBP_MOUSE	0.92	0	0.92	4	4	1.34	0.67	1.67	6	6	1.45652
Na(+)/H(+) exchange regulatory cofactor NHE-RF2	sp|Q9JHL1|NHRF2_MOUSE	0.42	0.27	0.53	3	3	0.61	0	0.61	2	2	1.45238
Probable cationic amino acid transporter	sp|Q8BXR1|S7A14_MOUSE	1.46	0	1.46	2	2	2.12	0.33	2.18	3	3	1.45205
Uncharacterized protein KIAA1107	sp|Q80TK0|K1107_MOUSE	1.02	0.27	1.01	5	5	1.48	0	1.48	2	2	1.45098
Vacuolar protein sorting 11 (Yeast)	tr|Q5FWZ1|Q5FWZ1_MOUSE	0.89	0.47	1.07	3	3	1.29	0	1.29	2	2	1.44944
Histone H2B	tr|Q921L4|Q921L4_MOUSE	0.38	0.06	0.38	16	17	0.55	0.03	0.55	14	14	1.44737
ATP synthase subunit g, mitochondrial	sp|Q9CPQ8|ATP5L_MOUSE	0.85	0.06	0.85	20	25	1.23	0.09	1.23	26	32	1.44706
AP-3 complex subunit mu-2	sp|Q8R2R9|AP3M2_MOUSE	0.92	0.19	0.97	11	13	1.33	0.17	1.39	9	9	1.44565
60S ribosomal protein L32	sp|P62911|RL32_MOUSE	0.45	0.03	0.45	5	5	0.65	0.05	0.65	4	4	1.44444
26S proteasome non-ATPase regulatory subunit 8	sp|Q9CX56|PSMD8_MOUSE	0.45	0.22	0.49	4	4	0.65	0.04	0.65	4	4	1.44444
Syntaxin-binding protein 5-like	sp|Q5DQR4|STB5L_MOUSE	0.81	0.16	0.8	12	13	1.17	0.14	1.18	7	7	1.44444
Aldehyde dehydrogenase 2, mitochondrial, isoform CRA_b	tr|Q544B1|Q544B1_MOUSE	0.88	0.14	0.9	26	28	1.27	0.09	1.27	25	31	1.44318
Cytochrome c oxidase subunit VIIb	tr|Q5FW98|Q5FW98_MOUSE	0.88	0.16	0.87	8	8	1.27	0.22	1.26	6	6	1.44318
Prostaglandin E synthase 2	tr|A2ASQ2|A2ASQ2_MOUSE	1.22	0.35	1.2	2	2	1.76	0.06	1.76	4	5	1.44262
UPF0515 protein C19orf66 homolog	sp|Q8CAK3|CS066_MOUSE	0.52	0.01	0.52	4	4	0.75	0	0.75	2	2	1.44231
Adaptor protein complex AP-1, gamma 1 subunit	tr|Q8CBB7|Q8CBB7_MOUSE	0.95	0.2	0.92	6	6	1.37	0.33	1.52	6	6	1.44211
Rap1 GTPase-activating protein 2	sp|Q5SVL6|RPGP2_MOUSE	0.77	0.19	0.91	5	7	1.11	0.07	1.11	2	2	1.44156
NADP-dependent malic enzyme, mitochondrial	sp|Q8BMF3|MAON_MOUSE	1.27	0.16	1.28	23	31	1.83	0.23	1.85	16	24	1.44094
Atlastin-1	sp|Q8BH66|ATLA1_MOUSE	1.73	0.08	1.74	11	13	2.49	0.84	2.77	15	16	1.43931
Plectin	sp|Q9QXS1|PLEC_MOUSE	0.98	0.26	1.02	60	74	1.41	0.31	1.45	38	61	1.43878
Cathepsin B	sp|P10605|CATB_MOUSE	0.73	0.06	0.74	18	21	1.05	0.51	0.95	14	17	1.43836
Histone H2A	tr|B2RWH3|B2RWH3_MOUSE	0.55	0.06	0.55	76	87	0.79	0.1	0.81	122	166	1.43636
Misshapen-like kinase 1	sp|Q9JM52|MINK1_MOUSE	0.85	0.31	0.91	28	31	1.22	0.44	1.22	21	22	1.43529
Hepatoma-derived growth factor-related protein 3	sp|Q9JMG7|HDGR3_MOUSE	0.67	0.05	0.67	5	5	0.96	0	0.96	2	2	1.43284
Histone H2A type 2-B	sp|Q64522|H2A2B_MOUSE	0.56	0.05	0.56	67	77	0.8	0.09	0.81	112	159	1.42857
Histone H2A.x	sp|P27661|H2AX_MOUSE	0.56	0.09	0.56	82	91	0.8	0.09	0.81	112	157	1.42857
Thy-1 membrane glycoprotein	sp|P01831|THY1_MOUSE	0.54	0.04	0.54	29	35	0.77	0.08	0.77	25	30	1.42593
NADH dehydrogenase (Ubiquinone) 1 alpha subcomplex, 9	tr|Q6GTD3|Q6GTD3_MOUSE	1.01	0.2	1.05	39	43	1.44	0.32	1.54	44	51	1.42574
Monoglyceride lipase	sp|O35678|MGLL_MOUSE	0.94	0.07	0.95	8	10	1.34	0.31	1.5	6	7	1.42553
6-phosphofructokinase, muscle type	sp|P47857|K6PF_MOUSE	1.46	0.19	1.47	44	50	2.08	0.22	2.09	44	49	1.42466
26S proteasome non-ATPase regulatory subunit 7	sp|P26516|PSD7_MOUSE	0.73	0.06	0.73	7	8	1.04	0.19	1.06	3	3	1.42466
Rho GTPase-activating protein 44	sp|Q5SSM3|RHG44_MOUSE	1.16	0.05	1.16	4	4	1.65	0	1.65	1	1	1.42241
Lamin A	tr|B3RH23|B3RH23_MOUSE	0.45	0.04	0.45	13	14	0.64	0.06	0.64	11	13	1.42222
Synaptojanin-2-binding protein	sp|Q9D6K5|SYJ2B_MOUSE	1.09	0.87	1.23	3	3	1.55	0.59	1.56	4	4	1.42202
Kras protein	tr|Q5J7N1|Q5J7N1_MOUSE	0.64	0.12	0.68	11	12	0.91	0.07	0.91	12	12	1.42188
Mitochondrial fission factor	sp|Q6PCP5|MFF_MOUSE	1.05	0.53	1.39	4	7	1.49	0	1.49	1	6	1.41905
Protein flightless-1 homolog	sp|Q9JJ28|FLII_MOUSE	0.74	0.14	0.75	3	3	1.05	0.11	1.06	10	10	1.41892
Cytochrome c oxidase subunit IV isoform 1	tr|A2RSV8|A2RSV8_MOUSE	1.29	0.05	1.3	11	14	1.83	0.09	1.84	13	17	1.4186
DnaJ (Hsp40) homolog, subfamily A, member 1	tr|Q5NTY0|Q5NTY0_MOUSE	0.43	0.09	0.45	14	19	0.61	0.08	0.61	11	11	1.4186
Chromosome segregation 1-like (S. cerevisiae)	tr|A2A5S1|A2A5S1_MOUSE	1.03	0.21	1.07	3	4	1.46	0.67	1.38	11	11	1.41748
Isovaleryl coenzyme A dehydrogenase	tr|A3KGG9|A3KGG9_MOUSE	0.72	0.07	0.74	7	8	1.02	0.13	1.02	6	6	1.41667
40S ribosomal protein S7	sp|P62082|RS7_MOUSE	0.41	0.04	0.41	21	22	0.58	0.05	0.58	19	20	1.41463
60S ribosomal protein L3	sp|P27659|RL3_MOUSE	0.46	0.07	0.48	19	21	0.65	0.06	0.65	16	16	1.41304
Protein IMPACT	sp|O55091|IMPCT_MOUSE	0.85	0.18	0.85	4	4	1.2	NA	1.2	1	1	1.41176
Core histone macro-H2A.1	sp|Q9QZQ8|H2AY_MOUSE	1.02	0.12	1.02	20	23	1.44	0.14	1.44	25	29	1.41176
60S ribosomal protein L26	sp|P61255|RL26_MOUSE	0.56	0.03	0.56	5	5	0.79	0.41	0.79	4	4	1.41071
NADH dehydrogenase [ubiquinone] 1 alpha subcomplex subunit 13	sp|Q9ERS2|NDUAD_MOUSE	0.95	0.01	0.95	10	11	1.34	0.1	1.34	7	7	1.41053
Potassium voltage-gated channel subfamily A member 1	sp|P16388|KCNA1_MOUSE	1.73	0.24	1.77	9	9	2.44	0.44	2.48	8	8	1.4104
Neurobeachin	sp|Q9EPN1|NBEA_MOUSE	1	0.28	1.02	9	15	1.41	0.75	1.41	9	9	1.41
Ciliary neurotrophic factor receptor	tr|A2AMR5|A2AMR5_MOUSE	0.61	0.09	0.63	9	9	0.86	0.08	0.86	14	14	1.40984
Neural cell adhesion molecule 1	sp|P13595|NCAM1_MOUSE	0.49	0.1	0.49	45	54	0.69	0.07	0.69	52	59	1.40816
Synaptic vesicular amine transporter	sp|Q8BRU6|VMAT2_MOUSE	2.01	0.49	2.17	9	10	2.83	0.31	2.84	10	12	1.40796
Asparaginyl-tRNA synthetase, cytoplasmic	sp|Q8BP47|SYNC_MOUSE	1.03	0.25	1.09	9	9	1.45	0.08	1.45	11	12	1.40777
Uncharacterized protein	tr|E9QM71|E9QM71_MOUSE	1.6	0.29	1.63	115	131	2.25	0.55	2.34	104	133	1.40625
Putative uncharacterized protein	tr|Q8C2J5|Q8C2J5_MOUSE	1.65	0.34	1.68	75	87	2.32	0.48	2.36	70	88	1.40606
Talin 1	tr|A2AIM8|A2AIM8_MOUSE	0.79	0.12	0.82	9	10	1.11	0.09	1.11	9	11	1.40506
Protein tyrosine phosphatase, receptor type Z, polypeptide 1	tr|B9EKR1|B9EKR1_MOUSE	0.42	0.02	0.42	10	13	0.59	0.15	0.59	13	15	1.40476
cAMP-dependent protein kinase type I-beta regulatory subunit	sp|P12849|KAP1_MOUSE	0.89	0	0.89	2	2	1.25	0.15	1.25	2	2	1.40449
60S ribosomal protein L15	sp|Q9CZM2|RL15_MOUSE	0.52	0.06	0.52	29	32	0.73	0.05	0.73	25	28	1.40385
Proteasome subunit beta type-5	sp|O55234|PSB5_MOUSE	0.62	0.22	0.67	9	9	0.87	0.07	0.88	8	8	1.40323
60S ribosomal protein L12	sp|P35979|RL12_MOUSE	0.4	0	0.4	1	1	0.56	0.06	0.56	8	8	1.4
26S proteasome non-ATPase regulatory subunit 14	sp|O35593|PSDE_MOUSE	0.55	0.06	0.55	5	5	0.77	0	0.77	4	4	1.4
4-aminobutyrate aminotransferase, mitochondrial	sp|P61922|GABT_MOUSE	2.81	0.34	2.84	116	139	3.93	0.51	3.93	98	125	1.39858
Dedicator of cytokinesis protein 9	sp|Q8BIK4|DOCK9_MOUSE	0.88	0.04	0.89	2	2	1.23	0.11	1.23	3	3	1.39773
Nitrilase 1	tr|Q9R1N4|Q9R1N4_MOUSE	1.61	0.95	1.73	5	5	2.25	0	2.25	2	2	1.39752
Phosphofructokinase, liver, B-type	tr|Q8VDX7|Q8VDX7_MOUSE	1.41	0.17	1.42	28	34	1.97	0.19	1.97	20	26	1.39716
ATP synthase subunit O, mitochondrial	sp|Q9DB20|ATPO_MOUSE	0.58	0.05	0.58	83	91	0.81	0.09	0.81	69	79	1.39655
Secretory carrier-associated membrane protein 5	sp|Q9JKD3|SCAM5_MOUSE	1.01	0.18	1.07	12	13	1.41	0.04	1.41	20	23	1.39604
Acetyl-Coenzyme A acyltransferase 2 (Mitochondrial 3-oxoacyl-Coenzyme A thiolase), isoform CRA_k	tr|Q3TIT9|Q3TIT9_MOUSE	0.96	0.1	0.96	29	32	1.34	0.18	1.36	17	19	1.39583
Ornithine aminotransferase, isoform CRA_b	tr|Q3TG75|Q3TG75_MOUSE	0.76	0.09	0.76	10	10	1.06	0.18	1.08	13	14	1.39474
Clathrin coat assembly protein AP180	sp|Q61548|AP180_MOUSE	1.32	0.52	1.33	53	57	1.84	0.6	1.85	53	62	1.39394
Importin-7	sp|Q9EPL8|IPO7_MOUSE	1.17	0.02	1.17	4	4	1.63	0.22	1.7	3	4	1.39316
Electron transfer flavoprotein subunit beta	sp|Q9DCW4|ETFB_MOUSE	0.84	0.04	0.84	20	20	1.17	0.05	1.17	15	19	1.39286
Echinoderm microtubule-associated protein-like 2	sp|Q7TNG5|EMAL2_MOUSE	0.84	0.06	0.84	3	3	1.17	0	1.17	2	2	1.39286
Solute carrier family 25 (Mitochondrial carrier oxoglutarate carrier), member 11, isoform CRA_b	tr|Q5SX53|Q5SX53_MOUSE	1.28	0.19	1.32	28	46	1.78	0.34	1.85	28	36	1.39062
UPF0466 protein C22orf32 homolog, mitochondrial	sp|Q9DB10|CV032_MOUSE	0.82	0.11	0.83	9	9	1.14	0.05	1.14	5	5	1.39024
26S proteasome non-ATPase regulatory subunit 6	sp|Q99JI4|PSMD6_MOUSE	0.9	0.09	0.93	4	4	1.25	0.09	1.25	6	7	1.38889
[Pyruvate dehydrogenase [acetyl-transferring]]-phosphatase 1, mitochondrial	sp|Q3UV70|PDP1_MOUSE	0.9	0.17	0.9	5	5	1.25	0.19	1.25	6	6	1.38889
Vinculin	sp|Q64727|VINC_MOUSE	0.67	0.17	0.69	5	9	0.93	0.3	1.05	7	7	1.38806
Calcium-binding protein 39	sp|Q06138|CAB39_MOUSE	1.34	0.08	1.34	9	13	1.86	0	1.86	1	3	1.38806
MAP/microtubule affinity-regulating kinase 3	sp|Q03141|MARK3_MOUSE	1.42	0.41	1.43	7	8	1.97	0.51	1.91	4	4	1.38732
Guanine nucleotide-binding protein G(q) subunit alpha	sp|P21279|GNAQ_MOUSE	0.75	0.12	0.76	38	42	1.04	0.15	1.05	21	22	1.38667
Annexin A2	sp|P07356|ANXA2_MOUSE	0.39	0.01	0.39	3	3	0.54	0	0.54	3	3	1.38462
Peptidyl-prolyl cis-trans isomerase FKBP2	sp|P45878|FKBP2_MOUSE	0.47	0.1	0.5	9	9	0.65	0.05	0.66	12	14	1.38298
Ubiquitin-conjugating enzyme E2 variant 2	sp|Q9D2M8|UB2V2_MOUSE	0.89	0.35	1.03	6	6	1.23	0.15	1.23	13	14	1.38202
Trifunctional purine biosynthetic protein adenosine-3	sp|Q64737|PUR2_MOUSE	1.44	0	1.44	2	4	1.99	0	1.99	2	3	1.38194
cAMP-dependent protein kinase catalytic subunit beta	sp|P68181|KAPCB_MOUSE	2.15	0.29	2.17	45	56	2.97	0.33	2.97	33	36	1.3814
Sarcoplasmic/endoplasmic reticulum calcium ATPase 2	sp|O55143|AT2A2_MOUSE	1.47	0.11	1.48	10	11	2.03	0.6	2.26	8	11	1.38095
Mitochondrial glutamate carrier 1	sp|Q9D6M3|GHC1_MOUSE	1	0.14	0.99	20	20	1.38	0.07	1.38	32	36	1.38
Dual specificity mitogen-activated protein kinase kinase 4	sp|P47809|MP2K4_MOUSE	2.16	0.54	2.33	8	9	2.98	0.63	3.04	5	5	1.37963
Cell cycle control protein 50A	sp|Q8VEK0|CC50A_MOUSE	1.24	0.11	1.25	10	10	1.71	0.29	1.76	8	9	1.37903
Reticulon-4	sp|Q99P72|RTN4_MOUSE	0.9	0.44	0.93	24	24	1.24	0.57	1.31	19	23	1.37778
Cortactin, isoform CRA_a	tr|Q921L6|Q921L6_MOUSE	0.9	0.05	0.91	11	15	1.24	0.13	1.24	13	16	1.37778
Drebrin 1	tr|Q3TRK3|Q3TRK3_MOUSE	0.53	0.03	0.53	14	20	0.73	0.12	0.71	20	22	1.37736
Protein NDRG2	sp|Q9QYG0|NDRG2_MOUSE	0.77	0.08	0.77	42	49	1.06	0.12	1.06	38	45	1.37662
Neuroligin 3	tr|A2AGI1|A2AGI1_MOUSE	0.77	0.18	0.8	11	12	1.06	0.14	1.07	13	14	1.37662
A disintegrin and metalloprotease domain 23	tr|Q5SRA0|Q5SRA0_MOUSE	0.96	0.02	0.96	6	7	1.32	0.06	1.33	9	9	1.375
Dihydropyrimidinase-like 4	tr|Q3TMU8|Q3TMU8_MOUSE	0.8	0.2	0.82	57	60	1.1	0.25	1.11	48	51	1.375
Long-chain specific acyl-CoA dehydrogenase, mitochondrial	sp|P51174|ACADL_MOUSE	0.88	0.08	0.88	15	20	1.21	0.19	1.23	18	21	1.375
Dci protein	tr|Q8QZV3|Q8QZV3_MOUSE	0.75	0.06	0.75	12	14	1.03	0.07	1.04	11	14	1.37333
Endothelin B receptor-like protein 2	sp|Q99JG2|ETBR2_MOUSE	1.42	0	1.42	2	3	1.95	0.76	2.37	4	6	1.37324
Neural cell adhesion molecule 2	sp|O35136|NCAM2_MOUSE	0.67	0.09	0.66	12	12	0.92	0.08	0.92	9	10	1.37313
Abhydrolase domain-containing protein 10, mitochondrial	sp|Q6PE15|ABHDA_MOUSE	0.67	0.18	0.71	9	9	0.92	0.04	0.92	10	11	1.37313
Reticulocalbin-2	sp|Q8BP92|RCN2_MOUSE	0.51	0.02	0.51	4	4	0.7	0.06	0.7	7	8	1.37255
COP9 signalosome complex subunit 6	sp|O88545|CSN6_MOUSE	0.78	0.23	0.85	12	12	1.07	0.13	1.09	12	12	1.37179
Importin subunit alpha-7	sp|O35345|IMA7_MOUSE	1.05	0	1.05	2	3	1.44	0	1.44	2	2	1.37143
Neuromodulin	sp|P06837|NEUM_MOUSE	0.46	0.02	0.46	8	11	0.63	0.15	0.7	10	11	1.36957
60S ribosomal protein L4	sp|Q9D8E6|RL4_MOUSE	0.49	0.04	0.49	21	26	0.67	0.06	0.68	16	18	1.36735
40S ribosomal protein S27	sp|Q6ZWU9|RS27_MOUSE	0.79	0.04	0.79	4	4	1.08	0	1.08	4	4	1.36709
Diacylglycerol kinase zeta	tr|A2AHJ6|A2AHJ6_MOUSE	0.9	0	0.9	2	2	1.23	0	1.23	2	2	1.36667
NCK-interacting protein with SH3 domain	sp|Q9ESJ4|SPN90_MOUSE	0.9	0.02	0.9	5	5	1.23	NA	1.23	1	1	1.36667
Guanine nucleotide binding protein, alpha 13	tr|A2AA49|A2AA49_MOUSE	1.01	0.12	1.02	7	7	1.38	0	1.38	2	2	1.36634
Neuronal cell adhesion molecule	sp|Q810U4|NRCAM_MOUSE	0.41	0.09	0.43	20	26	0.56	0.05	0.56	24	28	1.36585
Fibronectin type III and SPRY domain-containing protein 1	sp|Q7TPM6|FSD1_MOUSE	0.96	0.14	0.98	7	7	1.31	0.13	1.3	4	4	1.36458
Protein disulfide-isomerase A3	sp|P27773|PDIA3_MOUSE	0.44	0.05	0.43	57	62	0.6	0.06	0.61	71	79	1.36364
MCG18019	tr|Q0VGU4|Q0VGU4_MOUSE	0.66	0.13	0.67	17	17	0.9	0.19	0.91	14	19	1.36364
Acyl-CoA dehydrogenase family member 9, mitochondrial	sp|Q8JZN5|ACAD9_MOUSE	0.66	0	0.66	3	3	0.9	0.01	0.91	4	4	1.36364
Cytoplasmic dynein 1 light intermediate chain 2	sp|Q6PDL0|DC1L2_MOUSE	0.69	0.19	0.74	9	11	0.94	0.45	0.91	5	5	1.36232
Serine/threonine-protein kinase MRCK beta	sp|Q7TT50|MRCKB_MOUSE	0.94	0.31	0.96	9	12	1.28	0.26	1.37	5	6	1.3617
Ras-related protein Rab-11A	sp|P62492|RB11A_MOUSE	0.83	0	0.83	2	5	1.13	0	1.13	2	3	1.36145
Serine/threonine-protein phosphatase 2A 55 kDa regulatory subunit B gamma isoform	sp|Q8BG02|2ABG_MOUSE	0.83	0.1	0.87	3	3	1.13	0.02	1.13	2	2	1.36145
Membrane associated guanylate kinase-like protein	tr|Q6XE40|Q6XE40_MOUSE	0.75	0.38	0.82	5	10	1.02	0	1.02	3	3	1.36
Proteasome subunit beta type-7	sp|P70195|PSB7_MOUSE	0.53	0.29	0.6	3	3	0.72	0	0.72	3	3	1.35849
Long-chain-fatty-acid--CoA ligase 1	sp|P41216|ACSL1_MOUSE	1.23	0.27	1.3	6	6	1.67	0.21	1.67	4	5	1.35772
Neuronal growth regulator 1	tr|A0A4W9|A0A4W9_MOUSE	0.56	0.06	0.57	14	23	0.76	0.06	0.76	16	18	1.35714
Inositol 1,4,5-trisphosphate receptor type 1	sp|P11881|ITPR1_MOUSE	1.29	0.38	1.48	9	10	1.75	0.6	1.99	4	10	1.35659
60S ribosomal protein L13	sp|P47963|RL13_MOUSE	0.59	0.1	0.6	8	10	0.8	0	0.8	2	3	1.35593
Heterogeneous nuclear ribonucleoprotein U	sp|Q8VEK3|HNRPU_MOUSE	0.9	0.09	0.9	28	32	1.22	0.35	1.25	21	22	1.35556
Protein tyrosine phosphatase receptor type N	tr|A6MDD2|A6MDD2_MOUSE	0.9	0.15	0.92	8	8	1.22	0.2	1.24	13	13	1.35556
Protein KIAA0284	sp|Q80U49|K0284_MOUSE	0.62	0.02	0.63	3	4	0.84	0.08	0.86	4	4	1.35484
ATP-dependent RNA helicase DDX3Y	sp|Q62095|DDX3Y_MOUSE	0.88	0.08	0.87	10	11	1.19	0.02	1.19	6	7	1.35227
Protein phosphatase 1F	sp|Q8CGA0|PPM1F_MOUSE	0.77	NA	0.77	1	5	1.04	0.28	0.98	2	2	1.35065
Transcription elongation factor B polypeptide 1	sp|P83940|ELOC_MOUSE	0.8	0.14	0.8	4	4	1.08	0.66	1.14	8	8	1.35
RAB3A, member RAS oncogene family, isoform CRA_a	tr|Q0PD63|Q0PD63_MOUSE	1.06	0.06	1.05	12	23	1.43	0.08	1.43	13	25	1.34906
Eukaryotic translation initiation factor 4A2	tr|Q52KC1|Q52KC1_MOUSE	1.06	0.11	1.06	27	29	1.43	0.23	1.45	19	23	1.34906
Neural Wiskott-Aldrich syndrome protein	sp|Q91YD9|WASL_MOUSE	0.92	0	0.92	3	3	1.24	0	1.24	1	1	1.34783
Uncharacterized protein	tr|E9PV26|E9PV26_MOUSE	1.21	0.37	1.23	3	3	1.63	0.21	1.65	4	4	1.34711
Heat shock protein 90kDa beta (Grp94), member 1	tr|Q3UAD6|Q3UAD6_MOUSE	0.58	0.07	0.58	41	46	0.78	0.16	0.78	28	30	1.34483
Synaptotagmin-1	sp|P46096|SYT1_MOUSE	0.61	0.06	0.61	97	102	0.82	0.08	0.82	65	80	1.34426
THO complex subunit 4	sp|O08583|THOC4_MOUSE	0.67	0.22	0.72	3	3	0.9	0.51	0.85	2	2	1.34328
Twinfilin-1	sp|Q91YR1|TWF1_MOUSE	0.79	0.15	0.82	6	7	1.06	0.13	1.09	4	4	1.34177
OTU domain containing 6B	tr|A2AP24|A2AP24_MOUSE	0.97	0.01	0.97	3	3	1.3	0	1.3	3	3	1.34021
Uncharacterized protein	tr|E9Q9H0|E9Q9H0_MOUSE	1.21	0.26	1.21	16	19	1.62	0.4	1.63	10	12	1.33884
Neurotrimin	sp|Q99PJ0|NTRI_MOUSE	0.62	0.03	0.62	11	13	0.83	0.1	0.82	5	5	1.33871
Receptor expression-enhancing protein 1	sp|Q8BGH4|REEP1_MOUSE	1.88	0	1.88	2	2	2.51	0	2.51	2	4	1.33511
SH3-domain GRB2-like (Endophilin) interacting protein 1	tr|A2AIY8|A2AIY8_MOUSE	0.87	0.19	0.88	34	38	1.16	0.16	1.16	33	37	1.33333
Cytochrome c oxidase polypeptide VIa	tr|Q9DCW5|Q9DCW5_MOUSE	0.54	0.05	0.54	36	42	0.72	0.07	0.71	31	33	1.33333
Secretory carrier-associated membrane protein 1	sp|Q8K021|SCAM1_MOUSE	1.44	0.29	1.5	10	11	1.92	0.14	1.91	10	12	1.33333
Protein kinase, cAMP dependent regulatory, type I, alpha	tr|A2AI68|A2AI68_MOUSE	0.75	0.16	0.78	6	6	1	0.25	0.99	4	5	1.33333
Multiple PDZ domain protein	sp|Q8VBX6|MPDZ_MOUSE	0.81	0	0.81	2	3	1.08	0	1.08	1	1	1.33333
Aminopeptidase B	sp|Q8VCT3|AMPB_MOUSE	1.54	0.56	1.65	12	12	2.05	0.79	2.22	10	10	1.33117
Signal-induced proliferation-associated 1-like protein 1	sp|Q8C0T5|SI1L1_MOUSE	1.18	0.28	1.21	12	14	1.57	0.05	1.57	2	2	1.33051
DEAD/H (Asp-Glu-Ala-Asp/His) box polypeptide 3, X-linked	tr|Q3TQX5|Q3TQX5_MOUSE	0.79	0.13	0.79	16	16	1.05	0.21	1.06	9	9	1.32911
Tripeptidyl-peptidase 1	sp|O89023|TPP1_MOUSE	0.76	0.06	0.76	5	6	1.01	0.04	1.01	9	10	1.32895
Ezrin	sp|P26040|EZRI_MOUSE	0.64	0.08	0.63	25	29	0.85	0.2	0.87	19	21	1.32812
Cell adhesion molecule with homology to L1CAM	tr|A2RRK1|A2RRK1_MOUSE	0.61	0.05	0.62	5	5	0.81	0	0.81	2	3	1.32787
Gamma-glutamyltransferase-like 3	tr|A2AQN1|A2AQN1_MOUSE	1.01	0.06	1.01	11	13	1.34	0.18	1.34	10	10	1.32673
Uncharacterized protein	tr|E9PW46|E9PW46_MOUSE	0.89	0.21	0.89	123	139	1.18	0.22	1.19	116	125	1.32584
Uncharacterized protein	tr|E9Q3M9|E9Q3M9_MOUSE	0.89	0.29	0.89	29	31	1.18	0.36	1.16	23	28	1.32584
Disks large homolog 4	sp|Q62108|DLG4_MOUSE	1.48	0.44	1.55	36	42	1.96	0.35	2.04	38	45	1.32432
ATP synthase, H+ transporting, mitochondrial F0 complex, subunit b, isoform 1	tr|Q5I0W0|Q5I0W0_MOUSE	0.96	0.15	0.97	37	49	1.27	0.13	1.29	46	54	1.32292
BTB/POZ domain-containing protein KCTD12	sp|Q6WVG3|KCD12_MOUSE	0.62	0.05	0.61	7	8	0.82	0.18	0.88	4	5	1.32258
Sorbin and SH3 domain-containing protein 1	sp|Q62417|SRBS1_MOUSE	0.84	0	0.84	2	2	1.11	0.06	1.1	5	5	1.32143
RAS protein activator like 1 (GAP1 like)	tr|Q99K69|Q99K69_MOUSE	1.62	0.26	1.62	10	14	2.14	0.07	2.14	8	10	1.32099
Serine/threonine-protein kinase MARK2	sp|Q05512|MARK2_MOUSE	1.56	0.33	1.56	17	18	2.06	0.38	2.1	17	20	1.32051
Tjp1 protein	tr|B9EHJ3|B9EHJ3_MOUSE	0.72	0.09	0.72	10	12	0.95	NA	0.95	1	1	1.31944
Astrocytic phosphoprotein PEA-15	sp|Q62048|PEA15_MOUSE	0.94	0.22	1.01	11	18	1.24	0.08	1.24	13	18	1.31915
Septin-2	sp|P42208|SEPT2_MOUSE	0.6	0.03	0.59	9	11	0.79	0.19	0.81	3	7	1.31667
COP9 signalosome complex subunit 8	sp|Q8VBV7|CSN8_MOUSE	0.79	0.08	0.8	7	7	1.04	0	1.04	2	4	1.31646
Myosin, heavy polypeptide 10, non-muscle	tr|Q3UH59|Q3UH59_MOUSE	0.92	0.28	1	39	42	1.21	0.27	1.25	34	45	1.31522
Serine/threonine-protein kinase DCLK1	sp|Q9JLM8|DCLK1_MOUSE	0.7	0.24	0.69	18	18	0.92	0.2	0.95	21	21	1.31429
RAB14 protein variant	tr|Q50HX3|Q50HX3_MOUSE	0.86	0.15	0.88	17	22	1.13	0.16	1.14	16	18	1.31395
NADH dehydrogenase [ubiquinone] 1 beta subcomplex subunit 2, mitochondrial	sp|Q9CPU2|NDUB2_MOUSE	0.99	0.2	0.99	4	4	1.3	0.03	1.3	6	6	1.31313
Leucine-rich glioma-inactivated protein 1	sp|Q9JIA1|LGI1_MOUSE	0.96	0.14	0.95	13	15	1.26	0.24	1.33	20	22	1.3125
Ubiquitin-fold modifier 1	sp|P61961|UFM1_MOUSE	0.77	0	0.77	2	3	1.01	0.04	1.01	2	3	1.31169
Zinc transporter 3	sp|P97441|ZNT3_MOUSE	1.06	0.22	1.07	5	5	1.39	0	1.39	3	3	1.31132
Glutathione S-transferase A4	sp|P24472|GSTA4_MOUSE	0.58	0.17	0.63	11	13	0.76	0.19	0.83	11	11	1.31034
60S ribosomal protein L31	sp|P62900|RL31_MOUSE	0.42	0.02	0.41	8	9	0.55	0.13	0.57	4	4	1.30952
V-type proton ATPase subunit d 1	sp|P51863|VA0D1_MOUSE	0.97	0.25	1	23	35	1.27	0.21	1.28	21	30	1.30928
Adaptor protein complex AP-2, mu1	tr|Q5FWI9|Q5FWI9_MOUSE	1.65	0.33	1.72	31	36	2.16	0.39	2.24	21	23	1.30909
ATPase, H+ transporting, lysosomal V1 subunit D, isoform CRA_b	tr|Q3U861|Q3U861_MOUSE	0.55	0.03	0.55	33	37	0.72	0.06	0.73	30	33	1.30909
Synaptic vesicle glycoprotein 2A	sp|Q9JIS5|SV2A_MOUSE	1.23	0.2	1.24	79	86	1.61	0.18	1.63	107	133	1.30894
Glypican-1	sp|Q9QZF2|GPC1_MOUSE	0.88	0.05	0.89	7	9	1.15	0.06	1.16	10	10	1.30682
Carnitine O-acetyltransferase	sp|P47934|CACP_MOUSE	0.88	0.1	0.88	15	17	1.15	0.69	1.08	9	9	1.30682
Mitochondrial carrier homolog 2 (C. elegans)	tr|Q9D050|Q9D050_MOUSE	1.77	0.21	1.8	5	7	2.31	0.12	2.3	8	8	1.30508
ATP synthase subunit e, mitochondrial	sp|Q06185|ATP5I_MOUSE	0.69	0.08	0.69	18	20	0.9	0.08	0.89	19	19	1.30435
Uncharacterized protein	tr|E9QL17|E9QL17_MOUSE	1.43	0.17	1.43	14	16	1.86	0.25	1.86	7	7	1.3007
Guanine nucleotide binding protein (G protein), alpha inhibiting 1	tr|B2RSH2|B2RSH2_MOUSE	1	0.12	1.01	41	47	1.3	0.29	1.38	56	70	1.3
Synaptojanin-1	sp|Q8CHC4|SYNJ1_MOUSE	1.27	0.38	1.24	35	42	1.65	0.55	1.71	42	47	1.29921
Aspartyl aminopeptidase	sp|Q9Z2W0|DNPEP_MOUSE	0.57	0.44	0.63	3	5	0.74	0	0.74	2	2	1.29825
D-beta-hydroxybutyrate dehydrogenase, mitochondrial	sp|Q80XN0|BDH_MOUSE	0.47	0.05	0.47	18	18	0.61	0.05	0.61	14	16	1.29787
Uncharacterized protein	tr|D3Z1P6|D3Z1P6_MOUSE	0.47	0.04	0.47	6	10	0.61	0	0.61	2	2	1.29787
Pyruvate dehydrogenase complex, component X	tr|A2AWH6|A2AWH6_MOUSE	0.64	0.02	0.64	9	14	0.83	0.01	0.83	10	14	1.29688
Peptidyl-prolyl cis-trans isomerase FKBP3	sp|Q62446|FKBP3_MOUSE	0.44	0.05	0.45	9	9	0.57	0.01	0.57	8	8	1.29545
Inactive dipeptidyl peptidase 10	sp|Q6NXK7|DPP10_MOUSE	1.22	0.18	1.26	22	26	1.58	0.27	1.62	20	25	1.29508
40S ribosomal protein S6	tr|Q5BLK1|Q5BLK1_MOUSE	0.51	0.04	0.51	4	4	0.66	0.02	0.66	4	6	1.29412
Mitogen-activated protein kinase 1	sp|P63085|MK01_MOUSE	1.16	0.1	1.17	24	30	1.5	0.21	1.53	23	25	1.2931
Rho GTPase activating protein 1	tr|A2AGT9|A2AGT9_MOUSE	1.16	0.13	1.16	17	17	1.5	0.34	1.56	16	20	1.2931
Proteasome subunit alpha type-1	sp|Q9R1P4|PSA1_MOUSE	0.58	0.18	0.64	9	9	0.75	0.05	0.75	4	4	1.2931
Calretinin	sp|Q08331|CALB2_MOUSE	0.99	0.12	0.99	11	13	1.28	0.04	1.27	7	8	1.29293
Prohibitin 2	tr|Q3V235|Q3V235_MOUSE	0.82	0.05	0.82	19	23	1.06	0.17	1.08	19	19	1.29268
cAMP and cAMP-inhibited cGMP 3&#039;,5&#039;-cyclic phosphodiesterase 10A	sp|Q8CA95|PDE10_MOUSE	1.88	0.3	1.93	34	42	2.43	0.62	2.62	39	44	1.29255
Eukaryotic translation initiation factor 2 subunit 3, X-linked	sp|Q9Z0N1|IF2G_MOUSE	0.65	0.07	0.65	9	9	0.84	0.12	0.84	13	13	1.29231
Syntaxin 16	tr|A2ACM7|A2ACM7_MOUSE	1.13	0	1.13	2	2	1.46	0.09	1.48	6	7	1.29204
Actin-binding LIM protein 1	sp|Q8K4G5|ABLM1_MOUSE	0.79	0.33	0.84	9	9	1.02	0.32	1.01	4	4	1.29114
LYR motif-containing protein 4	sp|Q8K215|LYRM4_MOUSE	0.69	0	0.69	2	2	0.89	0.03	0.89	3	4	1.28986
NADH dehydrogenase [ubiquinone] iron-sulfur protein 4, mitochondrial	sp|Q9CXZ1|NDUS4_MOUSE	0.38	0.01	0.38	6	6	0.49	0.03	0.49	8	9	1.28947
LETM1 domain-containing protein 1	sp|Q924L1|LTMD1_MOUSE	1.14	0	1.14	2	2	1.47	0.24	1.48	4	4	1.28947
Catenin alpha-2	sp|Q61301|CTNA2_MOUSE	1.18	0.17	1.18	10	14	1.52	0.45	1.45	11	11	1.28814
Uncharacterized protein	tr|E9QM11|E9QM11_MOUSE	0.87	0.25	0.87	98	106	1.12	0.33	1.13	95	104	1.28736
Retinoblastoma binding protein 9	tr|A2AN96|A2AN96_MOUSE	0.94	0.72	1.2	6	10	1.21	0.21	1.22	9	9	1.28723
IQ motif and SEC7 domain-containing protein 1	sp|Q8R0S2|IQEC1_MOUSE	1.26	0.43	1.41	10	14	1.62	0.32	1.67	8	9	1.28571
NADH dehydrogenase [ubiquinone] 1 beta subcomplex subunit 4	sp|Q9CQC7|NDUB4_MOUSE	1.02	0.18	1.04	19	21	1.31	0.15	1.31	16	18	1.28431
Coatomer subunit delta	sp|Q5XJY5|COPD_MOUSE	0.81	0.02	0.81	5	5	1.04	0	1.04	3	3	1.28395
Archain 1	tr|Q91W48|Q91W48_MOUSE	0.81	0.02	0.81	5	5	1.04	0	1.04	3	3	1.28395
Dipeptidyl peptidase 9	sp|Q8BVG4|DPP9_MOUSE	0.81	0.05	0.81	7	8	1.04	0.05	1.04	2	2	1.28395
Isocitrate dehydrogenase 3 (NAD+) beta	tr|Q91VA7|Q91VA7_MOUSE	0.74	0.07	0.74	80	85	0.95	0.07	0.95	52	62	1.28378
Sorting nexin-4	sp|Q91YJ2|SNX4_MOUSE	1.06	0	1.06	2	2	1.36	0	1.36	3	3	1.28302
Tyrosine-protein phosphatase non-receptor type 5	sp|P54830|PTN5_MOUSE	1.53	1.04	1.91	12	14	1.96	0.18	1.96	11	12	1.28105
Inositol (Myo)-1(Or 4)-monophosphatase 1	tr|Q924B0|Q924B0_MOUSE	1	0.44	1.18	3	3	1.28	0.09	1.28	3	3	1.28
Impa1 protein	tr|Q80ZJ2|Q80ZJ2_MOUSE	1	0.44	1.18	3	3	1.28	0.09	1.28	3	3	1.28
N-acetylneuraminic acid synthase (Sialic acid synthase)	tr|Q99J77|Q99J77_MOUSE	0.68	0.09	0.67	4	6	0.87	0.1	0.88	4	4	1.27941
Proliferation-associated protein 2G4	sp|P50580|PA2G4_MOUSE	0.61	0.15	0.64	14	14	0.78	0.06	0.79	10	10	1.27869
Eukaryotic translation initiation factor 3 subunit A	sp|P23116|EIF3A_MOUSE	0.97	0.11	0.97	5	8	1.24	0	1.24	2	4	1.27835
Propionyl-CoA carboxylase beta chain, mitochondrial	sp|Q99MN9|PCCB_MOUSE	1.33	0.43	1.44	7	7	1.7	0.2	1.74	5	5	1.2782
Valacyclovir hydrolase	sp|Q8R164|BPHL_MOUSE	1.51	0.14	1.52	14	19	1.93	0.25	1.94	16	24	1.27815
Succinyl-CoA:3-ketoacid-coenzyme A transferase 1, mitochondrial	sp|Q9D0K2|SCOT1_MOUSE	0.54	0.07	0.54	76	87	0.69	0.11	0.69	93	97	1.27778
Guanylate kinase	sp|Q64520|KGUA_MOUSE	1.08	0	1.08	3	3	1.38	0.02	1.38	4	4	1.27778
Lysophospholipase 2	tr|B1AV56|B1AV56_MOUSE	1.34	0.15	1.35	12	12	1.71	0.06	1.71	6	7	1.27612
NADH dehydrogenase [ubiquinone] 1 alpha subcomplex subunit 10, mitochondrial	sp|Q99LC3|NDUAA_MOUSE	0.58	0.07	0.58	44	62	0.74	0.08	0.74	28	35	1.27586
Thioredoxin-dependent peroxide reductase, mitochondrial	sp|P20108|PRDX3_MOUSE	0.58	0.11	0.59	24	29	0.74	0.13	0.74	17	19	1.27586
Peptidyl-prolyl cis-trans isomerase D	sp|Q9CR16|PPID_MOUSE	0.87	0.09	0.88	13	15	1.11	0.05	1.12	3	3	1.27586
UPF0444 transmembrane protein C12orf23 homolog	sp|Q9DAM7|CL023_MOUSE	1.38	0	1.38	2	2	1.76	0.34	1.79	3	3	1.27536
C2 domain-containing protein 2-like	sp|Q80X80|C2C2L_MOUSE	1.09	0.14	1.08	4	4	1.39	0.26	1.37	2	3	1.27523
Transcription factor BTF3 homolog 4	sp|Q9CQH7|BT3L4_MOUSE	0.4	0.02	0.4	3	4	0.51	0	0.51	4	4	1.275
Uncharacterized protein C6orf174 homolog	sp|Q6NZL0|CF174_MOUSE	1.02	0.21	1	5	5	1.3	0.07	1.32	5	5	1.27451
Insulin-degrading enzyme	sp|Q9JHR7|IDE_MOUSE	1.17	0	1.17	2	2	1.49	NA	1.49	1	1	1.2735
Syntaxin-binding protein 1	sp|O08599|STXB1_MOUSE	1.43	0.23	1.44	211	251	1.82	0.24	1.84	169	203	1.27273
Eukaryotic translation initiation factor 6	tr|Q545K4|Q545K4_MOUSE	0.55	0	0.55	6	6	0.7	0	0.7	3	3	1.27273
Puromycin-sensitive aminopeptidase	sp|Q11011|PSA_MOUSE	1.88	0.43	1.97	34	39	2.39	0.47	2.5	33	41	1.27128
Eukaryotic translation initiation factor 3, subunit 5 (Epsilon), isoform CRA_d	tr|Q5XJV3|Q5XJV3_MOUSE	0.59	0.24	0.65	16	16	0.75	0.25	0.72	7	8	1.27119
Elongation factor 2	sp|P58252|EF2_MOUSE	0.89	0.21	0.93	41	46	1.13	0.27	1.15	40	42	1.26966
Spectrin beta chain, brain 1	sp|Q62261|SPTB2_MOUSE	0.93	0.13	0.94	370	425	1.18	0.17	1.19	315	360	1.26882
40S ribosomal protein S16	sp|P14131|RS16_MOUSE	0.93	0.14	0.91	4	4	1.18	0	1.18	2	2	1.26882
26S proteasome non-ATPase regulatory subunit 2	sp|Q8VDM4|PSMD2_MOUSE	0.82	0.16	0.85	13	14	1.04	0.17	1.05	13	15	1.26829
Glutaredoxin	tr|Q3U6L3|Q3U6L3_MOUSE	0.97	0.18	0.99	4	4	1.23	0.1	1.24	5	5	1.26804
Threonine synthase-like 1	sp|Q8BH55|THNS1_MOUSE	1.01	0	1.01	2	2	1.28	0.04	1.28	3	3	1.26733
Myristoylated alanine-rich C-kinase substrate	sp|P26645|MARCS_MOUSE	0.45	0.02	0.45	10	11	0.57	0.05	0.58	12	12	1.26667
Vacuolar protein sorting-associated protein 45	sp|P97390|VPS45_MOUSE	1.09	0.13	1.1	5	6	1.38	NA	1.38	1	1	1.26606
Ubiquitin carboxyl-terminal hydrolase CYLD	sp|Q80TQ2|CYLD_MOUSE	1.28	0.46	1.5	17	22	1.62	0.15	1.65	13	13	1.26562
Uncharacterized protein	tr|E9PX29|E9PX29_MOUSE	0.64	0.15	0.64	7	9	0.81	0.16	0.78	8	9	1.26562
Neuronal-specific septin-3	sp|Q9Z1S5|SEPT3_MOUSE	1.02	0.1	1.02	25	27	1.29	0.1	1.29	23	26	1.26471
Transformation related protein 63 regulated like	tr|B1AX95|B1AX95_MOUSE	0.68	0.04	0.68	9	9	0.86	0.04	0.86	9	9	1.26471
Microtubule-associated protein	tr|A2A5Y6|A2A5Y6_MOUSE	0.87	0.26	0.88	42	44	1.1	0.27	1.09	38	45	1.26437
Glutamate receptor, ionotropic, AMPA3 (Alpha 3)	tr|A2VDF4|A2VDF4_MOUSE	1.78	0.23	1.8	4	4	2.25	0.19	2.24	3	3	1.26404
Amine oxidase [flavin-containing] A	sp|Q64133|AOFA_MOUSE	1.1	0.14	1.12	16	17	1.39	0.18	1.44	11	11	1.26364
Transcription factor A, mitochondrial	sp|P40630|TFAM_MOUSE	0.61	0.06	0.63	5	5	0.77	0.02	0.77	5	5	1.2623
60S ribosomal protein L6	tr|Q3UCH0|Q3UCH0_MOUSE	0.42	0.09	0.42	19	23	0.53	0.03	0.53	16	17	1.2619
Nuclear migration protein nudC	sp|O35685|NUDC_MOUSE	0.84	0.21	0.88	8	8	1.06	0.11	1.07	6	6	1.2619
Ras-related protein Rap-2b	sp|P61226|RAP2B_MOUSE	1.07	0.08	1.07	5	5	1.35	0.45	1.41	8	8	1.26168
Guanine nucleotide binding protein, alpha 11	tr|Q3UPA1|Q3UPA1_MOUSE	0.88	0.09	0.89	29	33	1.11	0.16	1.13	22	23	1.26136
Voltage-dependent anion-selective channel protein 1	sp|Q60932|VDAC1_MOUSE	1.15	0.29	1.22	80	95	1.45	0.4	1.48	76	89	1.26087
NADH dehydrogenase [ubiquinone] iron-sulfur protein 7, mitochondrial	sp|Q9DC70|NDUS7_MOUSE	0.69	0.14	0.7	9	9	0.87	0.1	0.87	6	6	1.26087
Protein disulfide-isomerase A6	sp|Q922R8|PDIA6_MOUSE	0.5	0.16	0.5	6	6	0.63	0.17	0.65	9	9	1.26
Eukaryotic translation initiation factor 4 gamma 1	sp|Q6NZJ6|IF4G1_MOUSE	1.27	0.23	1.28	5	5	1.6	0.18	1.64	3	3	1.25984
Sideroflexin-3	sp|Q91V61|SFXN3_MOUSE	1.7	0.2	1.73	19	22	2.14	0.32	2.17	21	21	1.25882
Eukaryotic translation initiation factor 4 gamma 2	sp|Q62448|IF4G2_MOUSE	1.24	0.31	1.32	6	6	1.56	0.24	1.58	3	4	1.25806
V-type proton ATPase 116 kDa subunit a isoform 1	sp|Q9Z1G4|VPP1_MOUSE	1.32	0.14	1.32	99	109	1.66	0.15	1.67	87	96	1.25758
ATP synthase subunit d, mitochondrial	sp|Q9DCX2|ATP5H_MOUSE	0.66	0.07	0.66	49	59	0.83	0.08	0.84	50	52	1.25758
Breakpoint cluster region protein	sp|Q6PAJ1|BCR_MOUSE	1.09	0.11	1.09	5	6	1.37	0	1.37	2	2	1.25688
MuSC	tr|Q54AJ5|Q54AJ5_MOUSE	0.82	0.05	0.82	10	11	1.03	0.08	1.03	15	20	1.2561
CD166 antigen	sp|Q61490|CD166_MOUSE	0.82	0.05	0.82	10	11	1.03	0.08	1.03	15	20	1.2561
NADH dehydrogenase [ubiquinone] 1 beta subcomplex subunit 3	sp|Q9CQZ6|NDUB3_MOUSE	0.98	0	0.98	2	2	1.23	0	1.23	2	3	1.2551
Vesicle-associated membrane protein-associated protein B	sp|Q9QY76|VAPB_MOUSE	0.75	0.02	0.75	5	6	0.94	0.27	1.08	6	7	1.25333
Vimentin	tr|Q5FWJ3|Q5FWJ3_MOUSE	0.95	0.45	0.96	31	40	1.19	0.21	1.19	15	19	1.25263
Adaptor-related protein complex 2, sigma 1 subunit, isoform CRA_a	tr|Q3UJ76|Q3UJ76_MOUSE	0.99	0.25	0.99	5	5	1.24	0.46	1.25	4	4	1.25253
Putative ATP-dependent Clp protease proteolytic subunit, mitochondrial	sp|O88696|CLPP_MOUSE	1.11	0.15	1.12	9	9	1.39	0.08	1.41	4	4	1.25225
Arf-GAP with GTPase, ANK repeat and PH domain-containing protein 3	sp|Q8VHH5|AGAP3_MOUSE	1.31	0.3	1.34	10	11	1.64	0.56	1.67	8	8	1.25191
Glutaredoxin-3	sp|Q9CQM9|GLRX3_MOUSE	0.64	0.28	0.68	9	11	0.8	0.07	0.8	9	10	1.25
Acyl-Coenzyme A oxidase 1, palmitoyl (Fragment)	tr|A2A848|A2A848_MOUSE	0.52	0.21	0.55	2	2	0.65	0.13	0.65	10	10	1.25
Interleukin enhancer-binding factor 2	sp|Q9CXY6|ILF2_MOUSE	0.8	0.07	0.81	9	11	1	0.14	1.02	7	7	1.25
Neurabin-2	sp|Q6R891|NEB2_MOUSE	0.52	0.12	0.58	9	10	0.65	0.02	0.65	5	7	1.25
Isocitrate dehydrogenase [NADP] cytoplasmic	sp|O88844|IDHC_MOUSE	0.88	0.09	0.89	3	3	1.1	0.2	1.11	6	6	1.25
Transportin-3	sp|Q6P2B1|TNPO3_MOUSE	1.44	0.11	1.48	4	4	1.8	0.42	1.89	5	5	1.25
Cell adhesion molecule 1	sp|Q8R5M8|CADM1_MOUSE	0.92	0.23	0.93	5	5	1.15	0.15	1.14	4	4	1.25
ARP2 actin-related protein 2 homolog (Yeast)	tr|Q5SW83|Q5SW83_MOUSE	1.32	0.15	1.32	26	30	1.65	0.14	1.65	19	21	1.25
CDGSH iron-sulfur domain-containing protein 1	sp|Q91WS0|CISD1_MOUSE	1.37	1.07	1.83	6	6	1.71	0.32	1.8	7	7	1.24818
Exocyst complex component 5	tr|Q80VK3|Q80VK3_MOUSE	1.33	0.18	1.35	5	5	1.66	0.41	1.66	6	6	1.24812
Calcium uptake protein 1, mitochondrial	sp|Q8VCX5|MICU1_MOUSE	0.69	0	0.69	2	7	0.86	0.06	0.86	3	3	1.24638
Aconitate hydratase, mitochondrial	sp|Q99KI0|ACON_MOUSE	1.22	0.14	1.22	154	176	1.52	0.17	1.53	160	190	1.2459
Lambda-crystallin homolog	sp|Q99KP3|CRYL1_MOUSE	1.06	0.02	1.06	4	4	1.32	0.06	1.31	4	4	1.24528
Calcium-binding protein p22	sp|P61022|CHP1_MOUSE	0.98	0	0.98	2	2	1.22	0.15	1.23	5	5	1.2449
40S ribosomal protein S4, X isoform	sp|P62702|RS4X_MOUSE	0.94	0.05	0.94	3	3	1.17	0	1.17	1	1	1.24468
Calreticulin	tr|B2MWM9|B2MWM9_MOUSE	0.41	0.03	0.41	22	25	0.51	0.01	0.51	11	13	1.2439
Galectin-related protein A	sp|Q8VED9|LEGLA_MOUSE	1.15	0.26	1.25	6	6	1.43	0.04	1.43	8	9	1.24348
Cell division control protein 42 homolog	sp|P60766|CDC42_MOUSE	0.74	0.22	0.79	12	19	0.92	0.15	0.93	28	32	1.24324
Adenylate cyclase type 5	sp|P84309|ADCY5_MOUSE	3.33	0.98	3.6	23	37	4.14	2.26	4.97	23	30	1.24324
60S acidic ribosomal protein P1	sp|P47955|RLA1_MOUSE	0.37	0	0.37	8	9	0.46	0.05	0.45	8	8	1.24324
Hsc70-interacting protein	sp|Q99L47|F10A1_MOUSE	0.7	0.09	0.73	9	9	0.87	0	0.87	1	1	1.24286
ADP-ribosylation factor 1	sp|P84078|ARF1_MOUSE	1.03	0.17	1.06	88	107	1.28	0.17	1.31	68	101	1.24272
Succinyl-CoA ligase [ADP-forming] subunit beta, mitochondrial	sp|Q9Z2I9|SUCB1_MOUSE	1.32	0.19	1.33	37	44	1.64	0.2	1.65	30	36	1.24242
Microtubule-associated protein RP/EB family member 2	sp|Q8R001|MARE2_MOUSE	0.87	0.15	0.87	10	11	1.08	0.16	1.07	21	21	1.24138
NADH dehydrogenase (Ubiquinone) 1 beta subcomplex, 5, isoform CRA_e	tr|D3Z568|D3Z568_MOUSE	1.08	0	1.08	2	2	1.34	0.05	1.34	3	3	1.24074
Adducin 3	tr|Q8JZT6|Q8JZT6_MOUSE	1	0.24	1	17	19	1.24	0.1	1.24	8	9	1.24
Hypoxanthine guanine phosphoribosyl transferase 1	tr|B1B0W8|B1B0W8_MOUSE	1	0.3	1.13	15	16	1.24	0.2	1.28	6	7	1.24
WD repeat-containing protein 7	sp|Q920I9|WDR7_MOUSE	1.21	0.47	1.24	17	25	1.5	0.3	1.49	16	26	1.23967
Pyruvate carboxylase, mitochondrial	sp|Q05920|PYC_MOUSE	1.42	0.18	1.43	39	47	1.76	0.28	1.78	31	43	1.23944
Neurochondrin	sp|Q9Z0E0|NCDN_MOUSE	1.55	0.31	1.62	28	37	1.92	0.24	1.98	32	50	1.23871
Phenylalanyl-tRNA synthetase beta chain	sp|Q9WUA2|SYFB_MOUSE	0.88	0.24	0.97	6	7	1.09	0.06	1.08	10	12	1.23864
Fatty acid-binding protein, brain	sp|P51880|FABP7_MOUSE	0.21	0.02	0.21	9	9	0.26	0.03	0.26	9	9	1.2381
Poly(rC)-binding protein 2	sp|Q61990|PCBP2_MOUSE	1.01	0.23	1.1	8	13	1.25	0.03	1.25	5	5	1.23762
Pleckstrin homology domain containing, family C (With FERM domain) member 1	tr|Q3TLE2|Q3TLE2_MOUSE	0.97	0	0.97	1	2	1.2	0.45	1.22	3	3	1.23711
Fermitin family homolog 2	sp|Q8CIB5|FERM2_MOUSE	0.97	0	0.97	1	2	1.2	0.45	1.22	3	3	1.23711
Annexin A6	sp|P14824|ANXA6_MOUSE	0.38	0.03	0.38	23	25	0.47	0.05	0.47	16	16	1.23684
Kinesin-like protein KIF2A	sp|P28740|KIF2A_MOUSE	1.31	0.22	1.35	6	6	1.62	0	1.62	3	4	1.23664
Deoxyguanosine kinase, mitochondrial	sp|Q9QX60|DGUOK_MOUSE	0.93	0.32	0.87	7	9	1.15	0.06	1.16	4	4	1.23656
Cell adhesion molecule 2	sp|Q8BLQ9|CADM2_MOUSE	0.72	0.08	0.73	22	24	0.89	0.12	0.91	19	23	1.23611
Kinesin light chain 2	tr|Q91YS4|Q91YS4_MOUSE	0.89	0.08	0.91	14	18	1.1	0.07	1.12	7	8	1.23596
Tubulin, beta 6	tr|Q3UMM1|Q3UMM1_MOUSE	1.06	0.18	1.08	293	350	1.31	0.21	1.31	245	268	1.23585
Myo18a protein	tr|B2RRE2|B2RRE2_MOUSE	1.06	0.08	1.06	3	5	1.31	0.42	1.39	6	6	1.23585
Dynamin-1-like protein	sp|Q8K1M6|DNM1L_MOUSE	1.4	0.19	1.41	35	45	1.73	0.36	1.83	57	58	1.23571
Microtubule-associated protein	tr|Q2UZW7|Q2UZW7_MOUSE	0.85	0.08	0.85	19	24	1.05	0.15	1.05	19	21	1.23529
NADH dehydrogenase [ubiquinone] 1 alpha subcomplex subunit 3	sp|Q9CQ91|NDUA3_MOUSE	0.85	0.01	0.85	8	8	1.05	0.01	1.05	3	3	1.23529
Limbic system-associated membrane protein	sp|Q8BLK3|LSAMP_MOUSE	0.68	0.07	0.68	17	24	0.84	0.08	0.83	14	18	1.23529
Kinesin family member 5C	tr|Q6NXI9|Q6NXI9_MOUSE	1.15	0.13	1.15	21	24	1.42	0.22	1.42	16	17	1.23478
Adenylate kinase isoenzyme 1	sp|Q9R0Y5|KAD1_MOUSE	0.98	0.12	0.99	25	25	1.21	0.08	1.21	7	10	1.23469
Clasp2 protein	tr|B9EJA4|B9EJA4_MOUSE	0.64	0.29	0.61	25	29	0.79	0.31	0.77	33	37	1.23438
Protein disulfide-isomerase A4	sp|P08003|PDIA4_MOUSE	0.64	0.06	0.64	11	17	0.79	0.11	0.78	19	23	1.23438
Apolipoprotein O	tr|B1ASQ2|B1ASQ2_MOUSE	1.28	0.14	1.29	6	8	1.58	0.01	1.58	7	7	1.23438
NADH dehydrogenase [ubiquinone] 1 beta subcomplex subunit 8, mitochondrial	sp|Q9D6J5|NDUB8_MOUSE	1.24	0.06	1.24	5	5	1.53	0.01	1.53	4	4	1.23387
Cathepsin D	sp|P18242|CATD_MOUSE	0.6	0.03	0.6	16	17	0.74	0.04	0.74	8	8	1.23333
Ubiquitin-like protein 4A	sp|P21126|UBL4A_MOUSE	0.56	0.37	0.57	6	6	0.69	0.02	0.69	3	3	1.23214
Tubulin alpha-4A chain	sp|P68368|TBA4A_MOUSE	1.38	0.31	1.43	419	674	1.7	0.31	1.72	457	584	1.23188
Nuclear pore complex-associated intranuclear coiled-coil protein TPR	tr|Q7M739|Q7M739_MOUSE	0.69	0.2	0.71	12	12	0.85	0.11	0.85	5	5	1.23188
Phosphoglucomutase-1	sp|Q9D0F9|PGM1_MOUSE	1.77	0.74	1.98	25	31	2.18	0.83	2.33	20	23	1.23164
UDP-glucose:glycoprotein glucosyltransferase 1	sp|Q6P5E4|UGGG1_MOUSE	0.52	0.03	0.52	6	7	0.64	0.06	0.65	10	10	1.23077
Tripeptidyl-peptidase 2	sp|Q64514|TPP2_MOUSE	0.91	0.03	0.91	10	11	1.12	0.16	1.14	9	9	1.23077
Ankyrin repeat and sterile alpha motif domain-containing protein 1B	sp|Q8BIZ1|ANS1B_MOUSE	1.66	0.33	1.75	14	14	2.04	0.29	2.11	9	9	1.22892
Calcium/calmodulin-dependent protein kinase I	tr|Q3UY68|Q3UY68_MOUSE	0.92	0.23	0.89	6	6	1.13	0.34	1.02	4	4	1.22826
Ras GTPase-activating protein-binding protein 2	sp|P97379|G3BP2_MOUSE	0.57	0.07	0.57	17	21	0.7	0.09	0.71	13	13	1.22807
Guanine nucleotide binding protein, alpha stimulating, olfactory type	tr|Q66L47|Q66L47_MOUSE	1.67	0.21	1.73	23	30	2.05	0.33	2.1	22	26	1.22754
CaM kinase-like vesicle-associated protein	sp|Q3UHL1|CAMKV_MOUSE	1.5	0.31	1.54	19	27	1.84	0.47	1.89	17	19	1.22667
Ketosamine-3-kinase	sp|Q8K274|KT3K_MOUSE	0.75	0.29	0.88	4	7	0.92	0.2	0.97	6	6	1.22667
NADH-ubiquinone oxidoreductase chain 5	sp|P03921|NU5M_MOUSE	1.15	0.3	1.27	9	9	1.41	0.1	1.39	5	5	1.22609
V-type proton ATPase subunit E 1	sp|P50518|VATE1_MOUSE	0.71	0.06	0.72	79	81	0.87	0.05	0.87	66	75	1.22535
NADH-cytochrome b5 reductase 1	sp|Q9DB73|NB5R1_MOUSE	1.91	0	1.91	2	2	2.34	0.08	2.34	4	4	1.22513
Aldhehyde dehydrogenase family 5, subfamily A1	tr|B2RS41|B2RS41_MOUSE	0.8	0.12	0.8	53	56	0.98	0.12	0.99	46	50	1.225
Ribose-phosphate pyrophosphokinase	tr|Q76MX9|Q76MX9_MOUSE	0.8	0.25	0.92	23	27	0.98	0.1	0.99	20	25	1.225
RNA binding motif protein, X chromosome	tr|A2AFI3|A2AFI3_MOUSE	0.49	0.02	0.49	7	12	0.6	0.04	0.6	9	11	1.22449
Heterogeneous nuclear ribonucleoprotein G	tr|Q9WV02|Q9WV02_MOUSE	0.49	0.02	0.49	7	12	0.6	0.04	0.6	9	11	1.22449
Superoxide dismutase	tr|Q4FJX9|Q4FJX9_MOUSE	1.07	0.11	1.07	52	61	1.31	0.13	1.32	55	56	1.2243
Destrin	tr|Q4FK36|Q4FK36_MOUSE	0.76	0.07	0.76	14	15	0.93	0.05	0.93	9	11	1.22368
Heat shock 70kD protein 5 (Glucose-regulated protein)	tr|A2AUF6|A2AUF6_MOUSE	0.45	0.08	0.45	72	79	0.55	0.06	0.55	87	107	1.22222
78 kDa glucose-regulated protein	sp|P20029|GRP78_MOUSE	0.45	0.08	0.45	72	79	0.55	0.06	0.55	87	107	1.22222
Neurexin-1-alpha	sp|Q9CS84|NRX1A_MOUSE	0.45	0.16	0.47	5	5	0.55	0.21	0.61	4	5	1.22222
Vesicle-associated membrane 2	tr|B0QZN5|B0QZN5_MOUSE	1.4	0.22	1.44	20	25	1.71	0.32	1.74	13	18	1.22143
Synaptosomal-associated protein 25	sp|P60879|SNP25_MOUSE	1.22	0.19	1.22	48	52	1.49	0.25	1.5	45	49	1.22131
14-3-3 protein eta	sp|P68510|1433F_MOUSE	0.77	0.14	0.77	51	53	0.94	0.08	0.94	29	35	1.22078
Serine/threonine-protein kinase DCLK2	sp|Q6PGN3|DCLK2_MOUSE	2.22	0	2.22	3	3	2.71	0.04	2.71	7	7	1.22072
Coactosin-like protein	sp|Q9CQI6|COTL1_MOUSE	1.18	0.34	1.27	8	10	1.44	0.16	1.47	7	7	1.22034
Acid ceramidase	tr|Q78P93|Q78P93_MOUSE	0.73	0.04	0.73	7	8	0.89	0.03	0.89	7	9	1.21918
Tubulin beta-2A chain	sp|Q7TMM9|TBB2A_MOUSE	1.05	0.19	1.07	443	538	1.28	0.23	1.29	375	420	1.21905
Prolow-density lipoprotein receptor-related protein 1	sp|Q91ZX7|LRP1_MOUSE	0.64	0.05	0.64	12	17	0.78	0.17	0.82	16	16	1.21875
Quinone oxidoreductase	sp|P47199|QOR_MOUSE	1.33	0.23	1.32	9	13	1.62	0.09	1.62	18	20	1.21805
Hepatitis B virus X-interacting protein homolog	sp|Q9D1L9|HBXIP_MOUSE	0.46	0.08	0.46	6	6	0.56	0.04	0.57	4	4	1.21739
cAMP-dependent protein kinase catalytic subunit alpha	sp|P05132|KAPCA_MOUSE	2.21	0.23	2.22	37	45	2.69	0.46	2.74	26	28	1.21719
Tubulin beta-2B chain	sp|Q9CWF2|TBB2B_MOUSE	1.06	0.19	1.08	428	533	1.29	0.23	1.3	363	407	1.21698
NIF3-like protein 1	sp|Q9EQ80|NIF3L_MOUSE	0.79	0.22	0.83	4	4	0.96	0	0.96	1	2	1.21519
Crk-like protein	sp|P47941|CRKL_MOUSE	0.7	0.12	0.71	5	5	0.85	0.26	0.85	3	3	1.21429
Proteasome subunit alpha type-6	sp|Q9QUM9|PSA6_MOUSE	0.61	0.04	0.61	8	8	0.74	0.13	0.74	13	13	1.21311
MCG142264, isoform CRA_a	tr|D3Z494|D3Z494_MOUSE	1.13	0.12	1.15	3	3	1.37	0	1.37	3	4	1.21239
Tubulin, alpha 1C	tr|Q52L87|Q52L87_MOUSE	1.32	0.29	1.38	499	770	1.6	0.25	1.62	508	708	1.21212
ATP synthase subunit alpha, mitochondrial	sp|Q03265|ATPA_MOUSE	0.85	0.12	0.86	221	305	1.03	0.14	1.03	261	316	1.21176
Protein FAM36A	sp|Q9D7J4|FA36A_MOUSE	1.09	0	1.09	2	3	1.32	0.06	1.32	4	4	1.21101
Tubulin alpha-1A chain	sp|P68369|TBA1A_MOUSE	1.28	0.29	1.34	547	882	1.55	0.27	1.59	557	746	1.21094
Microtubule-associated protein 6	sp|Q7TSJ2|MAP6_MOUSE	1.14	0.3	1.15	150	168	1.38	0.33	1.4	138	163	1.21053
Neutral alpha-glucosidase AB	sp|Q8BHN3|GANAB_MOUSE	0.57	0.03	0.57	26	30	0.69	0.05	0.69	30	32	1.21053
Protein phosphatase 1 regulatory subunit 12C	sp|Q3UMT1|PP12C_MOUSE	0.81	0.3	0.8	4	4	0.98	0	0.98	2	2	1.20988
Uncharacterized protein	tr|D3Z2V9|D3Z2V9_MOUSE	2.67	0.62	2.78	82	108	3.23	0.65	3.21	87	103	1.20974
Presequence protease, mitochondrial	sp|Q8K411|PREP_MOUSE	0.91	0.07	0.91	10	11	1.1	0.21	1.11	5	5	1.20879
Syntaxin-binding protein 5	sp|Q8K400|STXB5_MOUSE	0.72	0.1	0.72	12	13	0.87	0.37	0.9	10	10	1.20833
Beta-actin-like protein 2	sp|Q8BFZ3|ACTBL_MOUSE	0.77	0.09	0.77	158	184	0.93	0.1	0.92	111	127	1.20779
Transcription elongation factor B polypeptide 2	sp|P62869|ELOB_MOUSE	0.53	0.14	0.57	7	7	0.64	0.18	0.66	11	11	1.20755
Uncharacterized protein	tr|E9Q7L0|E9Q7L0_MOUSE	1.02	0.08	1.02	57	77	1.23	0.2	1.27	65	78	1.20588
Ribosomal protein L19	tr|A2A547|A2A547_MOUSE	0.34	0	0.34	4	4	0.41	0.08	0.42	7	7	1.20588
Synaptophysin	tr|B1AVA7|B1AVA7_MOUSE	1.12	0.11	1.12	8	8	1.35	0.05	1.35	10	12	1.20536
Heme oxygenase 2	sp|O70252|HMOX2_MOUSE	1.56	0.08	1.57	5	5	1.88	0	1.88	3	3	1.20513
Medium-chain specific acyl-CoA dehydrogenase, mitochondrial	sp|P45952|ACADM_MOUSE	0.78	0.06	0.8	3	3	0.94	NA	0.94	1	1	1.20513
3-hydroxyisobutyrate dehydrogenase, mitochondrial	sp|Q99L13|3HIDH_MOUSE	0.93	0.08	0.93	12	13	1.12	0.19	1.18	10	10	1.2043
Catenin delta-2	sp|O35927|CTND2_MOUSE	1.96	0.48	2.08	27	32	2.36	0.63	2.45	18	25	1.20408
Coronin-2B	sp|Q8BH44|COR2B_MOUSE	1.13	0.06	1.14	9	13	1.36	0.06	1.35	9	9	1.20354
Serine/threonine-protein kinase SRPK2	sp|O54781|SRPK2_MOUSE	0.59	0.08	0.59	3	5	0.71	0.1	0.72	3	4	1.20339
Mitochondrial-processing peptidase subunit alpha	sp|Q9DC61|MPPA_MOUSE	0.69	0.19	0.69	10	11	0.83	0.08	0.84	16	17	1.2029
Aldehyde dehydrogenase 1 family, member B1	tr|B1AWX7|B1AWX7_MOUSE	0.74	0.14	0.77	15	18	0.89	0.07	0.89	13	16	1.2027
Protein FAM49B	sp|Q921M7|FA49B_MOUSE	2.57	0.55	2.69	16	17	3.09	0.56	3.22	19	24	1.20233
28S ribosomal protein S29, mitochondrial	sp|Q9ER88|RT29_MOUSE	0.89	0.44	0.89	5	5	1.07	0.21	1.03	5	5	1.20225
Prolyl endopeptidase	sp|Q9QUR6|PPCE_MOUSE	1.24	0.59	1.18	7	8	1.49	0	1.49	3	3	1.20161
[Pyruvate dehydrogenase [lipoamide]] kinase isozyme 3, mitochondrial	sp|Q922H2|PDK3_MOUSE	1.29	0.37	1.41	8	11	1.55	0.63	1.81	6	10	1.20155
Acylglycerol kinase, mitochondrial	sp|Q9ESW4|AGK_MOUSE	1.34	0.29	1.38	5	5	1.61	0.11	1.61	3	3	1.20149
Tubulin beta-2C chain	sp|P68372|TBB2C_MOUSE	1.1	0.22	1.12	435	517	1.32	0.23	1.34	359	407	1.2
Spectrin beta 3	tr|Q68FG2|Q68FG2_MOUSE	1.35	0.29	1.35	102	127	1.62	0.31	1.63	89	113	1.2
Fumarate hydratase 1	tr|Q3UIA9|Q3UIA9_MOUSE	0.8	0.13	0.82	58	62	0.96	0.13	0.98	42	49	1.2
Syntaxin 1A (Brain)	tr|Q497P1|Q497P1_MOUSE	0.85	0.08	0.86	34	41	1.02	0.15	1.04	26	29	1.2
Profilin-2	sp|Q9JJV2|PROF2_MOUSE	0.7	0.11	0.72	28	30	0.84	0.12	0.86	28	28	1.2
ATPase Asna1	sp|O54984|ASNA_MOUSE	0.75	0.23	0.77	12	12	0.9	0.13	0.9	9	9	1.2
Kinesin family member 5B	tr|Q5BL10|Q5BL10_MOUSE	1.11	0.08	1.11	17	21	1.33	0.18	1.34	12	14	1.1982
PH and SEC7 domain-containing protein 1	sp|Q5DTT2|PSD1_MOUSE	1.01	0.1	1.02	8	8	1.21	0	1.21	2	2	1.19802
Transcription elongation factor SPT5	sp|O55201|SPT5H_MOUSE	0.86	0.33	0.88	3	3	1.03	0	1.03	2	2	1.19767
Cyclin-dependent kinase 17	sp|Q8K0D0|CDK17_MOUSE	1.72	0.26	1.69	3	3	2.06	0	2.06	2	2	1.19767
Uncharacterized protein	tr|D3Z7P3|D3Z7P3_MOUSE	0.81	0.1	0.81	99	113	0.97	0.11	0.98	101	111	1.19753
Ras-related GTP-binding protein A	sp|Q80X95|RRAGA_MOUSE	0.81	0.25	0.87	5	5	0.97	0	0.97	2	2	1.19753
Eukaryotic translation initiation factor 4H	sp|Q9WUK2|IF4H_MOUSE	1.17	0.38	1.18	10	10	1.4	0.47	1.46	6	6	1.19658
Phospholipase C, gamma 1	tr|A2A4A7|A2A4A7_MOUSE	1.02	0.04	1.02	2	2	1.22	0	1.22	1	1	1.19608
Multiple coagulation factor deficiency protein 2 homolog	sp|Q8K5B2|MCFD2_MOUSE	0.46	0	0.46	1	1	0.55	0.03	0.55	3	3	1.19565
Peptidyl-prolyl cis-trans isomerase	tr|Q9DCY1|Q9DCY1_MOUSE	0.41	0.02	0.41	4	4	0.49	0	0.49	3	3	1.19512
Biliverdin reductase A	tr|A2ASB2|A2ASB2_MOUSE	1.44	0.09	1.45	9	12	1.72	0.41	1.85	9	10	1.19444
Acyl-coenzyme A thioesterase 9, mitochondrial	sp|Q9R0X4|ACOT9_MOUSE	1.08	0.07	1.08	8	8	1.29	0.25	1.32	5	7	1.19444
Interleukin enhancer-binding factor 3	sp|Q9Z1X4|ILF3_MOUSE	0.72	0.12	0.72	5	5	0.86	0.07	0.86	4	4	1.19444
von Hippel-Lindau binding protein 1	tr|A3KGB1|A3KGB1_MOUSE	0.72	0.07	0.72	9	9	0.86	0	0.86	2	2	1.19444
6-phosphogluconolactonase	sp|Q9CQ60|6PGL_MOUSE	0.93	0.22	1.01	13	14	1.11	0.13	1.14	23	23	1.19355
Vacuolar protein sorting-associated protein 26B	sp|Q8C0E2|VP26B_MOUSE	0.78	0	0.78	3	4	0.93	0.02	0.93	5	6	1.19231
KH domain-containing, RNA-binding, signal transduction-associated protein 3	sp|Q9R226|KHDR3_MOUSE	0.26	0	0.26	4	4	0.31	0	0.31	4	4	1.19231
Syntaphilin	sp|Q80U23|SNPH_MOUSE	2.35	0	2.35	2	2	2.8	0	2.8	2	4	1.19149
P140 gene	tr|B1AQX7|B1AQX7_MOUSE	0.89	0.13	0.89	33	37	1.06	0.16	1.08	30	34	1.19101
Cytochrome c oxidase subunit 5A, mitochondrial	sp|P12787|COX5A_MOUSE	1.1	0.15	1.1	37	40	1.31	0.14	1.32	41	45	1.19091
Liprin-alpha 2	tr|B8QI34|B8QI34_MOUSE	1.31	0.3	1.19	13	14	1.56	0.39	1.53	8	10	1.19084
Uncharacterized protein	tr|E9QPH2|E9QPH2_MOUSE	0.42	0.06	0.41	4	4	0.5	0.01	0.5	3	3	1.19048
SPARC-like protein 1	sp|P70663|SPRL1_MOUSE	0.42	0.06	0.41	4	4	0.5	0.01	0.5	3	3	1.19048
Golgi associated, gamma adaptin ear containing, ARF binding protein 3	tr|A2A9W7|A2A9W7_MOUSE	0.84	0.29	0.91	3	3	1	0	1	2	2	1.19048
ADP-ribosylation factor-binding protein GGA3	sp|Q8BMI3|GGA3_MOUSE	0.84	0.29	0.91	3	3	1	0	1	2	2	1.19048
Lon protease homolog, mitochondrial	sp|Q8CGK3|LONM_MOUSE	1.21	0.04	1.21	6	6	1.44	0	1.44	1	1	1.19008
Protein lin-7 homolog B	sp|O88951|LIN7B_MOUSE	0.79	0.33	0.79	12	12	0.94	0.17	0.96	17	17	1.18987
Phosphofurin acidic cluster sorting protein 1	sp|Q8K212|PACS1_MOUSE	1.9	0.84	1.88	12	12	2.26	1.07	2.29	6	6	1.18947
Heat shock protein 75 kDa, mitochondrial	sp|Q9CQN1|TRAP1_MOUSE	0.9	0.21	0.97	5	5	1.07	0.19	1.06	7	7	1.18889
Heterogeneous nuclear ribonucleoproteins C1/C2	sp|Q9Z204|HNRPC_MOUSE	0.53	0.06	0.52	9	11	0.63	0.08	0.63	10	11	1.18868
Caprin-1	sp|Q60865|CAPR1_MOUSE	0.53	0.1	0.54	10	10	0.63	0.09	0.64	5	5	1.18868
Stomatin-like protein 2	sp|Q99JB2|STML2_MOUSE	0.53	0	0.53	3	3	0.63	0	0.63	3	3	1.18868
Leucine-rich PPR motif-containing protein, mitochondrial	sp|Q6PB66|LPPRC_MOUSE	1.22	0.21	1.24	4	6	1.45	0.33	1.53	7	14	1.18852
Short/branched chain specific acyl-CoA dehydrogenase, mitochondrial	sp|Q9DBL1|ACDSB_MOUSE	0.96	0.06	0.96	6	6	1.14	0.1	1.15	7	7	1.1875
Propionyl-CoA carboxylase alpha chain, mitochondrial	sp|Q91ZA3|PCCA_MOUSE	1.24	0.21	1.27	17	21	1.47	0.18	1.47	14	21	1.18548
Elongation factor 1-beta	sp|O70251|EF1B_MOUSE	0.38	0.05	0.4	5	7	0.45	0	0.45	2	2	1.18421
Protein NipSnap homolog 2	sp|O55126|NIPS2_MOUSE	0.98	0.15	1	37	42	1.16	0.29	1.17	26	30	1.18367
Glioblastoma amplified sequence	tr|Q7TMG8|Q7TMG8_MOUSE	0.98	0.15	1	37	42	1.16	0.29	1.17	26	30	1.18367
Tubulin beta-3 chain	sp|Q9ERD7|TBB3_MOUSE	1.09	0.2	1.1	394	453	1.29	0.2	1.29	330	367	1.18349
Pyruvate kinase isozymes M1/M2	sp|P52480|KPYM_MOUSE	1.53	0.23	1.55	237	292	1.81	0.22	1.83	262	305	1.18301
Neurofilament medium polypeptide	sp|P08553|NFM_MOUSE	0.82	0.13	0.82	113	145	0.97	0.22	0.98	110	123	1.18293
Drebrin-like protein	sp|Q62418|DBNL_MOUSE	1.15	0.19	1.15	25	26	1.36	0.27	1.38	24	27	1.18261
Glycerol kinase	tr|B1ASZ0|B1ASZ0_MOUSE	1.98	0.13	1.98	4	4	2.34	0	2.34	2	2	1.18182
Isocitrate dehydrogenase [NAD] subunit gamma 1, mitochondrial	sp|P70404|IDHG1_MOUSE	1.05	0.12	1.05	57	60	1.24	0.09	1.23	67	70	1.18095
Calbindin	sp|P12658|CALB1_MOUSE	0.94	0.31	1	12	12	1.11	0.14	1.12	12	13	1.18085
Elongation factor 1-alpha	tr|B7ZBW3|B7ZBW3_MOUSE	0.83	0.11	0.83	92	158	0.98	0.15	0.98	100	173	1.18072
Novel protein (Possible ortholog of Rat hormone-regulated proliferation-associated 20 kDa protein (HRPAP20))	tr|A2AJX2|A2AJX2_MOUSE	0.83	0	0.83	2	2	0.98	0.13	1	5	5	1.18072
NADH dehydrogenase [ubiquinone] 1 alpha subcomplex assembly factor 4	sp|Q9D1H6|NDUF4_MOUSE	0.83	0	0.83	2	2	0.98	0.13	1	5	5	1.18072
Non-catalytic region of tyrosine kinase adaptor protein 1, isoform CRA_b	tr|Q8BH99|Q8BH99_MOUSE	0.83	0	0.83	1	1	0.98	0	0.98	2	2	1.18072
WW domain binding protein 2	tr|A2A860|A2A860_MOUSE	0.83	0.26	0.82	7	7	0.98	NA	0.98	1	1	1.18072
Regulator of G-protein signaling 9	tr|A1L352|A1L352_MOUSE	2.5	0.75	2.52	7	8	2.95	NA	2.95	1	2	1.18
Neogenin	sp|P97798|NEO1_MOUSE	0.67	0.27	0.67	4	4	0.79	0.05	0.8	5	5	1.1791
Neuroplastin	sp|P97300|NPTN_MOUSE	1.23	0.3	1.2	37	40	1.45	0.17	1.44	37	41	1.17886
Actin-related protein 2/3 complex subunit 5	tr|A3KGQ6|A3KGQ6_MOUSE	0.84	0.1	0.87	9	9	0.99	0.07	0.99	9	10	1.17857
ES1 protein homolog, mitochondrial	sp|Q9D172|ES1_MOUSE	1.01	0.07	1.01	27	29	1.19	0.1	1.19	28	30	1.17822
Phosphatidylinositol-4-phosphate 5-kinase type-1 gamma	sp|O70161|PI51C_MOUSE	1.07	0.18	1.11	9	14	1.26	0.2	1.31	9	12	1.17757
Uncharacterized protein	tr|D3YWA0|D3YWA0_MOUSE	0.62	0.04	0.62	5	5	0.73	0.08	0.73	5	5	1.17742
Actin-related protein 2/3 complex subunit 4	sp|P59999|ARPC4_MOUSE	0.96	0.01	0.96	13	16	1.13	0.2	1.14	12	12	1.17708
ATPase, Na+/K+ transporting, beta 2 polypeptide, isoform CRA_b	tr|Q3UR55|Q3UR55_MOUSE	1.3	0.11	1.3	9	10	1.53	0.06	1.53	6	7	1.17692
Acyl-CoA synthetase family member 2, mitochondrial	sp|Q8VCW8|ACSF2_MOUSE	1.19	0.08	1.19	6	8	1.4	0.2	1.43	8	9	1.17647
Calcium/calmodulin-dependent protein kinase kinase 2	sp|Q8C078|KKCC2_MOUSE	0.68	0.14	0.71	5	6	0.8	0	0.8	4	4	1.17647
Actin-related protein 3	sp|Q99JY9|ARP3_MOUSE	1.25	0.03	1.25	8	12	1.47	0.25	1.54	3	3	1.176
T-complex protein 1 subunit alpha	sp|P11983|TCPA_MOUSE	1.08	0.18	1.15	15	20	1.27	0.12	1.29	10	13	1.17593
AP-3 complex subunit delta-1	sp|O54774|AP3D1_MOUSE	1.65	0.15	1.65	8	8	1.94	0.27	1.96	5	7	1.17576
Histone H2A	tr|B2RVP5|B2RVP5_MOUSE	0.57	0.07	0.57	49	54	0.67	0.1	0.69	47	49	1.17544
NADH dehydrogenase [ubiquinone] 1 alpha subcomplex subunit 12	sp|Q7TMF3|NDUAC_MOUSE	0.57	0.07	0.57	17	18	0.67	0.06	0.67	21	23	1.17544
PDZ and LIM domain protein 5	sp|Q8CI51|PDLI5_MOUSE	1.2	0.57	1.38	5	5	1.41	0	1.41	2	2	1.175
Ubiquitin carboxyl-terminal hydrolase	tr|Q3UZH0|Q3UZH0_MOUSE	0.8	0.06	0.81	4	4	0.94	NA	0.94	1	1	1.175
Cytochrome c oxidase subunit 6B1	sp|P56391|CX6B1_MOUSE	0.52	0.03	0.52	13	14	0.61	0.25	0.54	10	10	1.17308
Membrane protein, palmitoylated 6 (MAGUK p55 subfamily member 6)	tr|B9EHZ5|B9EHZ5_MOUSE	1.16	0.12	1.19	10	11	1.36	0.11	1.35	8	9	1.17241
Reticulocalbin 1	tr|A2A3Z8|A2A3Z8_MOUSE	0.93	0.08	0.93	8	9	1.09	0.23	1.2	3	3	1.17204
Microtubule-associated proteins 1A/1B light chain 3B	sp|Q9CQV6|MLP3B_MOUSE	0.64	0.06	0.64	11	11	0.75	0.09	0.75	8	9	1.17188
Serine/threonine-protein phosphatase 2A 56 kDa regulatory subunit alpha isoform	sp|Q6PD03|2A5A_MOUSE	1.75	0	1.75	2	4	2.05	0.1	2.02	3	5	1.17143
Short coiled-coil protein	sp|Q78YZ6|SCOC_MOUSE	0.82	0.09	0.82	3	3	0.96	0.02	0.96	9	9	1.17073
Serine/threonine-protein kinase PAK 2	sp|Q8CIN4|PAK2_MOUSE	0.83	0.12	0.83	7	7	0.97	0.12	0.98	10	10	1.16867
LanC-like protein 2	sp|Q9JJK2|LANC2_MOUSE	0.89	0.2	0.95	11	12	1.04	0.05	1.04	12	14	1.16854
Phosphodiesterase 1A, calmodulin-dependent	tr|A2ASF9|A2ASF9_MOUSE	1.84	0.19	1.84	17	20	2.15	0.17	2.16	14	15	1.16848
Membrane protein, palmitoylated	tr|A2AN84|A2AN84_MOUSE	0.95	0.01	0.96	4	4	1.11	0.31	1.11	3	4	1.16842
Gephyrin	sp|Q8BUV3|GEPH_MOUSE	1.07	0.14	1.1	17	19	1.25	0.04	1.25	13	15	1.16822
Tubulin beta-5 chain	sp|P99024|TBB5_MOUSE	1.13	0.26	1.15	440	521	1.32	0.25	1.32	341	403	1.16814
Succinate dehydrogenase [ubiquinone] flavoprotein subunit, mitochondrial	sp|Q8K2B3|DHSA_MOUSE	0.48	0.06	0.48	67	76	0.56	0.08	0.56	39	43	1.16667
NECAP endocytosis associated 1	tr|Q0VB06|Q0VB06_MOUSE	1.32	0.2	1.34	9	13	1.54	0.09	1.54	7	10	1.16667
UPF0465 protein C5orf33 homolog	sp|Q8C5H8|CE033_MOUSE	1.38	0.83	1.42	6	6	1.61	0	1.61	1	2	1.16667
KH domain-containing, RNA-binding, signal transduction-associated protein 1	sp|Q60749|KHDR1_MOUSE	0.9	0.13	0.91	4	4	1.05	NA	1.05	1	1	1.16667
Cathepsin A	tr|Q544R6|Q544R6_MOUSE	0.54	0.08	0.54	4	4	0.63	0.08	0.64	3	3	1.16667
Histidine triad nucleotide binding protein 2	tr|Q5M9J2|Q5M9J2_MOUSE	0.91	NA	0.91	1	1	1.06	0	1.06	3	3	1.16484
Endophilin-B2	sp|Q8R3V5|SHLB2_MOUSE	0.73	0.02	0.73	10	12	0.85	0.05	0.84	13	14	1.16438
Mitochondrial fission 1 protein	sp|Q9CQ92|FIS1_MOUSE	0.73	0.21	0.73	9	9	0.85	0.04	0.85	7	7	1.16438
Sorting nexin 18	tr|Q8C788|Q8C788_MOUSE	0.73	0	0.73	2	2	0.85	0	0.85	3	3	1.16438
Small nuclear ribonucleoprotein Sm D1	sp|P62315|SMD1_MOUSE	0.61	0.07	0.61	11	11	0.71	0.09	0.71	10	10	1.16393
Heterogeneous nuclear ribonucleoprotein Q	sp|Q7TMK9|HNRPQ_MOUSE	0.49	0.04	0.49	5	5	0.57	0.25	0.6	3	3	1.16327
Ubiquitin carboxyl-terminal hydrolase 7	sp|Q6A4J8|UBP7_MOUSE	0.86	0.15	0.89	10	12	1	0.03	1	5	5	1.16279
Dihydrolipoyllysine-residue acetyltransferase component of pyruvate dehydrogenase complex, mitochondrial	sp|Q8BMF4|ODP2_MOUSE	0.74	0.12	0.75	50	54	0.86	0.1	0.86	40	45	1.16216
N-myc downstream regulated gene 3	tr|Q544I1|Q544I1_MOUSE	1.05	0.25	1.09	4	4	1.22	0.04	1.23	3	4	1.1619
Microtubule-associated protein, RP/EB family, member 1	tr|Q3U4H0|Q3U4H0_MOUSE	0.93	0.07	0.94	6	10	1.08	0.06	1.09	11	12	1.16129
Delta-aminolevulinic acid dehydratase	sp|P10518|HEM2_MOUSE	1.55	0.14	1.54	2	2	1.8	0.79	1.97	4	4	1.16129
Phytanoyl-CoA hydroxylase-interacting protein-like	sp|Q8BGT8|PHIPL_MOUSE	0.62	0.11	0.61	27	28	0.72	0.07	0.73	25	26	1.16129
Ubiquitin-conjugating enzyme E2 L3	sp|P68037|UB2L3_MOUSE	0.87	0.14	0.91	18	18	1.01	0.03	1.01	13	15	1.16092
3-ketoacyl-CoA thiolase A, peroxisomal	sp|Q921H8|THIKA_MOUSE	0.56	0.2	0.63	7	11	0.65	0	0.65	4	4	1.16071
Actin alpha cardiac	tr|Q497E4|Q497E4_MOUSE	0.75	0.11	0.76	187	204	0.87	0.08	0.87	132	145	1.16
Dihydropyrimidinase-related protein 1	sp|P97427|DPYL1_MOUSE	1	0.27	1.01	89	104	1.16	0.18	1.17	83	95	1.16
Protein arginine N-methyltransferase 5	sp|Q8CIG8|ANM5_MOUSE	0.75	0	0.75	2	2	0.87	0	0.87	2	2	1.16
Polyadenylate-binding protein 1	sp|P29341|PABP1_MOUSE	0.69	0.05	0.69	14	17	0.8	0.13	0.8	13	13	1.15942
Synapsin-2	sp|Q64332|SYN2_MOUSE	1.13	0.27	1.16	109	128	1.31	0.31	1.31	96	113	1.15929
Dynamin-1	sp|P39053|DYN1_MOUSE	1.32	0.21	1.34	180	220	1.53	0.18	1.56	124	150	1.15909
NADH-ubiquinone oxidoreductase 75 kDa subunit	tr|Q3UQ73|Q3UQ73_MOUSE	0.63	0.05	0.63	91	101	0.73	0.05	0.73	64	69	1.15873
Eukaryotic translation initiation factor 3, subunit H	tr|Q5M9L0|Q5M9L0_MOUSE	0.82	0.08	0.82	6	6	0.95	0.05	0.95	5	5	1.15854
Spectrin beta 1	tr|Q3UGX2|Q3UGX2_MOUSE	1.14	0.33	1.1	32	44	1.32	0.27	1.33	31	39	1.15789
Aldehyde dehydrogenase family 1 member L1	sp|Q8R0Y6|AL1L1_MOUSE	0.95	0.09	0.95	17	22	1.1	0.08	1.1	17	18	1.15789
Caytaxin	sp|Q8BHE3|ATCAY_MOUSE	1.27	0.03	1.27	12	13	1.47	0.35	1.63	9	9	1.15748
Ubiquitin-activating enzyme E1	tr|B9EHN0|B9EHN0_MOUSE	1.59	0.42	1.65	100	113	1.84	0.26	1.85	72	88	1.15723
Protein TSSC1	sp|Q8K0G5|TSSC1_MOUSE	0.7	0	0.7	2	2	0.81	0.08	0.81	6	6	1.15714
DnaJ homolog subfamily A member 3, mitochondrial	sp|Q99M87|DNJA3_MOUSE	0.51	0.04	0.51	3	3	0.59	0.03	0.6	4	4	1.15686
Succinyl-CoA ligase [GDP-forming] subunit alpha, mitochondrial	sp|Q9WUM5|SUCA_MOUSE	0.83	0.13	0.82	45	49	0.96	0.14	0.96	32	34	1.15663
Protein kinase C gamma type	sp|P63318|KPCG_MOUSE	1.66	0.3	1.69	13	14	1.92	1.04	2.21	12	12	1.15663
WAS/WASL-interacting protein family member 3	sp|P0C7L0|WIPF3_MOUSE	0.83	0.19	0.81	7	7	0.96	0.08	0.94	5	5	1.15663
Actin-related protein 2/3 complex subunit 5	tr|Q3UA72|Q3UA72_MOUSE	0.77	0.08	0.78	6	6	0.89	0	0.89	2	2	1.15584
Transcriptional activator protein Pur-alpha	sp|P42669|PURA_MOUSE	0.9	0.03	0.9	17	23	1.04	0.06	1.04	25	30	1.15556
Phosphatase and actin regulator 1	sp|Q2M3X8|PHAR1_MOUSE	1.48	0.26	1.48	29	36	1.71	0.24	1.75	26	30	1.15541
Lmo7 protein	tr|B7ZN52|B7ZN52_MOUSE	1.17	0.14	1.25	3	5	1.35	0.52	1.54	3	5	1.15385
Isocitrate dehydrogenase [NAD] subunit alpha, mitochondrial	sp|Q9D6R2|IDH3A_MOUSE	0.78	0.08	0.78	88	99	0.9	0.07	0.9	78	95	1.15385
Casein kinase II subunit alpha&#039;	sp|O54833|CSK22_MOUSE	0.65	0.21	0.7	9	13	0.75	0.1	0.76	4	8	1.15385
L-lactate dehydrogenase B chain	sp|P16125|LDHB_MOUSE	1.63	0.25	1.66	64	87	1.88	0.29	1.91	75	82	1.15337
UBX domain-containing protein 1	sp|Q922Y1|UBXN1_MOUSE	1.24	0.15	1.23	3	3	1.43	0.05	1.43	2	2	1.15323
Uncharacterized protein	tr|D3YVF0|D3YVF0_MOUSE	1.18	0.41	1.29	23	27	1.36	0.2	1.36	22	24	1.15254
ARF GTPase-activating protein GIT1	sp|Q68FF6|GIT1_MOUSE	1.12	0.25	1.14	15	23	1.29	0.4	1.34	21	24	1.15179
2-oxoglutarate dehydrogenase, mitochondrial	sp|Q60597|ODO1_MOUSE	0.99	0.11	0.99	72	95	1.14	0.17	1.17	69	83	1.15152
Serine protease HTRA2, mitochondrial	sp|Q9JIY5|HTRA2_MOUSE	0.53	0.07	0.51	3	4	0.61	0.41	0.6	3	3	1.15094
Dyskeratosis congenita 1, dyskerin homolog (Human)	tr|Q3UWE5|Q3UWE5_MOUSE	0.73	0.02	0.73	5	7	0.84	0	0.84	1	1	1.15068
TAR DNA-binding protein 43	sp|Q921F2|TADBP_MOUSE	0.8	0.24	0.83	20	21	0.92	0.2	0.93	18	19	1.15
Septin-6	sp|Q9R1T4|SEPT6_MOUSE	0.87	0.1	0.87	57	72	1	0.13	1	49	56	1.14943
Non-POU-domain-containing, octamer binding protein	tr|Q4FK11|Q4FK11_MOUSE	0.67	0.1	0.67	28	32	0.77	0.07	0.77	26	27	1.14925
Dehydrogenase/reductase SDR family member 4	sp|Q99LB2|DHRS4_MOUSE	0.74	0	0.74	2	2	0.85	0.04	0.84	5	5	1.14865
Heterogeneous nuclear ribonucleoprotein A3	tr|A2AL12|A2AL12_MOUSE	0.54	0.05	0.54	90	99	0.62	0.06	0.62	83	89	1.14815
Progesterone receptor membrane component 1	tr|Q3TXU8|Q3TXU8_MOUSE	1.35	0.33	1.49	7	11	1.55	0	1.55	2	4	1.14815
Tropomodulin-2	sp|Q9JKK7|TMOD2_MOUSE	0.61	0.04	0.62	31	34	0.7	0.05	0.7	58	61	1.14754
Uncharacterized protein	tr|E9QK94|E9QK94_MOUSE	0.95	0.16	0.96	91	111	1.09	0.19	1.09	71	84	1.14737
Alpha-adducin	sp|Q9QYC0|ADDA_MOUSE	1.29	0.28	1.3	76	84	1.48	0.34	1.54	58	70	1.14729
Dynamin-like 120 kDa protein, mitochondrial	sp|P58281|OPA1_MOUSE	1.29	0.2	1.31	27	37	1.48	0.4	1.54	24	26	1.14729
Gamma-aminobutyric acid receptor-associated protein-like 2	sp|P60521|GBRL2_MOUSE	0.68	0.14	0.71	30	37	0.78	0.15	0.79	19	22	1.14706
ATPase, H+ transporting, lysosomal V1 subunit G2	tr|B0V2H4|B0V2H4_MOUSE	0.68	0.06	0.68	10	10	0.78	NA	0.78	1	1	1.14706
Alcohol dehydrogenase [NADP+]	sp|Q9JII6|AK1A1_MOUSE	1.09	0.08	1.1	22	27	1.25	0.16	1.26	14	19	1.14679
Capping protein (Actin filament) muscle Z-line, beta	tr|Q923G3|Q923G3_MOUSE	0.82	0.13	0.84	53	69	0.94	0.15	0.95	60	64	1.14634
Tubulin-folding cofactor B	sp|Q9D1E6|TBCB_MOUSE	0.82	0.12	0.84	9	12	0.94	0.04	0.94	7	7	1.14634
Kinesin light chain 1	sp|O88447|KLC1_MOUSE	0.89	0.05	0.89	18	21	1.02	0.1	1.03	14	14	1.14607
Radixin	sp|P26043|RADI_MOUSE	0.62	0.07	0.62	28	32	0.71	0.15	0.7	14	16	1.14516
Band 4.1-like protein 3	sp|Q9WV92|E41L3_MOUSE	1.38	0.35	1.38	61	77	1.58	0.37	1.62	61	70	1.14493
Copine-7	sp|Q0VE82|CPNE7_MOUSE	0.76	0.09	0.76	4	4	0.87	0.02	0.87	4	4	1.14474
Uncharacterized protein	tr|E9Q9H9|E9Q9H9_MOUSE	0.9	0.13	0.9	43	47	1.03	0.11	1.03	34	41	1.14444
Uncharacterized protein	tr|E9PYX4|E9PYX4_MOUSE	1.11	0.13	1.12	113	139	1.27	0.14	1.27	116	129	1.14414
Protein kinase C beta type	sp|P68404|KPCB_MOUSE	1.18	0.11	1.19	36	40	1.35	0.2	1.37	22	26	1.14407
Glycoprotein m6b	tr|A2AEG6|A2AEG6_MOUSE	1.25	0.44	1.27	7	7	1.43	0.29	1.44	7	7	1.144
Superoxide dismutase [Cu-Zn]	sp|P08228|SODC_MOUSE	1.32	0.29	1.35	23	29	1.51	0.16	1.51	17	20	1.14394
Leukotriene A-4 hydrolase	sp|P24527|LKHA4_MOUSE	1.96	0.09	1.95	10	12	2.24	0.48	2.32	7	7	1.14286
14-3-3 protein gamma	sp|P61982|1433G_MOUSE	0.77	0.1	0.78	78	92	0.88	0.09	0.88	67	69	1.14286
Serine/threonine-protein phosphatase 2A 65 kDa regulatory subunit A alpha isoform	sp|Q76MZ3|2AAA_MOUSE	1.48	0.26	1.51	68	74	1.69	0.22	1.72	58	70	1.14189
Apolipoprotein A-I-binding protein	sp|Q8K4Z3|AIBP_MOUSE	1.2	0.2	1.29	15	18	1.37	0.34	1.54	10	12	1.14167
Lysyl-tRNA synthetase	tr|Q3TIV6|Q3TIV6_MOUSE	0.99	0.19	1	4	6	1.13	0	1.13	4	4	1.14141
Alpha-synuclein	sp|O55042|SYUA_MOUSE	1.49	0.27	1.48	76	88	1.7	0.3	1.69	63	73	1.14094
NSFL1 cofactor p47	sp|Q9CZ44|NSF1C_MOUSE	0.71	0.14	0.7	25	29	0.81	0.13	0.83	26	30	1.14085
Trans-2-enoyl-CoA reductase, mitochondrial	sp|Q9DCS3|MECR_MOUSE	0.71	0	0.71	4	4	0.81	0	0.81	1	1	1.14085
Latrophilin-1	sp|Q80TR1|LPHN1_MOUSE	0.64	0.06	0.65	10	11	0.73	0.09	0.74	8	9	1.14062
Thioredoxin	sp|P10639|THIO_MOUSE	0.57	0.23	0.64	4	4	0.65	0	0.65	4	4	1.14035
Nudix (Nucleoside diphosphate linked moiety X)-type motif 2	tr|A2ANN5|A2ANN5_MOUSE	1.07	0.33	1.14	5	5	1.22	0.01	1.22	3	3	1.14019
JNK3 alpha1 protein kinase	tr|Q80W82|Q80W82_MOUSE	1.07	0.07	1.07	4	6	1.22	0	1.22	1	1	1.14019
Abl-interactor 1	tr|B7ZCT9|B7ZCT9_MOUSE	0.86	0.09	0.86	32	39	0.98	0.07	0.98	27	31	1.13953
Calcium channel, voltage-dependent, beta 4 subunit	tr|A2ATZ5|A2ATZ5_MOUSE	1.15	0.52	1.18	7	7	1.31	0.54	1.31	7	9	1.13913
Copper transport protein ATOX1	sp|O08997|ATOX1_MOUSE	1.15	0.05	1.15	4	5	1.31	0.17	1.32	6	6	1.13913
Prohibitin	sp|P67778|PHB_MOUSE	0.72	0.05	0.72	32	42	0.82	0.11	0.83	29	38	1.13889
Elongation factor Tu GTP binding domain containing 2	tr|A2AH85|A2AH85_MOUSE	0.87	0.05	0.87	6	6	0.99	0	0.99	3	6	1.13793
Succinate dehydrogenase [ubiquinone] iron-sulfur subunit, mitochondrial	sp|Q9CQA3|DHSB_MOUSE	0.51	0.01	0.51	9	10	0.58	0.01	0.58	7	8	1.13725
V-type proton ATPase subunit B, brain isoform	sp|P62814|VATB2_MOUSE	0.66	0.12	0.68	152	172	0.75	0.12	0.77	167	187	1.13636
Matrin-3	sp|Q8K310|MATR3_MOUSE	0.66	0.15	0.7	52	59	0.75	0.1	0.76	39	48	1.13636
Exocyst complex component 7	tr|A2AAN0|A2AAN0_MOUSE	0.81	0.03	0.8	3	3	0.92	0.12	0.95	9	9	1.1358
Pyrroline-5-carboxylate reductase 3	sp|Q9DCC4|P5CR3_MOUSE	0.96	0.05	0.96	6	6	1.09	0.03	1.09	6	6	1.13542
Transcriptional activator protein Pur-beta	sp|O35295|PURB_MOUSE	0.52	0.03	0.51	6	7	0.59	0.04	0.58	9	10	1.13462
V-type proton ATPase catalytic subunit A	sp|P50516|VATA_MOUSE	1.19	0.12	1.2	125	144	1.35	0.13	1.35	146	163	1.13445
Dynamin-3	sp|Q8BZ98|DYN3_MOUSE	1.34	0.23	1.37	81	103	1.52	0.25	1.56	77	94	1.13433
F-box and leucine-rich repeat protein 16	tr|B2RPY3|B2RPY3_MOUSE	1.42	0.4	1.46	5	6	1.61	0.65	1.56	2	2	1.1338
Transgelin	sp|P37804|TAGL_MOUSE	1.87	0	1.87	2	2	2.12	NA	2.12	1	1	1.13369
Dihydrolipoyl dehydrogenase, mitochondrial	sp|O08749|DLDH_MOUSE	0.75	0.1	0.75	43	51	0.85	0.14	0.85	31	38	1.13333
Aspartyl-tRNA synthetase, cytoplasmic	sp|Q922B2|SYDC_MOUSE	1.13	0.1	1.13	9	9	1.28	0.29	1.31	8	8	1.13274
Heat shock cognate 71 kDa protein	sp|P63017|HSP7C_MOUSE	0.68	0.06	0.68	196	226	0.77	0.1	0.77	177	185	1.13235
DnaJ (Hsp40) homolog, subfamily C, member 6	tr|B1AYC5|B1AYC5_MOUSE	1.06	0.14	1.06	63	75	1.2	0.13	1.2	53	60	1.13208
Nucleoside diphosphate kinase 3	sp|Q9WV85|NDK3_MOUSE	1.06	0	1.06	2	4	1.2	0.04	1.2	3	3	1.13208
Nascent polypeptide-associated complex subunit alpha	sp|Q60817|NACA_MOUSE	0.38	0.02	0.38	6	6	0.43	0	0.43	5	5	1.13158
WD repeat domain 68	tr|B1AR85|B1AR85_MOUSE	0.76	0	0.76	2	2	0.86	0	0.86	2	2	1.13158
Cask protein	tr|B9EJ23|B9EJ23_MOUSE	0.99	0.01	0.99	10	14	1.12	0.12	1.12	7	12	1.13131
ATP synthase subunit f, mitochondrial	sp|P56135|ATPK_MOUSE	1.22	0.11	1.23	9	10	1.38	0.33	1.42	5	5	1.13115
Karyopherin (Importin) beta 1	tr|Q6GTI5|Q6GTI5_MOUSE	2.06	0.48	2.15	22	30	2.33	0.5	2.45	22	29	1.13107
Malignant T cell-amplified sequence 1	sp|Q9DB27|MCTS1_MOUSE	0.84	0.16	0.91	8	8	0.95	0.02	0.96	3	4	1.13095
Elongation factor 1-alpha	tr|Q58E64|Q58E64_MOUSE	0.77	0.07	0.77	82	147	0.87	0.08	0.87	85	157	1.12987
Microtubule-associated protein 1S	sp|Q8C052|MAP1S_MOUSE	1.32	0.21	1.31	15	15	1.49	0.33	1.59	5	5	1.12879
Pyruvate dehydrogenase E1 component subunit beta, mitochondrial	sp|Q9D051|ODPB_MOUSE	0.7	0.08	0.71	42	47	0.79	0.06	0.78	36	42	1.12857
ATP citrate lyase	tr|Q3V117|Q3V117_MOUSE	2.03	0.52	2.14	23	32	2.29	0.61	2.46	24	29	1.12808
Hypoxia up-regulated protein 1	sp|Q9JKR6|HYOU1_MOUSE	0.55	0.09	0.55	21	26	0.62	0.1	0.62	24	28	1.12727
Heterogeneous nuclear ribonucleoprotein H2	tr|A2BDV8|A2BDV8_MOUSE	0.55	0.09	0.55	20	22	0.62	0.06	0.62	23	26	1.12727
Acyl carrier protein	tr|Q569N0|Q569N0_MOUSE	0.55	0.02	0.55	20	24	0.62	0.15	0.64	17	17	1.12727
Guanine nucleotide-binding protein G(I)/G(S)/G(T) subunit beta-2	sp|P62880|GBB2_MOUSE	0.71	0.09	0.71	37	41	0.8	0.08	0.8	18	19	1.12676
Leukocyte surface antigen CD47	sp|Q61735|CD47_MOUSE	1.42	0.01	1.42	5	8	1.6	0.08	1.6	6	8	1.12676
Crystallin, mu	tr|Q3UPX0|Q3UPX0_MOUSE	1.66	0.24	1.68	43	46	1.87	0.3	1.9	55	59	1.12651
Intercellular adhesion molecule 5	sp|Q60625|ICAM5_MOUSE	0.95	0	0.95	2	7	1.07	0.11	1.07	5	5	1.12632
Septin-7	sp|O55131|SEPT7_MOUSE	1.03	0.12	1.03	84	90	1.16	0.16	1.16	75	87	1.12621
Paralemmin 2	tr|B1AWV1|B1AWV1_MOUSE	0.72	0.05	0.72	5	5	0.81	0.07	0.81	6	7	1.125
Neural visinin-like type 1 protein	tr|Q4W4C9|Q4W4C9_MOUSE	0.56	0.06	0.56	45	54	0.63	0.08	0.63	45	51	1.125
Guanine deaminase	tr|Q548F2|Q548F2_MOUSE	0.8	0.13	0.82	43	46	0.9	0.15	0.91	33	39	1.125
Voltage-dependent anion-selective channel protein 2	sp|Q60930|VDAC2_MOUSE	2.56	0.55	2.69	16	27	2.88	0.54	2.99	19	23	1.125
High affinity choline transporter 1	sp|Q8BGY9|SC5A7_MOUSE	3.68	0	3.68	2	2	4.14	0.62	4.22	4	4	1.125
Microtubule-associated serine/threonine-protein kinase 3	sp|Q3U214|MAST3_MOUSE	1.85	0.12	1.85	4	4	2.08	0.2	2.06	5	6	1.12432
Beta-centractin	sp|Q8R5C5|ACTY_MOUSE	1.05	0.21	1.07	29	30	1.18	0.17	1.18	27	28	1.12381
Tyrosine 3-monooxygenase/tryptophan 5-monooxygenase activation protein, beta	tr|A2A5N2|A2A5N2_MOUSE	0.97	0.15	0.98	64	74	1.09	0.2	1.11	61	67	1.12371
Delta-1-pyrroline-5-carboxylate synthase	sp|Q9Z110|P5CS_MOUSE	0.89	0.04	0.9	3	3	1	0.51	1.25	2	5	1.1236
Aldehyde dehydrogenase 18 family, member A1	tr|Q8BGM2|Q8BGM2_MOUSE	0.89	0.04	0.9	3	3	1	0.51	1.25	2	5	1.1236
Septin-5	sp|Q9Z2Q6|SEPT5_MOUSE	0.81	0.14	0.83	53	63	0.91	0.2	0.93	50	64	1.12346
G1 to S phase transition 1	tr|Q8K2E1|Q8K2E1_MOUSE	0.81	0.11	0.81	16	18	0.91	0.07	0.92	8	8	1.12346
Coronin, actin binding protein 1C	tr|Q499X7|Q499X7_MOUSE	0.73	0.08	0.73	15	17	0.82	0.22	0.82	2	2	1.12329
SPRY domain-containing protein 4	sp|Q91WK1|SPRY4_MOUSE	0.65	0	0.65	4	4	0.73	0.11	0.73	4	4	1.12308
Sodium-dependent neutral amino acid transporter SLC6A17	sp|Q8BJI1|S6A17_MOUSE	1.63	0.32	1.61	6	9	1.83	0.45	1.92	9	13	1.1227
NADH dehydrogenase [ubiquinone] 1 beta subcomplex subunit 10	sp|Q9DCS9|NDUBA_MOUSE	1.06	0.01	1.06	8	10	1.19	0.25	1.28	12	12	1.12264
Serine/arginine repetitive matrix protein 2	sp|Q8BTI8|SRRM2_MOUSE	0.98	0.56	1.13	8	16	1.1	0.22	1.11	5	7	1.12245
Solute carrier family 1 (Glial high affinity glutamate transporter), member 2	tr|A2APL5|A2APL5_MOUSE	1.31	0.16	1.33	51	63	1.47	0.2	1.51	61	75	1.12214
DEAD (Asp-Glu-Ala-Asp) box polypeptide 17, isoform CRA_a	tr|Q3U741|Q3U741_MOUSE	0.74	0.12	0.74	6	8	0.83	0.06	0.83	13	13	1.12162
Thiosulfate sulfurtransferase	sp|P52196|THTR_MOUSE	0.74	0.07	0.74	5	5	0.83	0.05	0.83	9	10	1.12162
PC4 and SFRS1 interacting protein 1	tr|A2BI12|A2BI12_MOUSE	0.74	0.04	0.73	4	4	0.83	0.09	0.84	8	8	1.12162
6-phosphofructokinase type C	sp|Q9WUA3|K6PP_MOUSE	1.49	0.21	1.5	28	36	1.67	0.33	1.69	16	22	1.12081
Nucleosome assembly protein 1-like 4	tr|A2RSB1|A2RSB1_MOUSE	0.58	0.05	0.59	24	29	0.65	0.06	0.65	20	23	1.12069
Apoptosis-inducing factor 1, mitochondrial	sp|Q9Z0X1|AIFM1_MOUSE	0.58	0.02	0.58	9	9	0.65	0.12	0.66	8	8	1.12069
Splicing factor 3A subunit 1	sp|Q8K4Z5|SF3A1_MOUSE	0.58	0.31	0.73	5	5	0.65	0.22	0.68	7	7	1.12069
Carbonyl reductase 3	tr|Q8K354|Q8K354_MOUSE	1.16	0.99	1.57	3	3	1.3	NA	1.3	1	1	1.12069
N-ethylmaleimide sensitive fusion protein attachment protein beta	tr|A2APW8|A2APW8_MOUSE	0.75	0.11	0.75	24	26	0.84	0.07	0.84	22	27	1.12
Peroxisomal multifunctional enzyme type 2	sp|P51660|DHB4_MOUSE	0.75	0	0.75	3	3	0.84	0.06	0.84	2	2	1.12
Phospholipase D3	sp|O35405|PLD3_MOUSE	0.67	0.07	0.68	7	7	0.75	0	0.75	2	2	1.1194
Chaperonin containing Tcp1, subunit 3 (Gamma)	tr|Q3U4U6|Q3U4U6_MOUSE	0.84	0.12	0.86	16	18	0.94	0.04	0.94	14	16	1.11905
Vacuolar protein sorting-associated protein 4B	sp|P46467|VPS4B_MOUSE	0.59	0.07	0.6	3	3	0.66	0	0.66	1	1	1.11864
Citrate synthase, mitochondrial	sp|Q9CZU6|CISY_MOUSE	0.76	0.1	0.76	114	126	0.85	0.1	0.85	75	90	1.11842
Heterogeneous nuclear ribonucleoprotein M	tr|B8JK30|B8JK30_MOUSE	0.76	0.11	0.76	23	27	0.85	0.12	0.86	24	26	1.11842
Tyrosyl-tRNA synthetase	tr|A2A7S7|A2A7S7_MOUSE	0.76	0.15	0.77	3	3	0.85	0.02	0.85	7	8	1.11842
Heat shock protein 90, alpha (Cytosolic), class A member 1	tr|Q80Y52|Q80Y52_MOUSE	0.93	0.11	0.93	123	145	1.04	0.14	1.05	125	141	1.11828
Uncharacterized protein	tr|E9PZL2|E9PZL2_MOUSE	1.1	0.12	1.1	218	257	1.23	0.14	1.24	217	234	1.11818
Microtubule-associated proteins 1A/1B light chain 3A	sp|Q91VR7|MLP3A_MOUSE	0.68	0.03	0.68	18	23	0.76	0.07	0.75	13	16	1.11765
Serine/threonine-protein phosphatase 6 catalytic subunit	sp|Q9CQR6|PPP6_MOUSE	0.51	0.15	0.51	5	5	0.57	0.32	0.47	2	2	1.11765
Vesicular glutamate transporter 1	sp|Q3TXX4|VGLU1_MOUSE	1.55	0.33	1.59	27	29	1.73	0.39	1.8	17	24	1.11613
Brain acid soluble protein 1	sp|Q91XV3|BASP1_MOUSE	0.69	0.09	0.69	38	41	0.77	0.08	0.77	42	43	1.11594
Cytochrome b-c1 complex subunit 7	sp|Q9D855|QCR7_MOUSE	0.69	0.1	0.68	23	24	0.77	0.24	0.71	15	15	1.11594
Growth arrest specific 7	tr|B1ATI9|B1ATI9_MOUSE	0.69	0.14	0.7	5	5	0.77	0	0.77	3	4	1.11594
Serine/threonine-protein phosphatase 2A activator	sp|P58389|PTPA_MOUSE	1.21	0.26	1.24	22	24	1.35	0.18	1.36	15	20	1.1157
NADH dehydrogenase [ubiquinone] 1 alpha subcomplex subunit 4	sp|Q62425|NDUA4_MOUSE	0.78	0.11	0.78	13	13	0.87	0.05	0.87	7	7	1.11538
Major prion protein	tr|Q4FJQ7|Q4FJQ7_MOUSE	0.78	0.05	0.78	7	8	0.87	0.06	0.86	6	6	1.11538
Calcium-binding mitochondrial carrier protein SCaMC-2	sp|A2ASZ8|SCMC2_MOUSE	1.3	0.31	1.3	3	4	1.45	0.12	1.46	3	4	1.11538
Heat shock protein 84b	tr|Q71LX8|Q71LX8_MOUSE	1.04	0.11	1.06	101	116	1.16	0.1	1.16	99	114	1.11538
Uncharacterized protein	tr|E9PZF0|E9PZF0_MOUSE	0.87	0.09	0.87	71	82	0.97	0.11	0.98	76	80	1.11494
Nucleoside diphosphate kinase	tr|Q5NC81|Q5NC81_MOUSE	0.87	0.11	0.88	51	63	0.97	0.1	0.98	56	62	1.11494
Synapsin-1	sp|O88935|SYN1_MOUSE	1.05	0.23	1.06	187	208	1.17	0.26	1.17	224	259	1.11429
Fructose-bisphosphate aldolase	tr|B1AQE0|B1AQE0_MOUSE	0.79	0.1	0.79	69	77	0.88	0.08	0.88	71	83	1.11392
WD repeat-containing protein 37	sp|Q8CBE3|WDR37_MOUSE	1.23	0.24	1.29	13	16	1.37	0	1.37	2	5	1.11382
Glycerol-3-phosphate dehydrogenase 1-like	tr|B2RSR7|B2RSR7_MOUSE	1.85	0	1.85	2	5	2.06	0.41	2.06	5	7	1.11351
Epidermal growth factor receptor pathway substrate 15-like 1	tr|Q3UIS9|Q3UIS9_MOUSE	0.8	0.09	0.8	7	8	0.89	0.09	0.89	7	7	1.1125
Microtubule-associated protein 1 A	tr|A2ARP8|A2ARP8_MOUSE	0.9	0.27	0.9	130	149	1	0.28	1	129	141	1.11111
Septin-11	sp|Q8C1B7|SEP11_MOUSE	0.81	0.08	0.81	72	84	0.9	0.1	0.9	50	59	1.11111
Dihydrolipoyllysine-residue succinyltransferase component of 2-oxoglutarate dehydrogenase complex, mitochondrial	sp|Q9D2G2|ODO2_MOUSE	0.63	0.07	0.62	46	52	0.7	0.06	0.7	39	45	1.11111
Rho guanine nucleotide exchange factor 2	sp|Q60875|ARHG2_MOUSE	1.26	0.27	1.27	19	22	1.4	0.14	1.4	20	21	1.11111
Vesicular inhibitory amino acid transporter	sp|O35633|VIAAT_MOUSE	1.08	0.51	1.12	7	8	1.2	0.32	1.36	16	19	1.11111
RAB3C, member RAS oncogene family	tr|Q542T7|Q542T7_MOUSE	2.16	0.35	2.18	9	11	2.4	0.82	2.42	9	9	1.11111
Contactin associated protein 1	tr|A2A4K6|A2A4K6_MOUSE	1.46	0.18	1.45	13	15	1.62	0.31	1.64	6	8	1.10959
Hippocalcin-like protein 4	sp|Q8BGZ1|HPCL4_MOUSE	0.64	0.08	0.64	49	53	0.71	0.06	0.72	34	40	1.10938
NADH dehydrogenase [ubiquinone] flavoprotein 1, mitochondrial	sp|Q91YT0|NDUV1_MOUSE	0.74	0.09	0.75	37	43	0.82	0.12	0.83	22	32	1.10811
40S ribosomal protein S12	tr|D3Z1P4|D3Z1P4_MOUSE	0.37	0	0.37	4	4	0.41	0.02	0.41	3	3	1.10811
Bcl-2-associated transcription factor 1	sp|Q8K019|BCLF1_MOUSE	0.65	0.07	0.66	8	8	0.72	0.08	0.74	4	4	1.10769
Plasminogen activator inhibitor 1 RNA-binding protein	sp|Q9CY58|PAIRB_MOUSE	0.56	0.04	0.56	10	12	0.62	0.08	0.63	8	12	1.10714
Phospholipase C, beta 1	tr|Q6PDH1|Q6PDH1_MOUSE	0.94	0.2	0.96	72	86	1.04	0.14	1.06	72	81	1.10638
C-terminal-binding protein 1	sp|O88712|CTBP1_MOUSE	1.23	0.19	1.26	22	23	1.36	0.19	1.37	12	13	1.10569
4-nitrophenylphosphatase domain and non-neuronal SNAP25-like protein homolog 1 (C. elegans)	tr|Q5SVF7|Q5SVF7_MOUSE	0.76	0.11	0.76	42	54	0.84	0.14	0.82	25	27	1.10526
Protein BRICK1	sp|Q91VR8|BRK1_MOUSE	0.76	0	0.76	3	4	0.84	0.04	0.84	6	7	1.10526
CTP synthase 1	sp|P70698|PYRG1_MOUSE	1.33	0	1.33	2	2	1.47	0	1.47	3	3	1.10526
HGF-regulated tyrosine kinase substrate	tr|B1ATZ1|B1ATZ1_MOUSE	0.86	0.14	0.88	14	14	0.95	0.06	0.94	11	11	1.10465
Malate dehydrogenase, cytoplasmic	sp|P14152|MDHC_MOUSE	1.54	0.2	1.55	113	138	1.7	0.22	1.73	119	136	1.1039
Ras homolog gene family, member A	tr|Q4VAE6|Q4VAE6_MOUSE	0.87	0.08	0.87	10	10	0.96	0.05	0.96	3	3	1.10345
Elongation factor Tu	tr|D3YVN7|D3YVN7_MOUSE	0.97	0.13	0.99	21	32	1.07	0.19	1.1	20	21	1.10309
Cyclin-dependent kinase-like 5	tr|B1AU62|B1AU62_MOUSE	1.36	0.29	1.48	4	4	1.5	0.2	1.48	7	7	1.10294
Protein arginine N-methyltransferase 1	sp|Q9JIF0|ANM1_MOUSE	0.78	0.04	0.77	6	6	0.86	0.06	0.86	8	9	1.10256
UPF0568 protein C14orf166 homolog	sp|Q9CQE8|CN166_MOUSE	0.49	0.09	0.49	9	9	0.54	0.03	0.54	6	6	1.10204
OCIA domain-containing protein 1	sp|Q9CRD0|OCAD1_MOUSE	1.28	0.56	1.54	6	6	1.41	0.38	1.48	6	6	1.10156
Arfaptin-2	sp|Q8K221|ARFP2_MOUSE	1.38	0.06	1.38	13	17	1.52	0.2	1.56	9	9	1.10145
FAD-linked sulfhydryl oxidase ALR	sp|P56213|ALR_MOUSE	0.89	0.04	0.89	6	9	0.98	0.05	0.98	8	8	1.10112
Inosine triphosphatase (Nucleoside triphosphate pyrophosphatase)	tr|Q60I30|Q60I30_MOUSE	1.39	0.22	1.4	9	12	1.53	0.15	1.53	7	9	1.10072
Proteasome subunit beta type-6	sp|Q60692|PSB6_MOUSE	0.7	0.02	0.7	11	13	0.77	0.01	0.77	8	10	1.1
Twinfilin-2	sp|Q9Z0P5|TWF2_MOUSE	1	0.01	1	7	7	1.1	0.07	1.09	7	7	1.1
Pyruvate dehydrogenase phosphatase regulatory subunit, mitochondrial	sp|Q7TSQ8|PDPR_MOUSE	1	0.01	1	7	7	1.1	0.07	1.1	7	7	1.1
Nischarin	sp|Q80TM9|NISCH_MOUSE	1	0.05	1	7	8	1.1	0.09	1.1	5	6	1.1
Serine/threonine-protein kinase SIK3	sp|Q6P4S6|SIK3_MOUSE	1.2	0.04	1.21	6	8	1.32	0.11	1.34	4	4	1.1
3-hydroxyacyl-CoA dehydratase 3	sp|Q8K2C9|HACD3_MOUSE	1.1	0.2	1.17	6	6	1.21	0	1.21	2	3	1.1
Dihydropyrimidinase-related protein 5	sp|Q9EQF6|DPYL5_MOUSE	0.81	0.13	0.81	35	42	0.89	0.11	0.89	35	42	1.09877
Dynactin subunit 1	sp|O08788|DCTN1_MOUSE	1.02	0.1	1.03	28	34	1.12	0.12	1.14	26	34	1.09804
SRA stem-loop-interacting RNA-binding protein, mitochondrial	sp|Q9D8T7|SLIRP_MOUSE	0.51	0.03	0.51	7	8	0.56	0	0.56	3	3	1.09804
Sorting nexin-1	sp|Q9WV80|SNX1_MOUSE	0.82	0.07	0.81	7	8	0.9	0.05	0.91	3	3	1.09756
Beta-synuclein	sp|Q91ZZ3|SYUB_MOUSE	1.55	0.3	1.56	49	95	1.7	0.24	1.71	42	53	1.09677
Leucine carboxyl methyltransferase 1	tr|A2RTH5|A2RTH5_MOUSE	1.55	0.09	1.54	4	4	1.7	0	1.7	2	2	1.09677
F-actin-capping protein subunit alpha-2	sp|P47754|CAZA2_MOUSE	0.83	0.09	0.83	25	31	0.91	0.07	0.9	33	37	1.09639
Ubiquitin thioesterase OTUB1	sp|Q7TQI3|OTUB1_MOUSE	1.35	0.25	1.42	17	19	1.48	0.08	1.48	18	21	1.0963
Heat shock 70 kDa protein 4L	sp|P48722|HS74L_MOUSE	1.35	0.25	1.34	24	30	1.48	0.15	1.49	17	20	1.0963
Serine/arginine-rich splicing factor 5	sp|O35326|SRSF5_MOUSE	0.52	0	0.52	6	6	0.57	0.02	0.57	5	5	1.09615
Nucleobindin-1	sp|Q02819|NUCB1_MOUSE	0.42	0.11	0.42	5	5	0.46	0	0.46	1	1	1.09524
Tenascin R	tr|A2RT70|A2RT70_MOUSE	0.63	0.07	0.63	67	75	0.69	0.06	0.69	55	61	1.09524
14-3-3 protein theta	sp|P68254|1433T_MOUSE	0.95	0.13	0.95	63	69	1.04	0.12	1.05	58	62	1.09474
Pmm1 protein	tr|Q91W01|Q91W01_MOUSE	1.69	0.06	1.69	4	4	1.85	0	1.85	2	2	1.09467
Phosphomannomutase 1	sp|O35621|PMM1_MOUSE	1.69	0.06	1.69	4	4	1.85	0	1.85	2	2	1.09467
Actin-related protein 2/3 complex subunit 2	sp|Q9CVB6|ARPC2_MOUSE	1.06	0.06	1.06	25	29	1.16	0.17	1.15	25	27	1.09434
T-complex protein 1 subunit delta	tr|Q564F4|Q564F4_MOUSE	1.17	0.12	1.17	22	25	1.28	0.16	1.28	21	22	1.09402
Protein-L-isoaspartate O-methyltransferase	tr|E0CYV0|E0CYV0_MOUSE	0.96	0.05	0.97	19	26	1.05	0.1	1.05	17	21	1.09375
CB1 cannabinoid receptor-interacting protein 1	sp|Q5M8N0|CNRP1_MOUSE	0.96	0.06	0.97	20	24	1.05	0.1	1.05	13	13	1.09375
Heat shock-related 70 kDa protein 2	sp|P17156|HSP72_MOUSE	0.75	0.07	0.75	52	54	0.82	0.06	0.82	29	37	1.09333
Heterogeneous nuclear ribonucleoprotein L-like	sp|Q921F4|HNRLL_MOUSE	1.18	0.21	1.16	6	7	1.29	0	1.29	2	2	1.09322
Discs, large homolog 3 (Drosophila)	tr|A2BEE9|A2BEE9_MOUSE	0.86	0.19	0.9	27	32	0.94	0.15	0.96	21	23	1.09302
E3 ubiquitin-protein ligase NEDD4-like	sp|Q8CFI0|NED4L_MOUSE	1.09	0.35	1.14	7	8	1.19	0.15	1.25	4	4	1.09174
Acetyl-CoA acetyltransferase, mitochondrial	sp|Q8QZT1|THIL_MOUSE	0.66	0.05	0.66	71	80	0.72	0.05	0.72	64	67	1.09091
Putative uncharacterized protein	tr|Q9D6T9|Q9D6T9_MOUSE	0.66	0.05	0.66	13	15	0.72	0.08	0.71	17	19	1.09091
Serine/arginine-rich splicing factor 1	sp|Q6PDM2|SRSF1_MOUSE	0.44	0.03	0.44	7	9	0.48	0.05	0.49	4	4	1.09091
Serine racemase	sp|Q9QZX7|SRR_MOUSE	1.13	0.17	1.13	22	32	1.23	0.22	1.24	28	30	1.0885
Polypyrimidine tract-binding protein 2	sp|Q91Z31|PTBP2_MOUSE	0.91	0.09	0.92	13	18	0.99	0.09	0.99	18	19	1.08791
Heterogeneous nuclear ribonucleoprotein H	sp|O35737|HNRH1_MOUSE	0.57	0.07	0.57	18	23	0.62	0.06	0.62	23	29	1.08772
Coiled-coil-helix-coiled-coil-helix domain-containing protein 6	sp|Q91VN4|CHCH6_MOUSE	0.8	0.07	0.81	8	8	0.87	0	0.87	2	4	1.0875
NADH dehydrogenase [ubiquinone] iron-sulfur protein 2, mitochondrial	sp|Q91WD5|NDUS2_MOUSE	0.69	0.12	0.71	48	52	0.75	0.12	0.76	46	54	1.08696
Alpha-centractin	sp|P61164|ACTZ_MOUSE	1.15	0.21	1.15	36	37	1.25	0.17	1.24	31	32	1.08696
Serine/threonine-protein kinase 32C	sp|Q8QZV4|ST32C_MOUSE	1.74	0.08	1.74	9	15	1.89	0.46	2	13	15	1.08621
Pyruvate dehydrogenase E1 component subunit alpha, somatic form, mitochondrial	sp|P35486|ODPA_MOUSE	0.82	0.14	0.82	46	51	0.89	0.07	0.9	32	35	1.08537
Tubulin beta-4 chain	sp|Q9D6F9|TBB4_MOUSE	1.29	0.26	1.3	304	387	1.4	0.2	1.41	209	254	1.08527
Neurofilament light polypeptide	sp|P08551|NFL_MOUSE	0.94	0.16	0.94	88	106	1.02	0.18	1.03	100	113	1.08511
Stromal membrane-associated GTPase-activating protein 2	tr|B1AVZ1|B1AVZ1_MOUSE	0.94	0.06	0.94	7	8	1.02	0.01	1.02	3	3	1.08511
DNA damage-binding protein 1	sp|Q3U1J4|DDB1_MOUSE	0.59	0.05	0.59	13	16	0.64	0.05	0.65	14	15	1.08475
28S ribosomal protein S36, mitochondrial	sp|Q9CQX8|RT36_MOUSE	0.71	0.08	0.71	24	24	0.77	0.11	0.77	26	26	1.08451
L-lactate dehydrogenase	tr|Q564E2|Q564E2_MOUSE	1.78	0.2	1.81	67	98	1.93	0.61	2.08	63	86	1.08427
Gamma-aminobutyric acid receptor-associated protein-like 1	sp|Q8R3R8|GBRL1_MOUSE	0.6	0.12	0.64	11	11	0.65	0.13	0.69	12	14	1.08333
Adenylate kinase 3 alpha-like 1	tr|Q3U489|Q3U489_MOUSE	0.84	0.06	0.83	10	12	0.91	0.18	0.99	8	8	1.08333
Protein S100-A13	sp|P97352|S10AD_MOUSE	0.6	0	0.6	1	1	0.65	0.04	0.65	6	6	1.08333
Neurolysin, mitochondrial	sp|Q91YP2|NEUL_MOUSE	0.6	0.07	0.6	6	7	0.65	0	0.65	1	1	1.08333
WD repeat domain 1	tr|Q3TJY2|Q3TJY2_MOUSE	1.08	0.15	1.08	45	58	1.17	0.21	1.22	38	44	1.08333
Up-regulated during skeletal muscle growth protein 5	sp|Q78IK2|USMG5_MOUSE	0.97	0	0.97	2	2	1.05	0.37	1.21	4	4	1.08247
EH domain-containing protein 3	sp|Q9QXY6|EHD3_MOUSE	1.46	0.28	1.53	12	15	1.58	0.36	1.72	8	9	1.08219
Protein RCC2	sp|Q8BK67|RCC2_MOUSE	0.73	0	0.73	4	5	0.79	NA	0.79	1	1	1.08219
Adenylosuccinate synthetase	tr|B9EIE9|B9EIE9_MOUSE	1.71	0.07	1.71	3	8	1.85	0.29	1.84	2	2	1.08187
NADH dehydrogenase [ubiquinone] 1 alpha subcomplex subunit 6	sp|Q9CQZ5|NDUA6_MOUSE	0.49	0.06	0.5	25	29	0.53	0.03	0.53	27	31	1.08163
Heat shock factor-binding protein 1	sp|Q9CQZ1|HSBP1_MOUSE	0.49	0.05	0.49	18	18	0.53	0.04	0.54	8	8	1.08163
Glucose-6-phosphate isomerase	sp|P06745|G6PI_MOUSE	1.23	0.16	1.24	201	240	1.33	0.18	1.34	167	193	1.0813
Transitional endoplasmic reticulum ATPase	sp|Q01853|TERA_MOUSE	0.62	0.06	0.62	60	63	0.67	0.04	0.67	45	51	1.08065
Eukaryotic translation initiation factor 5A-1	sp|P63242|IF5A1_MOUSE	0.62	0.05	0.62	21	21	0.67	0.06	0.68	17	17	1.08065
Tyrosine 3-monooxygenase/tryptophan 5-monooxygenase activation protein, epsilon polypeptide	tr|Q5SS40|Q5SS40_MOUSE	0.87	0.09	0.87	104	110	0.94	0.06	0.94	112	121	1.08046
Amphiphysin	sp|Q7TQF7|AMPH_MOUSE	0.87	0.2	0.93	26	29	0.94	0.36	1.02	22	22	1.08046
Sterile alpha motif domain-containing protein 9-like	sp|Q69Z37|SAM9L_MOUSE	0.87	0	0.87	1	1	0.94	0	0.94	2	3	1.08046
Eukaryotic translation initiation factor 2 subunit 1	sp|Q6ZWX6|IF2A_MOUSE	0.87	0.03	0.87	5	5	0.94	0	0.94	2	2	1.08046
Ankyrin repeat and FYVE domain containing 1	tr|B1ATS3|B1ATS3_MOUSE	1.87	0.43	1.85	3	3	2.02	0	2.02	2	2	1.08021
Low density lipoprotein receptor-related protein associated protein 1	tr|Q52KI7|Q52KI7_MOUSE	0.5	0.02	0.51	11	12	0.54	0.04	0.54	12	13	1.08
Alpha-soluble NSF attachment protein	sp|Q9DB05|SNAA_MOUSE	0.75	0.03	0.74	9	10	0.81	0.14	0.81	11	11	1.08
Calcium/calmodulin-dependent 3&#039;,5&#039;-cyclic nucleotide phosphodiesterase 1B	sp|Q01065|PDE1B_MOUSE	1.64	0.2	1.67	45	61	1.77	0.32	1.84	51	58	1.07927
T-complex protein 1 subunit epsilon	sp|P80316|TCPE_MOUSE	0.76	0.12	0.78	36	49	0.82	0.09	0.81	34	36	1.07895
Histidine triad nucleotide binding protein	tr|B1AZK3|B1AZK3_MOUSE	1.15	0.09	1.15	18	19	1.24	0.18	1.24	16	16	1.07826
Proteasome subunit alpha type-2	sp|P49722|PSA2_MOUSE	0.64	0.07	0.63	28	32	0.69	0.12	0.7	25	28	1.07812
Methylglutaconyl-CoA hydratase, mitochondrial	sp|Q9JLZ3|AUHM_MOUSE	0.91	0.07	0.91	12	14	0.98	0.17	0.99	16	16	1.07692
Peptidyl-prolyl cis-trans isomerase NIMA-interacting 1	sp|Q9QUR7|PIN1_MOUSE	0.78	0.04	0.78	12	14	0.84	0.04	0.84	11	12	1.07692
Calcium/calmodulin-dependent protein kinase type II subunit gamma	sp|Q923T9|KCC2G_MOUSE	1.7	0.34	1.72	70	82	1.83	0.43	1.82	64	74	1.07647
Cyclin-dependent kinase 5	sp|P49615|CDK5_MOUSE	1.32	0.34	1.39	24	25	1.42	0.19	1.42	22	24	1.07576
Liprin-alpha-3	sp|P60469|LIPA3_MOUSE	1.32	0.33	1.26	22	26	1.42	0.39	1.43	8	8	1.07576
ATP synthase subunit beta, mitochondrial	sp|P56480|ATPB_MOUSE	0.53	0.05	0.54	858	1138	0.57	0.05	0.58	917	1183	1.07547
60S acidic ribosomal protein P2	sp|P99027|RLA2_MOUSE	0.4	0.08	0.4	16	19	0.43	0.04	0.43	23	24	1.075
Alpha-internexin	sp|P46660|AINX_MOUSE	1.34	0.44	1.34	97	113	1.44	0.4	1.46	86	101	1.07463
Lamin-B2	sp|P21619|LMNB2_MOUSE	0.67	0.19	0.68	3	3	0.72	NA	0.72	1	1	1.07463
Phosphatidylinositol transfer protein, alpha	tr|Q5ND42|Q5ND42_MOUSE	1.21	0.11	1.21	20	21	1.3	0.09	1.3	19	23	1.07438
Ubiquitin-conjugating enzyme E2 N	sp|P61089|UBE2N_MOUSE	1.08	0.12	1.08	26	29	1.16	0.09	1.16	23	27	1.07407
Chaperonin subunit 7 (Eta), isoform CRA_a	tr|Q3TIJ7|Q3TIJ7_MOUSE	1.35	0.16	1.35	12	20	1.45	0.14	1.44	7	10	1.07407
Guanine nucleotide-binding protein subunit beta-2-like 1	sp|P68040|GBLP_MOUSE	0.54	0.03	0.54	10	11	0.58	0.1	0.57	6	6	1.07407
Armadillo repeat-containing protein 1	sp|Q9D7A8|ARMC1_MOUSE	1.22	NA	1.22	1	1	1.31	0.41	1.39	4	4	1.07377
Spectrin alpha 2	tr|A3KGU7|A3KGU7_MOUSE	0.68	0.08	0.68	704	786	0.73	0.12	0.74	674	697	1.07353
Palmitoyl-protein thioesterase 1	sp|O88531|PPT1_MOUSE	1.09	0.14	1.1	9	9	1.17	0.17	1.2	10	10	1.07339
Coronin-1A	sp|O89053|COR1A_MOUSE	0.82	0.13	0.8	34	37	0.88	0.02	0.88	20	22	1.07317
Inactive phospholipase C-like protein 2	sp|Q8K394|PLCL2_MOUSE	1.64	0.42	1.72	11	13	1.76	0.46	1.77	11	11	1.07317
Proteasome subunit alpha type-3	sp|O70435|PSA3_MOUSE	0.69	0.07	0.69	10	11	0.74	0.06	0.74	10	10	1.07246
Inositol-trisphosphate 3-kinase A	sp|Q8R071|IP3KA_MOUSE	1.25	0.06	1.25	14	16	1.34	0.11	1.34	4	4	1.072
Rab GDP dissociation inhibitor alpha	sp|P50396|GDIA_MOUSE	0.84	0.06	0.84	118	134	0.9	0.06	0.9	113	126	1.07143
Fumarylacetoacetate hydrolase domain-containing protein 1	sp|Q8R0F8|FAHD1_MOUSE	0.84	0.1	0.83	9	12	0.9	0.05	0.9	8	8	1.07143
Myotubularin-related protein 5	sp|Q6ZPE2|MTMR5_MOUSE	1.4	0.05	1.4	2	4	1.5	0.45	1.66	5	6	1.07143
Coronin-7	sp|Q9D2V7|CORO7_MOUSE	0.85	0.15	0.86	6	6	0.91	0.24	0.92	2	2	1.07059
Solute carrier family 9 (Sodium/hydrogen exchanger), isoform 3 regulator 1	tr|Q3TG37|Q3TG37_MOUSE	0.71	0.08	0.72	5	7	0.76	0.03	0.76	5	7	1.07042
Protein FAM126B	sp|Q8C729|F126B_MOUSE	1.43	0.06	1.43	3	3	1.53	0.18	1.53	5	5	1.06993
40S ribosomal protein S17	sp|P63276|RS17_MOUSE	0.43	0.04	0.42	4	4	0.46	0.21	0.58	4	4	1.06977
Platelet-activating factor acetylhydrolase IB subunit beta	sp|Q61206|PA1B2_MOUSE	1.15	0.1	1.15	44	48	1.23	0.08	1.23	59	61	1.06957
Retinoblastoma binding protein 7	tr|A2AFI9|A2AFI9_MOUSE	0.72	0.01	0.72	7	9	0.77	0.04	0.77	4	4	1.06944
Phosphoglycerate mutase	tr|Q3U7Z6|Q3U7Z6_MOUSE	1.01	0.11	1.01	150	165	1.08	0.09	1.09	93	101	1.06931
Annexin A5	sp|P48036|ANXA5_MOUSE	0.29	0.05	0.29	9	11	0.31	0.04	0.31	13	13	1.06897
Cytochrome c1, heme protein, mitochondrial	sp|Q9D0M3|CY1_MOUSE	1.17	0.11	1.17	37	38	1.25	0.05	1.24	38	44	1.06838
Guanine nucleotide-binding protein G(s) subunit alpha isoforms XLas	sp|Q6R0H7|GNAS1_MOUSE	1.62	0.39	1.65	10	12	1.73	0.59	1.81	9	9	1.0679
Anamorsin	sp|Q8WTY4|CPIN1_MOUSE	0.59	0.04	0.6	3	3	0.63	NA	0.63	1	5	1.0678
RALBP1 associated Eps domain containing protein 2	tr|A2AFI8|A2AFI8_MOUSE	1.18	0.07	1.18	3	3	1.26	0	1.26	2	2	1.0678
Nitrogen fixation gene 1 (S. cerevisiae)	tr|Q8C6I5|Q8C6I5_MOUSE	0.74	0.05	0.74	8	8	0.79	0.24	0.91	10	10	1.06757
Amine oxidase [flavin-containing] B	sp|Q8BW75|AOFB_MOUSE	2.25	0.38	2.34	17	18	2.4	0.58	2.5	10	13	1.06667
Gelsolin	tr|A2AL35|A2AL35_MOUSE	0.3	0.03	0.3	15	16	0.32	0.11	0.32	10	10	1.06667
Junction plakoglobin	tr|A2A4H7|A2A4H7_MOUSE	1.5	0.6	1.66	3	8	1.6	0.29	1.69	3	5	1.06667
Tyrosine-protein kinase ABL2	sp|Q4JIM5|ABL2_MOUSE	0.9	0.05	0.9	4	4	0.96	0	0.96	2	4	1.06667
Macrophage migration inhibitory factor	sp|P34884|MIF_MOUSE	1.06	0.08	1.06	16	18	1.13	0.12	1.14	32	39	1.06604
Dual specificity phosphatase 3 (Vaccinia virus phosphatase VH1-related)	tr|B1AQF3|B1AQF3_MOUSE	0.92	0.08	0.92	10	11	0.98	0.12	0.99	9	9	1.06522
Dynactin subunit 4	sp|Q8CBY8|DCTN4_MOUSE	0.92	0.08	0.92	6	6	0.98	0.09	0.99	7	7	1.06522
Serine/threonine-protein kinase PAK 1	sp|O88643|PAK1_MOUSE	0.77	0.14	0.79	23	26	0.82	0.08	0.83	25	31	1.06494
Ras-related protein Ral-B	sp|Q9JIW9|RALB_MOUSE	0.62	0.06	0.62	4	4	0.66	0.14	0.66	2	2	1.06452
Tripartite motif-containing protein 2	sp|Q9ESN6|TRIM2_MOUSE	0.93	0.09	0.94	22	25	0.99	0.11	0.98	20	22	1.06452
Glycerol phosphate dehydrogenase 2, mitochondrial	tr|A2AQR0|A2AQR0_MOUSE	1.71	0.17	1.7	16	26	1.82	0.33	1.87	14	21	1.06433
Proteasome subunit beta type-2	sp|Q9R1P3|PSB2_MOUSE	0.78	0.1	0.78	12	12	0.83	0.07	0.83	7	8	1.0641
Lys-63-specific deubiquitinase BRCC36	sp|P46737|BRCC3_MOUSE	0.78	0.04	0.78	5	5	0.83	0	0.83	2	2	1.0641
Cytochrome c oxidase subunit 5B, mitochondrial	sp|P19536|COX5B_MOUSE	0.94	0.14	0.93	20	23	1	0.11	1	34	34	1.06383
Translocase of inner mitochondrial membrane 10 homolog (Yeast)	tr|A2ATS2|A2ATS2_MOUSE	0.47	0.04	0.47	6	6	0.5	0.03	0.5	7	7	1.06383
Gap junction alpha-1 protein	sp|P23242|CXA1_MOUSE	2.35	0.26	2.35	4	4	2.5	0.15	2.54	3	3	1.06383
Voltage-dependent calcium channel subunit alpha-2/delta-1	sp|O08532|CA2D1_MOUSE	0.96	0.37	1.05	10	10	1.02	0	1.02	1	2	1.0625
Stathmin	sp|P54227|STMN1_MOUSE	0.81	0.43	0.83	22	23	0.86	0.13	0.87	19	24	1.06173
Rgs7 protein	tr|Q80XD3|Q80XD3_MOUSE	0.98	0.15	1.02	11	12	1.04	0.09	1.06	9	9	1.06122
Protein tweety homolog 3	sp|Q6P5F7|TTYH3_MOUSE	1.47	0	1.47	2	2	1.56	0.02	1.57	4	4	1.06122
Heterogeneous nuclear ribonucleoprotein K	sp|P61979|HNRPK_MOUSE	0.67	0.07	0.67	37	40	0.71	0.07	0.71	56	59	1.0597
Cytochrome c, somatic	tr|Q56A15|Q56A15_MOUSE	0.85	0.12	0.86	70	76	0.9	0.09	0.9	60	64	1.05882
Translin	sp|Q62348|TSN_MOUSE	1.02	0.16	1.03	16	18	1.08	0.25	1.09	15	15	1.05882
Adenosylhomocysteinase	tr|Q3TF14|Q3TF14_MOUSE	1.87	0	1.87	2	2	1.98	0.62	2.07	8	8	1.05882
Sorting nexin-2	sp|Q9CWK8|SNX2_MOUSE	0.85	0.4	1.07	4	4	0.9	0.2	0.91	5	5	1.05882
Splicing factor, proline- and glutamine-rich	sp|Q8VIJ6|SFPQ_MOUSE	0.68	0.03	0.68	15	22	0.72	0.07	0.72	17	21	1.05882
General vesicular transport factor p115	sp|Q9Z1Z0|USO1_MOUSE	1.37	0.04	1.37	3	3	1.45	0.34	1.53	3	7	1.05839
Proteasome subunit alpha type-5	sp|Q9Z2U1|PSA5_MOUSE	0.69	0.05	0.69	9	11	0.73	0.06	0.73	13	15	1.05797
AP2-associated protein kinase 1	sp|Q3UHJ0|AAK1_MOUSE	1.21	0.35	1.24	23	27	1.28	0.4	1.36	18	21	1.05785
Thioredoxin-like protein 1	sp|Q8CDN6|TXNL1_MOUSE	0.7	0.05	0.7	15	15	0.74	0.03	0.74	12	14	1.05714
F-box-like/WD repeat-containing protein TBL1XR1	sp|Q8BHJ5|TBL1R_MOUSE	0.7	0	0.7	4	4	0.74	0.07	0.76	6	7	1.05714
Seryl-aminoacyl-tRNA synthetase	tr|Q8C483|Q8C483_MOUSE	1.58	0.19	1.6	25	34	1.67	0.42	1.78	30	33	1.05696
Cytosolic acyl coenzyme A thioester hydrolase	sp|Q91V12|BACH_MOUSE	1.58	0.21	1.59	38	42	1.67	0.24	1.69	20	24	1.05696
Alpha-aminoadipic semialdehyde dehydrogenase	sp|Q9DBF1|AL7A1_MOUSE	2.12	0.05	2.12	8	11	2.24	0.88	2.54	12	15	1.0566
Neurocalcin-delta	sp|Q91X97|NCALD_MOUSE	0.71	0.08	0.71	12	15	0.75	0.08	0.74	12	14	1.05634
Hsp90 co-chaperone Cdc37	sp|Q61081|CDC37_MOUSE	0.71	0.03	0.71	6	6	0.75	0.02	0.75	7	7	1.05634
Thimet oligopeptidase	sp|Q8C1A5|THOP1_MOUSE	0.71	0.12	0.72	11	15	0.75	NA	0.75	1	1	1.05634
Dynein cytoplasmic 1 light intermediate chain 1	tr|Q3TWG5|Q3TWG5_MOUSE	1.25	0.23	1.28	24	33	1.32	0.19	1.32	22	32	1.056
Proteasome subunit beta type-1	sp|O09061|PSB1_MOUSE	0.72	0.06	0.72	9	12	0.76	0.09	0.76	17	17	1.05556
Vesicle-fusing ATPase	sp|P46460|NSF_MOUSE	1.08	0.3	1.08	154	192	1.14	0.25	1.16	155	181	1.05556
Actin-related protein 2/3 complex subunit 1A	sp|Q9R0Q6|ARC1A_MOUSE	1.08	0.13	1.08	27	32	1.14	0.28	1.17	16	19	1.05556
Actin-related protein 2/3 complex subunit 3	sp|Q9JM76|ARPC3_MOUSE	1.08	0.18	1.08	17	17	1.14	0.09	1.14	7	7	1.05556
Agrin	sp|A2ASQ1|AGRIN_MOUSE	0.54	0.03	0.54	4	4	0.57	0.21	0.66	3	3	1.05556
Alpha-endosulfine	sp|P60840|ENSA_MOUSE	1.28	0.46	1.3	5	6	1.35	0.44	1.38	10	11	1.05469
ELAV (Embryonic lethal, abnormal vision, Drosophila)-like 1 (Hu antigen R), isoform CRA_a	tr|Q78QY3|Q78QY3_MOUSE	0.75	0.03	0.75	11	12	0.79	NA	0.79	1	2	1.05333
Profilin	tr|Q5SX50|Q5SX50_MOUSE	0.94	0.08	0.94	19	21	0.99	0.1	0.99	18	20	1.05319
Striatin-3	sp|Q9ERG2|STRN3_MOUSE	0.76	0.08	0.78	6	6	0.8	0	0.8	4	4	1.05263
Septin 8	tr|B1AQY8|B1AQY8_MOUSE	0.77	0.11	0.77	46	58	0.81	0.11	0.8	32	41	1.05195
Oligodendrocyte-myelin glycoprotein	sp|Q63912|OMGP_MOUSE	0.97	0.13	0.96	20	22	1.02	0.26	1	26	28	1.05155
Glyoxalase domain-containing protein 4	sp|Q9CPV4|GLOD4_MOUSE	0.98	0.18	1.01	12	13	1.03	0.14	1.03	11	11	1.05102
Pyridoxal kinase	sp|Q8K183|PDXK_MOUSE	1.2	0.18	1.23	28	34	1.26	0.08	1.26	15	22	1.05
5&#039;,3&#039;-nucleotidase, cytosolic	tr|A2A9X5|A2A9X5_MOUSE	1	0.11	1.03	9	9	1.05	0.03	1.05	6	7	1.05
C-Jun-amino-terminal kinase-interacting protein 4	sp|Q58A65|JIP4_MOUSE	0.8	0.22	0.85	4	4	0.84	0.19	0.87	7	8	1.05
tRNA-splicing ligase RtcB homolog	sp|Q99LF4|RTCB_MOUSE	0.61	0.03	0.61	5	5	0.64	0.05	0.64	2	2	1.04918
DEAD (Asp-Glu-Ala-Asp) box polypeptide 5	tr|Q8BTS0|Q8BTS0_MOUSE	0.82	0.15	0.82	8	8	0.86	0.02	0.86	10	12	1.04878
Lamin-B1	sp|P14733|LMNB1_MOUSE	0.41	0.05	0.41	20	22	0.43	0.07	0.44	9	10	1.04878
Rab11 family-interacting protein 5	sp|Q8R361|RFIP5_MOUSE	1.04	0	1.04	2	2	1.09	0.08	1.11	5	5	1.04808
Hepatocyte cell adhesion molecule	tr|B2RSY3|B2RSY3_MOUSE	1.05	0.22	1.07	13	13	1.1	0.22	1.12	20	20	1.04762
Rap1 GTPase-activating protein	tr|A2ALS5|A2ALS5_MOUSE	1.28	0.25	1.29	15	19	1.34	0.08	1.34	7	11	1.04688
Dynein light chain roadblock-type 1	tr|A2AVR9|A2AVR9_MOUSE	0.43	0.12	0.44	5	5	0.45	0	0.45	6	7	1.04651
Abl interactor 2	sp|P62484|ABI2_MOUSE	0.86	0.03	0.86	11	13	0.9	0.35	0.96	6	6	1.04651
Protein dpy-30 homolog	sp|Q99LT0|DPY30_MOUSE	0.65	0.04	0.66	18	23	0.68	0.07	0.68	13	13	1.04615
Importin subunit alpha-3	sp|O35344|IMA3_MOUSE	1.52	0.23	1.51	3	3	1.59	0.15	1.63	2	2	1.04605
Cysteine-rich protein 2	sp|Q9DCT8|CRIP2_MOUSE	1.09	0.16	1.1	9	10	1.14	0	1.14	6	8	1.04587
Ubiquilin-1	sp|Q8R317|UBQL1_MOUSE	0.89	0.27	0.96	9	9	0.93	0.21	0.99	6	8	1.04494
Poly(U)-binding-splicing factor PUF60	sp|Q3UEB3|PUF60_MOUSE	0.89	0	0.89	3	3	0.93	0.08	0.94	6	6	1.04494
Cold shock domain-containing protein E1	sp|Q91W50|CSDE1_MOUSE	0.67	0.08	0.67	6	9	0.7	0.05	0.7	8	11	1.04478
Serine/threonine-protein phosphatase PP1-alpha catalytic subunit	sp|P62137|PP1A_MOUSE	0.9	0.22	0.95	15	18	0.94	0.14	0.94	15	17	1.04444
Uncharacterized protein	tr|E9PW19|E9PW19_MOUSE	1.15	0.12	1.16	18	23	1.2	0.58	1.34	22	24	1.04348
BTB/POZ domain-containing protein 17	sp|Q9DB72|BTBDH_MOUSE	0.69	0.01	0.69	7	10	0.72	0.19	0.79	5	7	1.04348
Fatty acid synthase	sp|P19096|FAS_MOUSE	1.16	0.15	1.18	43	55	1.21	0.13	1.23	36	38	1.0431
Sorting nexin-12	sp|O70493|SNX12_MOUSE	1.18	0.05	1.18	8	9	1.23	0.43	1.22	3	3	1.04237
CAP-Gly domain-containing linker protein 1	sp|Q922J3|CLIP1_MOUSE	0.71	0.09	0.71	9	9	0.74	0	0.74	2	2	1.04225
Erythrocyte protein band 4.1-like 1	tr|A2AUK5|A2AUK5_MOUSE	1.19	0.26	1.21	59	69	1.24	0.32	1.26	47	52	1.04202
Protein kinase C and casein kinase substrate in neurons 1	tr|Q543Y7|Q543Y7_MOUSE	0.96	0.15	0.97	57	67	1	0.15	0.99	44	50	1.04167
CUGBP Elav-like family member 2	sp|Q9Z0H4|CELF2_MOUSE	0.96	0.15	0.96	11	14	1	0.16	1.02	8	10	1.04167
Eukaryotic translation initiation factor 4A, isoform 3 (Fragment)	tr|A2AFK7|A2AFK7_MOUSE	0.96	0.04	0.97	13	14	1	0.15	1.03	6	8	1.04167
Mitochondrial-processing peptidase subunit beta	sp|Q9CXT8|MPPB_MOUSE	0.73	0.1	0.74	4	5	0.76	0.09	0.75	3	3	1.0411
Phosphatidylethanolamine-binding protein 1	sp|P70296|PEBP1_MOUSE	1.22	0.13	1.22	38	45	1.27	0.13	1.27	44	49	1.04098
Aconitase 1	tr|Q3TQ15|Q3TQ15_MOUSE	0.74	0.18	0.81	18	19	0.77	0.06	0.78	12	13	1.04054
Ubiquitin carboxyl-terminal hydrolase	tr|Q3U4W8|Q3U4W8_MOUSE	1.04	0.22	1.08	45	47	1.08	0.16	1.09	37	39	1.03846
Tyrosine 3-monooxygenase	sp|P24529|TY3H_MOUSE	2.08	0.87	2.32	19	23	2.16	0.71	2.38	14	17	1.03846
Bleomycin hydrolase	sp|Q8R016|BLMH_MOUSE	0.78	0.25	0.92	5	13	0.81	0.33	0.97	2	5	1.03846
Protein phosphatase inhibitor 2	sp|Q9DCL8|IPP2_MOUSE	1.59	0.14	1.6	9	12	1.65	0.06	1.66	10	11	1.03774
Rho guanine nucleotide exchange factor 7	sp|Q9ES28|ARHG7_MOUSE	0.8	0.23	0.82	7	8	0.83	0.15	0.82	5	5	1.0375
Brain-specific angiogenesis inhibitor 1-associated protein 2	tr|B1AZ43|B1AZ43_MOUSE	1.07	0.21	1.07	18	31	1.11	0.23	1.1	28	34	1.03738
Peptidyl-prolyl cis-trans isomerase FKBP4	sp|P30416|FKBP4_MOUSE	0.82	0.24	0.85	6	7	0.85	0.04	0.86	4	4	1.03659
Amyloid beta A4 protein	sp|P12023|A4_MOUSE	0.55	0.04	0.56	11	13	0.57	0.01	0.56	6	7	1.03636
14-3-3 protein zeta/delta	sp|P63101|1433Z_MOUSE	1.11	0.11	1.11	152	169	1.15	0.15	1.16	150	170	1.03604
Mitochondrial import inner membrane translocase subunit Tim9	sp|Q9WV98|TIM9_MOUSE	0.56	0	0.56	4	4	0.58	0.08	0.58	7	7	1.03571
Dihydropyrimidinase-related protein 2	sp|O08553|DPYL2_MOUSE	1.14	0.16	1.14	440	616	1.18	0.14	1.19	347	443	1.03509
NADH dehydrogenase [ubiquinone] 1 alpha subcomplex subunit 8	sp|Q9DCJ5|NDUA8_MOUSE	0.58	0.05	0.58	37	38	0.6	0.05	0.6	40	44	1.03448
UDP-N-acetylglucosamine--peptide N-acetylglucosaminyltransferase 110 kDa subunit	sp|Q8CGY8|OGT1_MOUSE	1.75	0.05	1.75	7	8	1.81	0	1.81	2	2	1.03429
Heterogeneous nuclear ribonucleoprotein F	sp|Q9Z2X1|HNRPF_MOUSE	0.59	0.07	0.58	10	15	0.61	0	0.61	8	15	1.0339
Heterogeneous nuclear ribonucleoproteins A2/B1	sp|O88569|ROA2_MOUSE	0.6	0.08	0.61	73	87	0.62	0.08	0.62	68	80	1.03333
Gamma-aminobutyric acid receptor-associated protein	sp|Q9DCD6|GBRAP_MOUSE	0.61	0.13	0.65	11	11	0.63	0.11	0.65	11	13	1.03279
Calcium/calmodulin-dependent protein kinase II, beta	tr|Q5SVJ0|Q5SVJ0_MOUSE	1.53	0.45	1.55	99	119	1.58	0.44	1.57	95	110	1.03268
ATP-binding cassette, sub-family B (MDR/TAP), member 7	tr|A2AC46|A2AC46_MOUSE	1.84	0.4	1.81	4	4	1.9	NA	1.9	1	1	1.03261
Fructose-bisphosphate aldolase	tr|Q5FWB7|Q5FWB7_MOUSE	0.94	0.13	0.94	178	194	0.97	0.09	0.97	156	185	1.03191
Regulator of nonsense transcripts 1	sp|Q9EPU0|RENT1_MOUSE	0.63	0.32	0.6	11	11	0.65	NA	0.65	1	1	1.03175
SH3-domain GRB2-like 2	tr|A2ALV3|A2ALV3_MOUSE	0.98	0.16	1	51	63	1.01	0.09	1.02	39	43	1.03061
Endophilin-A1	sp|Q62420|SH3G2_MOUSE	0.98	0.16	1	51	63	1.01	0.09	1.02	39	43	1.03061
WD repeat domain 47	tr|A2AGC7|A2AGC7_MOUSE	1.64	0.45	1.63	25	25	1.69	0.78	1.74	13	13	1.03049
Creatine kinase B-type	sp|Q04447|KCRB_MOUSE	0.99	0.15	1	377	583	1.02	0.1	1.03	377	541	1.0303
Triosephosphate isomerase	sp|P17751|TPIS_MOUSE	1.08	0.17	1.09	69	86	1.11	0.11	1.11	73	82	1.02778
ATP-dependent RNA helicase DDX1	sp|Q91VR5|DDX1_MOUSE	0.72	0.16	0.75	12	12	0.74	0.08	0.74	20	22	1.02778
Dgkh protein	tr|A0JP53|A0JP53_MOUSE	1.08	0.07	1.08	5	5	1.11	0	1.11	2	2	1.02778
Ras-related protein Ral-A	sp|P63321|RALA_MOUSE	0.73	0.15	0.73	10	10	0.75	0.01	0.75	3	3	1.0274
Uncharacterized protein	tr|E9PYM9|E9PYM9_MOUSE	1.48	0.32	1.51	13	18	1.52	0.33	1.61	5	7	1.02703
Clathrin light polypeptide (Lca)	tr|B1AWD8|B1AWD8_MOUSE	0.75	0.08	0.76	13	20	0.77	0.14	0.76	9	10	1.02667
17beta-hydroxysteroid dehydrogenase type 10/short chain L-3-hydroxyacyl-CoA dehydrogenase	tr|Q99N15|Q99N15_MOUSE	1.14	0.15	1.14	31	34	1.17	0.07	1.17	27	30	1.02632
N(G),N(G)-dimethylarginine dimethylaminohydrolase 1	sp|Q9CWS0|DDAH1_MOUSE	1.15	0.14	1.16	16	22	1.18	0.07	1.2	18	20	1.02609
Activator of 90 kDa heat shock protein ATPase homolog 1	sp|Q8BK64|AHSA1_MOUSE	1.15	0.11	1.15	9	11	1.18	0	1.18	4	4	1.02609
Ubiquitin carboxyl-terminal hydrolase isozyme L1	sp|Q9R0P9|UCHL1_MOUSE	1.17	0.15	1.17	79	83	1.2	0.11	1.2	55	66	1.02564
Probable saccharopine dehydrogenase	sp|Q8R127|SCPDH_MOUSE	1.19	0.05	1.19	4	4	1.22	NA	1.22	1	1	1.02521
Bifunctional purine biosynthesis protein PURH	sp|Q9CWJ9|PUR9_MOUSE	1.2	0.2	1.2	3	3	1.23	0.16	1.27	4	4	1.025
Eukaryotic translation initiation factor 4B	sp|Q8BGD9|IF4B_MOUSE	0.83	0.09	0.83	22	26	0.85	0.05	0.85	18	20	1.0241
NADH dehydrogenase [ubiquinone] iron-sulfur protein 6, mitochondrial	sp|P52503|NDUS6_MOUSE	0.42	0.11	0.46	20	24	0.43	0.05	0.44	19	21	1.02381
Teneurin-2	sp|Q9WTS5|TEN2_MOUSE	0.85	0.01	0.84	4	4	0.87	0	0.87	1	1	1.02353
Odz2 protein	tr|B9EJ72|B9EJ72_MOUSE	0.85	0.01	0.84	4	4	0.87	NA	0.87	1	1	1.02353
Paralemmin	sp|Q9Z0P4|PALM_MOUSE	1.32	NA	1.32	1	2	1.35	0.45	1.4	11	12	1.02273
NADH dehydrogenase [ubiquinone] iron-sulfur protein 5	sp|Q99LY9|NDUS5_MOUSE	0.45	0.06	0.45	10	10	0.46	0.06	0.47	10	11	1.02222
NADH dehydrogenase [ubiquinone] flavoprotein 3, mitochondrial	sp|Q8BK30|NDUV3_MOUSE	0.45	0.05	0.46	16	17	0.46	0.05	0.46	9	10	1.02222
DnaJ homolog subfamily A member 2	sp|Q9QYJ0|DNJA2_MOUSE	0.46	0.03	0.47	9	9	0.47	0.11	0.51	14	14	1.02174
Serine/arginine-rich splicing factor 2	sp|Q62093|SRSF2_MOUSE	0.46	0	0.46	4	4	0.47	0	0.47	3	3	1.02174
Serine/threonine-protein phosphatase	tr|E0CZ78|E0CZ78_MOUSE	0.93	0.14	0.94	77	84	0.95	0.12	0.96	69	76	1.02151
GTP-binding nuclear protein Ran	sp|P62827|RAN_MOUSE	1.43	0.18	1.43	15	17	1.46	0.36	1.49	8	10	1.02098
SH3 and multiple ankyrin repeat domains protein 3	sp|Q4ACU6|SHAN3_MOUSE	0.98	0.21	1	25	31	1	0.17	1.01	19	24	1.02041
Acyl-Coenzyme A dehydrogenase, very long chain	tr|B1AR27|B1AR27_MOUSE	0.99	0.16	0.99	13	15	1.01	0.09	1.03	12	12	1.0202
ATP synthase, H+ transporting, mitochondrial F1 complex, delta subunit, isoform CRA_c	tr|Q4FK74|Q4FK74_MOUSE	0.51	0.04	0.51	19	19	0.52	0.03	0.52	17	19	1.01961
Protein disulfide-isomerase	sp|P09103|PDIA1_MOUSE	0.53	0.11	0.53	18	23	0.54	0.18	0.53	20	22	1.01887
Acidic leucine-rich nuclear phosphoprotein 32 family member B	sp|Q9EST5|AN32B_MOUSE	0.53	0.13	0.54	3	3	0.54	0.15	0.55	3	3	1.01887
Phosphoglycerate kinase 1	sp|P09411|PGK1_MOUSE	1.07	0.14	1.07	101	133	1.09	0.12	1.09	93	106	1.01869
Ephexin-1	sp|Q8CHT1|NGEF_MOUSE	1.63	0.22	1.7	11	18	1.66	0.12	1.66	6	10	1.0184
Acyl-CoA synthetase family member 3, mitochondrial	sp|Q3URE1|ACSF3_MOUSE	1.11	0.43	1.27	9	10	1.13	0.2	1.17	5	5	1.01802
Gamma-soluble NSF attachment protein	sp|Q9CWZ7|SNAG_MOUSE	0.57	0.05	0.57	26	28	0.58	0.03	0.58	21	23	1.01754
Cleavage and polyadenylation specificity factor subunit 5	sp|Q9CQF3|CPSF5_MOUSE	0.58	0.07	0.58	8	8	0.59	0.07	0.6	5	5	1.01724
Gamma-enolase	sp|P17183|ENOG_MOUSE	1.18	0.24	1.2	107	173	1.2	0.19	1.23	105	139	1.01695
Heterogeneous nuclear ribonucleoprotein A1	tr|Q5EBP8|Q5EBP8_MOUSE	0.59	0.08	0.59	34	41	0.6	0.13	0.62	32	38	1.01695
Dihydropyrimidinase-related protein 3	sp|Q62188|DPYL3_MOUSE	0.6	0.28	0.6	55	71	0.61	0.25	0.6	54	60	1.01667
Casein kinase 2, alpha 1 polypeptide	tr|Q8R0X4|Q8R0X4_MOUSE	0.6	0.03	0.6	46	52	0.61	0.04	0.61	40	49	1.01667
V-type proton ATPase subunit F	sp|Q9D1K2|VATF_MOUSE	0.6	0.07	0.6	38	42	0.61	0.07	0.61	40	42	1.01667
Fructosamine 3 kinase	tr|B1ATT8|B1ATT8_MOUSE	0.6	0.49	0.75	6	6	0.61	0.41	0.65	4	4	1.01667
Heat shock protein 1 (Chaperonin 10)	tr|Q4KL76|Q4KL76_MOUSE	0.62	0.04	0.62	13	17	0.63	0.13	0.66	31	49	1.01613
Regulator of microtubule dynamics protein 3	sp|Q3UJU9|RMD3_MOUSE	0.63	0.11	0.64	2	4	0.64	NA	0.64	1	1	1.01587
Acyl-Coenzyme A dehydrogenase, short chain	tr|Q91W85|Q91W85_MOUSE	0.66	0.02	0.66	10	10	0.67	NA	0.67	1	2	1.01515
Voltage-gated potassium channel subunit beta-2	sp|P62482|KCAB2_MOUSE	0.67	0.11	0.67	22	23	0.68	0.08	0.69	24	26	1.01493
Peptidyl-prolyl cis-trans isomerase	tr|Q5SVY2|Q5SVY2_MOUSE	0.69	0.1	0.7	77	92	0.7	0.08	0.7	64	71	1.01449
Isocitrate dehydrogenase [NADP], mitochondrial	sp|P54071|IDHP_MOUSE	1.39	0.18	1.4	25	27	1.41	0.42	1.42	19	19	1.01439
Aromatic-L-amino-acid decarboxylase	sp|O88533|DDC_MOUSE	2.78	1.03	3.18	16	20	2.82	0.56	2.94	14	17	1.01439
60 kDa heat shock protein, mitochondrial	sp|P63038|CH60_MOUSE	0.7	0.08	0.7	203	226	0.71	0.08	0.72	176	189	1.01429
Sorting nexin-3	sp|O70492|SNX3_MOUSE	0.72	0.17	0.76	7	7	0.73	0.16	0.77	7	7	1.01389
Calmodulin	sp|P62204|CALM_MOUSE	0.74	0.07	0.74	68	70	0.75	0.06	0.74	31	36	1.01351
Putative RNA-binding protein 3	sp|O89086|RBM3_MOUSE	0.74	0.01	0.74	8	10	0.75	0.06	0.77	8	8	1.01351
Peroxiredoxin-1	sp|P35700|PRDX1_MOUSE	0.75	0.1	0.78	16	18	0.76	0.11	0.77	11	13	1.01333
Calcium/calmodulin-dependent protein kinase type II subunit beta	sp|P28652|KCC2B_MOUSE	1.56	0.44	1.58	105	125	1.58	0.44	1.57	95	110	1.01282
Mitogen activated protein kinase kinase 1	tr|Q3TMJ8|Q3TMJ8_MOUSE	1.68	0.11	1.69	24	26	1.7	0.38	1.73	31	33	1.0119
T-complex protein 1 subunit zeta	sp|P80317|TCPZ_MOUSE	0.85	0.06	0.85	35	44	0.86	0.11	0.88	39	43	1.01176
SH3 domain-binding glutamic acid-rich-like protein 2	sp|Q8BG73|SH3L2_MOUSE	0.89	0.05	0.9	9	9	0.9	0.03	0.9	9	9	1.01124
Protein lin-7 homolog A	sp|Q8JZS0|LIN7A_MOUSE	0.92	0.12	0.92	34	40	0.93	0.12	0.93	34	34	1.01087
Calcineurin subunit B type 1	sp|Q63810|CANB1_MOUSE	0.92	0.1	0.94	42	52	0.93	0.07	0.93	18	19	1.01087
[Pyruvate dehydrogenase [lipoamide]] kinase isozyme 1, mitochondrial	sp|Q8BFP9|PDK1_MOUSE	0.92	0.52	1.18	3	3	0.93	0	0.93	2	3	1.01087
Hydroxyacylglutathione hydrolase, mitochondrial	sp|Q99KB8|GLO2_MOUSE	1.03	0.08	1.03	15	15	1.04	0.19	1.05	6	6	1.00971
Protein phosphatase 1 regulatory subunit 7	sp|Q3UM45|PP1R7_MOUSE	1.05	0.15	1.06	33	40	1.06	0.18	1.08	23	25	1.00952
Guanine monphosphate synthetase	tr|B2RRH9|B2RRH9_MOUSE	1.23	0.18	1.24	10	12	1.24	0.19	1.24	9	12	1.00813
Lipid phosphate phosphatase-related protein type 4	sp|Q7TME0|LPPR4_MOUSE	1.31	0.05	1.31	4	4	1.32	0.32	1.3	4	4	1.00763
Phosphoribosylaminoimidazole carboxylase, phosphoribosylaminoribosylaminoimidazole, succinocarboxamide synthetase	tr|Q9CQ38|Q9CQ38_MOUSE	1.61	0.13	1.6	5	5	1.62	0	1.62	2	2	1.00621
Cofilin-1	sp|P18760|COF1_MOUSE	0.69	0.04	0.69	93	111	0.69	0.13	0.7	91	102	1
Adenylyl cyclase-associated protein 2	sp|Q9CYT6|CAP2_MOUSE	1.13	0.18	1.13	64	72	1.13	0.11	1.13	49	55	1
Thymosin beta-4	sp|P20065|TYB4_MOUSE	1.19	0.24	1.2	45	51	1.19	0.17	1.19	39	41	1
Beta-adducin	sp|Q9QYB8|ADDB_MOUSE	1.14	0.19	1.13	42	47	1.14	0.32	1.19	29	33	1
Synaptopodin	sp|Q8CC35|SYNPO_MOUSE	1.05	0.23	1.01	49	59	1.05	0.29	1.04	28	31	1
Serine/threonine-protein phosphatase 2A 55 kDa regulatory subunit B delta isoform	sp|Q925E7|2ABD_MOUSE	0.97	0.05	0.97	20	24	0.97	0.08	0.97	19	23	1
Membrane protein palmitoylated 2 (MAGUK p55 subfamily member 2)	tr|B1AQF9|B1AQF9_MOUSE	1.03	0.18	1.04	15	17	1.03	0.29	1.03	17	18	1
Proteasome (Prosome, macropain) 26S subunit ATPase 3	tr|B7ZCF1|B7ZCF1_MOUSE	0.53	0.07	0.53	22	23	0.53	0.09	0.53	17	17	1
C1-tetrahydrofolate synthase	tr|Q8R013|Q8R013_MOUSE	1.12	0.51	1.29	14	16	1.12	0.46	1.27	14	17	1
Platelet-activating factor acetylhydrolase IB subunit alpha	sp|P63005|LIS1_MOUSE	0.71	0.11	0.72	22	27	0.71	0.1	0.71	14	15	1
Tryptophanyl-tRNA synthetase, cytoplasmic	sp|P32921|SYWC_MOUSE	1.38	0.32	1.46	6	6	1.38	0.24	1.37	15	15	1
Nucleosome assembly protein 1-like 1, isoform CRA_b	tr|Q8BSH9|Q8BSH9_MOUSE	0.6	0.07	0.59	12	14	0.6	0.24	0.68	11	12	1
Proteasome subunit alpha type	tr|Q542H2|Q542H2_MOUSE	0.67	0.07	0.67	9	11	0.67	0.14	0.69	11	12	1
Proteasome (Prosome, macropain) 26S subunit, ATPase, 4	tr|Q6ZWN9|Q6ZWN9_MOUSE	0.59	0.18	0.62	7	10	0.59	0.03	0.59	8	12	1
NADH dehydrogenase [ubiquinone] 1 alpha subcomplex subunit 5	sp|Q9CPP6|NDUA5_MOUSE	0.52	0.01	0.52	14	15	0.52	0.01	0.52	10	10	1
Copine-5	sp|Q8JZW4|CPNE5_MOUSE	0.95	0.17	0.94	11	15	0.95	0.22	0.92	9	9	1
Versican core protein	sp|Q62059|CSPG2_MOUSE	0.95	0.12	0.95	7	9	0.95	0.26	0.95	6	8	1
Fumarylacetoacetate hydrolase domain-containing protein 2A	sp|Q3TC72|FAHD2_MOUSE	0.89	0.02	0.88	13	14	0.89	0.02	0.89	7	7	1
Wiskott-Aldrich syndrome protein family member 3	sp|Q8VHI6|WASF3_MOUSE	0.89	0.23	0.93	9	9	0.89	0.07	0.9	7	7	1
Splicing factor U2AF 65 kDa subunit	sp|P26369|U2AF2_MOUSE	0.47	0.02	0.47	6	8	0.47	0.1	0.48	7	7	1
SH3 and multiple ankyrin repeat domains protein 2	sp|Q80Z38|SHAN2_MOUSE	0.74	0.06	0.75	6	7	0.74	0.12	0.74	7	7	1
Alcohol dehydrogenase 5 (Class III), chi polypeptide	tr|Q6P5I3|Q6P5I3_MOUSE	0.94	0.07	0.93	9	12	0.94	0.04	0.94	5	6	1
Quinone oxidoreductase-like protein 1	sp|Q921W4|QORL1_MOUSE	0.94	0	0.94	2	2	0.94	0.08	0.94	6	6	1
Crystallin, zeta (Quinone reductase)-like 1, isoform CRA_h	tr|D3Z6I4|D3Z6I4_MOUSE	0.94	0	0.94	2	2	0.94	0.08	0.94	6	6	1
Plastin-3	sp|Q99K51|PLST_MOUSE	0.8	0.17	0.82	10	10	0.8	0	0.8	3	3	1
Elongator complex protein 3	sp|Q9CZX0|ELP3_MOUSE	1.09	0.36	1.02	5	6	1.09	0	1.09	2	2	1
SCY1-like protein 2	sp|Q8CFE4|SCYL2_MOUSE	1.16	0	1.16	2	4	1.16	0	1.16	2	2	1
Prostamide/prostaglandin F synthase	sp|Q9DB60|PGFS_MOUSE	0.83	0	0.83	4	4	0.83	0	0.83	2	2	1
Choline O-acetyltransferase	sp|Q03059|CLAT_MOUSE	2.36	0	2.36	2	4	2.36	0	2.36	2	2	1
Eukaryotic translation initiation factor 5	sp|P59325|IF5_MOUSE	0.92	0.01	0.92	6	6	0.92	0	0.92	1	1	1
S-formylglutathione hydrolase	sp|Q9R0P3|ESTD_MOUSE	1.65	0.11	1.66	28	33	1.64	0.23	1.65	35	38	0.993939
26S proteasome non-ATPase regulatory subunit 5	sp|Q8BJY1|PSMD5_MOUSE	1.56	0	1.56	4	4	1.55	0.1	1.57	6	6	0.99359
Uncharacterized protein	tr|E9Q6P5|E9Q6P5_MOUSE	1.54	0.16	1.55	5	6	1.53	0	1.53	2	3	0.993506
Glycerol-3-phosphate dehydrogenase [NAD+], cytoplasmic	sp|P13707|GPDA_MOUSE	1.43	0.22	1.45	15	20	1.42	0.16	1.42	15	15	0.993007
MAP7 domain-containing protein 2	sp|A2AG50|MA7D2_MOUSE	1.41	0.15	1.45	4	4	1.4	0.37	1.43	7	7	0.992908
Protein FAM49A	sp|Q8BHZ0|FA49A_MOUSE	1.36	0.52	1.54	6	6	1.35	0.2	1.39	3	5	0.992647
Glycyl-tRNA synthetase	sp|Q9CZD3|SYG_MOUSE	1.3	0.2	1.27	6	6	1.29	0.12	1.28	5	5	0.992308
Sulfotransferase 4A1	sp|P63046|ST4A1_MOUSE	1.3	0	1.3	2	2	1.29	NA	1.29	1	1	0.992308
RAB5B, member RAS oncogene family	tr|B2RPS1|B2RPS1_MOUSE	1.18	0	1.18	2	2	1.17	0.1	1.16	6	6	0.991525
Heat shock protein 105 kDa	sp|Q61699|HS105_MOUSE	1.16	0.18	1.16	50	63	1.15	0.23	1.15	40	45	0.991379
Reticulon-4-interacting protein 1, mitochondrial	sp|Q924D0|RT4I1_MOUSE	1.1	0.1	1.11	5	6	1.09	0	1.09	2	2	0.990909
RAS-related C3 botulinum substrate 1, isoform CRA_a	tr|Q3TLP8|Q3TLP8_MOUSE	1.02	0.12	1.02	14	15	1.01	0.08	1.02	5	5	0.990196
Rab GDP dissociation inhibitor beta	sp|Q61598|GDIB_MOUSE	1.01	0.11	1.01	71	73	1	0.1	1	55	63	0.990099
Serine/threonine-protein phosphatase	tr|B2RRX2|B2RRX2_MOUSE	1	0.18	1	109	121	0.99	0.09	0.99	85	100	0.99
Secernin-1	sp|Q9CZC8|SCRN1_MOUSE	0.86	0.08	0.86	17	20	0.85	0.05	0.85	22	24	0.988372
Coronin, actin binding protein 1B	tr|A2RS22|A2RS22_MOUSE	0.82	0.17	0.82	9	11	0.81	0.02	0.81	6	7	0.987805
Peroxiredoxin-2	sp|Q61171|PRDX2_MOUSE	0.8	0.06	0.8	19	21	0.79	0.07	0.8	36	40	0.9875
Malate dehydrogenase, mitochondrial	sp|P08249|MDHM_MOUSE	0.79	0.12	0.79	189	293	0.78	0.14	0.82	224	294	0.987342
Tripartite motif-containing 28	tr|Q5EBP9|Q5EBP9_MOUSE	0.75	0.15	0.73	3	3	0.74	0.14	0.79	5	5	0.986667
Calcyclin-binding protein	sp|Q9CXW3|CYBP_MOUSE	0.72	0.03	0.72	19	21	0.71	0.04	0.71	13	14	0.986111
Paraspeckle component 1	sp|Q8R326|PSPC1_MOUSE	0.7	0.03	0.7	13	19	0.69	0.08	0.7	10	10	0.985714
GDP-mannose 4,6 dehydratase	sp|Q8K0C9|GMDS_MOUSE	1.33	0.08	1.36	4	4	1.31	NA	1.31	1	1	0.984962
Complement component 1, q subcomponent, C chain	tr|Q6DI63|Q6DI63_MOUSE	0.66	0.07	0.66	10	10	0.65	0.07	0.66	8	8	0.984848
S-phase kinase-associated protein 1	sp|Q9WTX5|SKP1_MOUSE	0.65	0.09	0.66	15	16	0.64	0.04	0.64	25	26	0.984615
High mobility group box 1	tr|Q58EV5|Q58EV5_MOUSE	0.65	0.04	0.65	22	23	0.64	0.08	0.64	16	18	0.984615
Phosphoribosyl pyrophosphate synthetase-associated protein 2	tr|Q5SWZ0|Q5SWZ0_MOUSE	1.26	0.45	1.43	6	9	1.24	0.35	1.35	5	6	0.984127
Enolase-phosphatase E1	sp|Q8BGB7|ENOPH_MOUSE	1.25	0.44	1.3	6	6	1.23	0.06	1.23	5	5	0.984
Serine/arginine-rich splicing factor 3	sp|P84104|SRSF3_MOUSE	0.62	0.06	0.63	21	23	0.61	0.02	0.61	15	17	0.983871
Protease (Prosome, macropain) 26S subunit, ATPase 5	tr|B1ARK2|B1ARK2_MOUSE	0.61	0.16	0.61	11	12	0.6	0.1	0.62	14	14	0.983607
Uncharacterized protein C18orf19 homolog	sp|Q8BGY7|CR019_MOUSE	1.83	0	1.83	2	2	1.8	0.79	1.67	4	7	0.983607
NHS-like protein 2	sp|B1AXH1|NHSL2_MOUSE	1.22	0.08	1.22	2	2	1.2	0.1	1.24	3	3	0.983607
Small nuclear ribonucleoprotein G	sp|P62309|RUXG_MOUSE	0.59	0.09	0.58	9	9	0.58	0	0.58	1	1	0.983051
Neurofilament heavy polypeptide	sp|P19246|NFH_MOUSE	1.16	0.32	1.16	65	77	1.14	0.37	1.16	46	50	0.982759
Catenin delta-1	sp|P30999|CTND1_MOUSE	1.15	0.01	1.15	4	6	1.13	0.17	1.14	2	2	0.982609
Trans-2,3-enoyl-CoA reductase	sp|Q9CY27|TECR_MOUSE	1.13	0.24	1.23	4	4	1.11	0.3	1.09	2	2	0.982301
Ubiquitin carboxyl-terminal hydrolase isozyme L3	sp|Q9JKB1|UCHL3_MOUSE	1.01	0.04	1.01	8	8	0.99	0.05	0.99	5	5	0.980198
Serine/arginine-rich splicing factor 7	sp|Q8BL97|SRSF7_MOUSE	0.49	0.07	0.49	16	17	0.48	0.04	0.47	13	14	0.979592
WD repeat domain 44	tr|B1AXB8|B1AXB8_MOUSE	0.95	0.11	0.96	3	3	0.93	NA	0.93	1	1	0.978947
Cytochrome b-c1 complex subunit 2, mitochondrial	sp|Q9DB77|QCR2_MOUSE	0.86	0.13	0.87	96	113	0.84	0.08	0.85	80	87	0.976744
Cytochrome b-c1 complex subunit 9	sp|Q8R1I1|QCR9_MOUSE	1.26	0.06	1.26	4	4	1.23	0.1	1.28	6	6	0.97619
Obg-like ATPase 1	sp|Q9CZ30|OLA1_MOUSE	1.25	0.12	1.26	11	12	1.22	0.3	1.27	9	9	0.976
Metaxin	tr|Q8R5C0|Q8R5C0_MOUSE	1.19	0.55	1.06	2	5	1.16	0	1.16	2	3	0.97479
Toll interacting protein	tr|A6PWS1|A6PWS1_MOUSE	0.79	0.05	0.79	9	11	0.77	0.05	0.77	4	4	0.974684
Calcium/calmodulin-dependent protein kinase ID	tr|B1AW57|B1AW57_MOUSE	1.14	0	1.14	4	4	1.11	0.18	1.13	3	5	0.973684
Stress-induced-phosphoprotein 1	sp|Q60864|STIP1_MOUSE	0.76	0.07	0.76	71	83	0.74	0.1	0.74	58	64	0.973684
Serine/threonine-protein phosphatase 2A catalytic subunit alpha isoform	sp|P63330|PP2AA_MOUSE	0.75	0.09	0.76	20	20	0.73	0.05	0.73	23	24	0.973333
Alpha-enolase	sp|P17182|ENOA_MOUSE	1.12	0.18	1.13	150	215	1.09	0.2	1.13	148	193	0.973214
Histone deacetylase 2	sp|P70288|HDAC2_MOUSE	0.74	0.11	0.75	10	10	0.72	0.09	0.75	3	3	0.972973
Adenylyl cyclase-associated protein	tr|Q8BPT7|Q8BPT7_MOUSE	1.1	0.22	1.15	93	110	1.07	0.19	1.1	110	117	0.972727
Glutamine synthetase	sp|P15105|GLNA_MOUSE	0.72	0.1	0.72	59	60	0.7	0.06	0.7	47	51	0.972222
Uncharacterized protein	tr|E9Q6Q4|E9Q6Q4_MOUSE	1.38	0.21	1.39	19	24	1.34	0.36	1.43	18	18	0.971014
Dynactin 2	tr|Q3TPZ5|Q3TPZ5_MOUSE	0.66	0.08	0.67	21	23	0.64	0.08	0.65	21	25	0.969697
Proteasome (Prosome, macropain) 26S subunit, ATPase, 6	tr|Q14AQ1|Q14AQ1_MOUSE	0.66	0.13	0.66	7	7	0.64	0.23	0.72	10	10	0.969697
NADH dehydrogenase [ubiquinone] iron-sulfur protein 3, mitochondrial	sp|Q9DCT2|NDUS3_MOUSE	0.64	0.04	0.64	75	88	0.62	0.05	0.62	54	62	0.96875
Tpm3 protein	tr|Q58E70|Q58E70_MOUSE	0.64	0.09	0.65	54	57	0.62	0.1	0.63	54	56	0.96875
CDE1-binding protein CDEBP	tr|Q61482|Q61482_MOUSE	0.63	0.02	0.63	3	3	0.61	0.06	0.6	6	6	0.968254
Uncharacterized protein	tr|E9Q4K0|E9Q4K0_MOUSE	1.24	0.22	1.23	14	18	1.2	0.3	1.2	17	17	0.967742
Ferrochelatase	tr|Q544X6|Q544X6_MOUSE	1.48	0.28	1.48	10	10	1.43	0.47	1.58	4	5	0.966216
Enoyl-CoA hydratase, mitochondrial	sp|Q8BH95|ECHM_MOUSE	0.88	0.04	0.88	13	20	0.85	0.1	0.85	20	23	0.965909
60S ribosomal protein L9	sp|P51410|RL9_MOUSE	0.88	0	0.88	1	1	0.85	0	0.85	1	3	0.965909
L-asparaginase	sp|Q8C0M9|ASGL1_MOUSE	0.85	0.03	0.86	7	7	0.82	0	0.82	2	2	0.964706
Aldose reductase	sp|P45376|ALDR_MOUSE	1.41	0.14	1.41	18	18	1.36	0.15	1.36	18	21	0.964539
Protein CDV3	sp|Q4VAA2|CDV3_MOUSE	1.69	0.23	1.7	5	5	1.63	0.02	1.63	5	5	0.964497
Stromal membrane-associated protein 1	sp|Q91VZ6|SMAP1_MOUSE	0.84	0.05	0.85	10	12	0.81	0.09	0.82	12	14	0.964286
Leucine rich repeat containing 57 (Fragment)	tr|A2AKH7|A2AKH7_MOUSE	0.82	0.15	0.86	5	5	0.79	NA	0.79	1	1	0.963415
Dematin	sp|Q9WV69|DEMA_MOUSE	1.61	0.56	1.62	23	25	1.55	0.33	1.55	23	24	0.962733
Metaxin 2	tr|A2AT31|A2AT31_MOUSE	1.07	0.03	1.07	5	6	1.03	0.1	1.03	7	7	0.962617
Serine/threonine-protein phosphatase 2A 55 kDa regulatory subunit B alpha isoform	sp|Q6P1F6|2ABA_MOUSE	1.04	0.14	1.05	30	33	1	0.1	1.01	27	33	0.961538
T-complex protein 1 subunit beta	sp|P80314|TCPB_MOUSE	0.78	0.06	0.78	28	32	0.75	0.05	0.75	22	27	0.961538
Disks large-associated protein 4	sp|B1AZP2|DLGP4_MOUSE	1.53	0.14	1.54	10	10	1.47	0	1.47	2	2	0.960784
Striatin, calmodulin binding protein	tr|Q5BKR9|Q5BKR9_MOUSE	1.52	0.25	1.53	11	15	1.46	0.25	1.48	7	7	0.960526
Protein transport protein Sec31A	sp|Q3UPL0|SC31A_MOUSE	1	0.18	0.99	5	5	0.96	0.14	0.95	7	7	0.96
Host cell factor C1	tr|B1AUX1|B1AUX1_MOUSE	1	0.02	1	4	4	0.96	0.05	0.96	2	2	0.96
NADH dehydrogenase [ubiquinone] flavoprotein 2, mitochondrial	sp|Q9D6J6|NDUV2_MOUSE	0.49	0.03	0.49	17	19	0.47	0.06	0.48	22	24	0.959184
CAP-Gly domain-containing linker protein 2	sp|Q9Z0H8|CLIP2_MOUSE	0.73	0.19	0.73	11	11	0.7	0.18	0.71	7	7	0.958904
Uncharacterized protein	tr|E9QMZ3|E9QMZ3_MOUSE	1.41	0.46	1.42	68	90	1.35	0.39	1.39	42	52	0.957447
Poly A binding protein, cytoplasmic 4	tr|A3KFU8|A3KFU8_MOUSE	0.7	0.01	0.7	8	9	0.67	0.07	0.67	6	6	0.957143
Tyrosine-protein phosphatase non-receptor type 11	sp|P35235|PTN11_MOUSE	1.38	0.09	1.38	9	11	1.32	0.04	1.32	4	4	0.956522
Kinesin-like protein KIF21A	sp|Q9QXL2|KI21A_MOUSE	1.13	0.17	1.15	4	4	1.08	0.03	1.08	3	3	0.955752
Exocyst complex component 8	sp|Q6PGF7|EXOC8_MOUSE	1.13	0.17	1.12	5	5	1.08	NA	1.08	1	1	0.955752
Sorting and assembly machinery component 50 homolog	sp|Q8BGH2|SAM50_MOUSE	2.56	0.2	2.55	4	5	2.44	0.04	2.44	4	5	0.953125
BTB/POZ domain-containing protein KCTD8	sp|Q50H33|KCTD8_MOUSE	1.88	0	1.88	2	2	1.79	0.26	1.85	4	4	0.952128
Rho GDP-dissociation inhibitor 1	sp|Q99PT1|GDIR1_MOUSE	1.03	0.06	1.03	17	20	0.98	0.04	0.97	14	18	0.951456
Tectonin beta-propeller repeat-containing protein 1	sp|Q80VP0|TCPR1_MOUSE	1.01	0.13	1.03	3	4	0.96	NA	0.96	1	1	0.950495
Serine/threonine-protein phosphatase PP1-beta catalytic subunit	sp|P62141|PP1B_MOUSE	1	0.12	1.01	12	15	0.95	0.15	0.96	14	15	0.95
BR serine/threonine-protein kinase 2	sp|Q69Z98|BRSK2_MOUSE	1	0.1	1.02	10	11	0.95	0.33	1.17	5	5	0.95
Phosphatidylinositol-5-phosphate 4-kinase type-2 gamma	sp|Q91XU3|PI42C_MOUSE	0.98	0.15	0.98	10	10	0.93	0.25	0.94	9	9	0.94898
Peptidyl-prolyl cis-trans isomerase FKBP1A	sp|P26883|FKB1A_MOUSE	1.36	0.06	1.36	7	7	1.29	0.08	1.34	4	4	0.948529
Neurabin I	tr|Q7TN74|Q7TN74_MOUSE	0.95	0.17	0.97	26	30	0.9	0.13	0.9	10	10	0.947368
Ubiquinol-cytochrome c reductase core protein 1	tr|Q3TV75|Q3TV75_MOUSE	0.76	0.1	0.77	60	70	0.72	0.04	0.72	65	78	0.947368
AP-3 complex subunit beta-2	sp|Q9JME5|AP3B2_MOUSE	1.52	0.42	1.55	15	15	1.44	0.44	1.5	11	12	0.947368
Aminoacyl tRNA synthase complex-interacting multifunctional protein 1	sp|P31230|AIMP1_MOUSE	0.38	0.31	0.37	7	7	0.36	0.27	0.36	6	6	0.947368
Disks large-associated protein 3	sp|Q6PFD5|DLGP3_MOUSE	3.41	0.56	3.38	13	17	3.23	0.7	3.16	6	7	0.947214
DCC-interacting protein 13-alpha	sp|Q8K3H0|DP13A_MOUSE	0.75	0.1	0.78	11	13	0.71	NA	0.71	1	2	0.946667
cAMP-dependent protein kinase type II-beta regulatory subunit	sp|P31324|KAP3_MOUSE	1.3	0.17	1.32	52	66	1.23	0.19	1.26	64	70	0.946154
26S protease regulatory subunit 4	sp|P62192|PRS4_MOUSE	0.74	0.07	0.74	6	7	0.7	0.17	0.76	5	5	0.945946
G-protein-signaling modulator 1	sp|Q6IR34|GPSM1_MOUSE	1.28	0.27	1.29	4	6	1.21	0	1.21	2	3	0.945312
UBX domain-containing protein 6	sp|Q99PL6|UBXN6_MOUSE	1.45	0.13	1.46	14	15	1.37	0.31	1.42	7	7	0.944828
Hyaluronan and proteoglycan link protein 1	sp|Q9QUP5|HPLN1_MOUSE	0.72	0.11	0.72	18	20	0.68	0.08	0.69	19	21	0.944444
Heterogeneous nuclear ribonucleoprotein U-like protein 1	sp|Q8VDM6|HNRL1_MOUSE	0.54	0.02	0.54	3	6	0.51	0.03	0.51	5	6	0.944444
Arfip1 protein	tr|A2RSX9|A2RSX9_MOUSE	1.07	0.27	1.11	6	6	1.01	0	1.01	2	2	0.943925
Alpha-actinin-1	sp|Q7TPR4|ACTN1_MOUSE	0.88	0.11	0.88	203	226	0.83	0.12	0.84	153	162	0.943182
Protein phosphatase 1 regulatory subunit 1B	sp|Q60829|PPR1B_MOUSE	1.76	0.85	1.93	35	44	1.66	0.55	1.69	28	38	0.943182
LIM and SH3 protein 1	tr|Q543N3|Q543N3_MOUSE	1.05	0.29	1.11	14	14	0.99	0.1	1.01	6	8	0.942857
Protein DJ-1	sp|Q99LX0|PARK7_MOUSE	1.21	0.07	1.22	85	94	1.14	0.08	1.14	76	79	0.942149
Heat shock protein 9	tr|Q7TSZ0|Q7TSZ0_MOUSE	0.69	0.1	0.7	37	44	0.65	0.06	0.65	29	34	0.942029
UMP-CMP kinase	sp|Q9DBP5|KCY_MOUSE	0.85	0.04	0.85	10	12	0.8	0.05	0.81	3	3	0.941176
Acetyl-CoA acetyltransferase, cytosolic	sp|Q8CAY6|THIC_MOUSE	1.18	0.21	1.22	29	36	1.11	0.2	1.11	18	24	0.940678
Transgelin-3	sp|Q9R1Q8|TAGL3_MOUSE	0.84	0.11	0.85	14	15	0.79	0.28	0.81	26	28	0.940476
ATP synthase-coupling factor 6, mitochondrial	sp|P97450|ATP5J_MOUSE	0.67	0.09	0.67	15	15	0.63	0.08	0.64	15	15	0.940299
Dynein light chain 2	tr|B2KGQ2|B2KGQ2_MOUSE	0.66	0.01	0.66	8	16	0.62	0.02	0.62	8	8	0.939394
Cytosol aminopeptidase	sp|Q9CPY7|AMPL_MOUSE	2.12	0.45	2.19	12	16	1.99	0.07	1.99	5	6	0.938679
Chaperonin subunit 8 (Theta), isoform CRA_a	tr|Q3UL22|Q3UL22_MOUSE	1.28	0.1	1.28	6	7	1.2	0.33	1.29	12	14	0.9375
UTP--glucose-1-phosphate uridylyltransferase	sp|Q91ZJ5|UGPA_MOUSE	1.11	0.2	1.13	9	13	1.04	0.08	1.04	8	8	0.936937
Alpha-actinin-2	sp|Q9JI91|ACTN2_MOUSE	0.94	0.14	0.94	76	87	0.88	0.11	0.88	56	62	0.93617
Alanyl-tRNA synthetase, cytoplasmic	sp|Q8BGQ7|SYAC_MOUSE	1.23	0.32	1.34	5	8	1.15	0.28	1.22	4	6	0.934959
Protein kinase C substrate 80K-H, isoform CRA_b	tr|Q3U518|Q3U518_MOUSE	0.46	0.01	0.46	4	5	0.43	0.11	0.43	6	6	0.934783
Glucosidase 2 subunit beta	sp|O08795|GLU2B_MOUSE	0.46	0.01	0.46	4	5	0.43	0.11	0.43	6	6	0.934783
Ubiquilin-2	sp|Q9QZM0|UBQL2_MOUSE	1.07	0.19	1.06	15	17	1	0.09	1	14	17	0.934579
EH-domain containing 1	tr|Q80ZZ0|Q80ZZ0_MOUSE	1.21	0.22	1.23	10	10	1.13	0.42	1.2	3	3	0.933884
Complement component 1, q subcomponent binding protein	tr|Q8R5L1|Q8R5L1_MOUSE	0.6	0.03	0.6	23	25	0.56	0.05	0.57	21	22	0.933333
Glutamate receptor 2	sp|P23819|GRIA2_MOUSE	1.95	0.31	1.99	5	5	1.82	0.27	1.83	3	3	0.933333
Wiskott-Aldrich syndrome protein family member 1	sp|Q8R5H6|WASF1_MOUSE	1.03	0.06	1.03	10	12	0.96	0.1	0.97	13	14	0.932039
Syndecan	tr|B1ASF5|B1ASF5_MOUSE	2.48	2.12	3.05	3	3	2.31	1.58	2.4	4	6	0.931452
Branched-chain-amino-acid aminotransferase, cytosolic	sp|P24288|BCAT1_MOUSE	0.71	0.05	0.71	6	7	0.66	0.17	0.64	4	4	0.929577
WD repeat-containing protein 54	sp|Q9R0D8|WDR54_MOUSE	0.85	0.14	0.85	4	4	0.79	NA	0.79	1	1	0.929412
Protein kinase, cAMP dependent regulatory, type II alpha	tr|Q8K1M3|Q8K1M3_MOUSE	1.38	0.22	1.38	18	24	1.28	0.24	1.34	24	28	0.927536
39S ribosomal protein L23, mitochondrial	sp|O35972|RM23_MOUSE	0.82	0	0.82	2	2	0.76	0.17	0.88	3	3	0.926829
Glucosidase, alpha, acid	tr|A2AFL4|A2AFL4_MOUSE	0.81	0.23	0.8	5	7	0.75	0.19	0.76	10	11	0.925926
D-tyrosyl-tRNA(Tyr) deacylase 1	sp|Q9DD18|DTD1_MOUSE	1.21	0.12	1.21	6	8	1.12	0.14	1.12	3	3	0.92562
Hexosaminidase A	tr|Q91XG3|Q91XG3_MOUSE	0.53	0.05	0.54	5	5	0.49	NA	0.49	1	1	0.924528
Clathrin light chain B	sp|Q6IRU5|CLCB_MOUSE	0.65	0.04	0.66	21	23	0.6	0.05	0.6	11	11	0.923077
Dynactin subunit 6	sp|Q9WUB4|DCTN6_MOUSE	0.65	0.07	0.66	7	7	0.6	0.06	0.6	5	5	0.923077
Mimitin, mitochondrial	sp|Q59J78|MIMIT_MOUSE	1.03	0.03	1.03	6	6	0.95	0	0.95	3	3	0.92233
Heterogeneous nuclear ribonucleoprotein U-like protein 2	sp|Q00PI9|HNRL2_MOUSE	0.77	0	0.77	3	3	0.71	0.16	0.75	5	5	0.922078
Trk-fused	tr|B8JJG6|B8JJG6_MOUSE	0.77	0.05	0.77	11	12	0.71	0.06	0.71	4	4	0.922078
Endophilin-A3	sp|Q62421|SH3G3_MOUSE	1.41	0.3	1.41	3	3	1.3	NA	1.3	1	1	0.921986
Myosin regulatory light chain 12B	sp|Q3THE2|ML12B_MOUSE	0.38	0.05	0.37	3	3	0.35	0.05	0.36	3	3	0.921053
Filamin-A	sp|Q8BTM8|FLNA_MOUSE	1.01	0.6	0.86	9	9	0.93	0.32	1.06	11	11	0.920792
S-adenosylmethionine synthase isoform type-2	sp|Q3THS6|METK2_MOUSE	1.51	0.08	1.5	5	5	1.39	0.28	1.36	2	2	0.92053
FUN14 domain containing 1	tr|A2BEA3|A2BEA3_MOUSE	1.76	0	1.76	2	4	1.62	0.16	1.58	5	5	0.920455
26S protease regulatory subunit 7	sp|P46471|PRS7_MOUSE	1	0.16	1.02	11	11	0.92	0.03	0.92	7	8	0.92
Histone-lysine N-methyltransferase SETD7	sp|Q8VHL1|SETD7_MOUSE	0.62	0.03	0.62	5	5	0.57	0	0.57	2	2	0.919355
Poly(rC)-binding protein 1	sp|P60335|PCBP1_MOUSE	1.48	0.85	1.3	17	21	1.36	0.66	1.21	6	7	0.918919
Endophilin-B1	sp|Q9JK48|SHLB1_MOUSE	0.74	0	0.74	1	2	0.68	0.01	0.67	4	4	0.918919
Trafficking protein particle complex 1	tr|B1ASW5|B1ASW5_MOUSE	0.86	0	0.86	2	4	0.79	0	0.79	2	2	0.918605
SLIT-ROBO Rho GTPase-activating protein 2	sp|Q91Z67|FNBP2_MOUSE	0.98	0.11	0.98	7	7	0.9	0.12	0.9	6	6	0.918367
Acidic leucine-rich nuclear phosphoprotein 32 family member A	sp|O35381|AN32A_MOUSE	0.61	0.1	0.61	14	14	0.56	0.08	0.57	16	16	0.918033
Lupus La protein homolog	sp|P32067|LA_MOUSE	0.6	0.05	0.6	13	15	0.55	0.05	0.55	5	5	0.916667
Protein kinase inhibitor, alpha, isoform CRA_a	tr|Q3UTL0|Q3UTL0_MOUSE	2.51	0.54	2.51	3	3	2.3	0.91	2.73	3	3	0.916335
Transaldolase	sp|Q93092|TALDO_MOUSE	0.95	0.18	1	27	33	0.87	0.16	0.89	14	16	0.915789
STAM-binding protein	sp|Q9CQ26|STABP_MOUSE	0.71	NA	0.71	1	1	0.65	0	0.65	3	3	0.915493
TRAF2 and NCK interacting kinase	tr|B9EKN8|B9EKN8_MOUSE	0.81	0.29	0.81	11	13	0.74	0.19	0.75	6	8	0.91358
Regulator of G-protein signaling 6	sp|Q9Z2H2|RGS6_MOUSE	1.73	0.71	1.72	8	8	1.58	0.61	1.68	8	8	0.913295
Maleylacetoacetate isomerase	sp|Q9WVL0|MAAI_MOUSE	2.06	0.45	2.18	10	12	1.88	0.33	1.98	8	9	0.912621
Nucleophosmin	sp|Q61937|NPM_MOUSE	0.78	0.11	0.79	14	16	0.71	0.07	0.73	17	19	0.910256
Peroxiredoxin 6	tr|Q6GT24|Q6GT24_MOUSE	1.11	0.12	1.11	56	66	1.01	0.1	1.02	56	68	0.90991
NAD-dependent deacetylase sirtuin-5	sp|Q8K2C6|SIRT5_MOUSE	0.66	0.25	0.68	7	7	0.6	0.24	0.64	8	8	0.909091
Glucosamine-6-phosphate deaminase 1, isoform CRA_a	tr|Q91WJ4|Q91WJ4_MOUSE	1.1	0.01	1.1	7	7	1	0	1	3	3	0.909091
Uncharacterized protein C1orf96 homolog	sp|Q8QZT2|CA096_MOUSE	1.54	0.04	1.56	4	4	1.4	0	1.4	2	2	0.909091
Cytochrome c oxidase subunit 7A2, mitochondrial	sp|P48771|CX7A2_MOUSE	1.09	0.09	1.09	13	17	0.99	0.17	0.99	10	11	0.908257
Syntrophin acidic 1	tr|A2AKD7|A2AKD7_MOUSE	1.09	0.21	1.11	4	4	0.99	0.05	0.99	4	4	0.908257
Rabphilin-3A	sp|P47708|RP3A_MOUSE	0.98	0.18	0.99	29	33	0.89	0.09	0.89	17	23	0.908163
Leucine-rich repeat-containing protein 40	sp|Q9CRC8|LRC40_MOUSE	1.07	0.42	1.28	5	5	0.97	0.41	1.15	3	3	0.906542
Thyroid hormone receptor associated protein 3	tr|A2AJI4|A2AJI4_MOUSE	0.74	0.17	0.74	10	10	0.67	0.06	0.67	7	7	0.905405
BAG family molecular chaperone regulator 5	sp|Q8CI32|BAG5_MOUSE	1.26	0.08	1.26	4	4	1.14	0.08	1.14	3	3	0.904762
Nuclear receptor-binding protein	sp|Q99J45|NRBP_MOUSE	1.25	0	1.25	3	3	1.13	0.12	1.13	3	3	0.904
Oxidation resistance protein 1	sp|Q4KMM3|OXR1_MOUSE	1.04	0.15	1.05	49	56	0.94	0.17	0.97	26	28	0.903846
Myeloid leukemia factor 2	sp|Q99KX1|MLF2_MOUSE	1.04	0.11	1.08	6	6	0.94	0.05	0.94	7	7	0.903846
Casein kinase II subunit beta	sp|P67871|CSK2B_MOUSE	0.72	0.02	0.72	4	4	0.65	0.01	0.65	5	5	0.902778
CUGBP Elav-like family member 1	sp|P28659|CELF1_MOUSE	1.13	0.14	1.13	6	6	1.02	0.06	1.03	3	3	0.902655
Vacuolar protein sorting-associated protein 28 homolog	sp|Q9D1C8|VPS28_MOUSE	0.61	0.14	0.61	10	10	0.55	0.1	0.55	7	7	0.901639
Biliverdin reductase B (Flavin reductase (NADPH))	tr|Q3U6G1|Q3U6G1_MOUSE	1.21	0.13	1.21	11	13	1.09	0.08	1.09	12	13	0.900826
Sepiapterin reductase	tr|Q91XH5|Q91XH5_MOUSE	1.71	0.14	1.71	2	4	1.54	0	1.54	2	3	0.900585
Putative uncharacterized protein	tr|Q4FK49|Q4FK49_MOUSE	0.79	0.06	0.79	21	27	0.71	0.28	0.82	8	10	0.898734
Serine/threonine kinase receptor associated protein	tr|B2RUC7|B2RUC7_MOUSE	0.69	0	0.69	2	2	0.62	0.13	0.65	4	4	0.898551
3-hydroxyisobutyryl-CoA hydrolase, mitochondrial	sp|Q8QZS1|HIBCH_MOUSE	1.27	0.25	1.32	5	6	1.14	0	1.14	2	5	0.897638
Eukaryotic translation initiation factor 3 subunit E	sp|P60229|EIF3E_MOUSE	1.17	0.12	1.17	6	6	1.05	0.21	1.13	4	4	0.897436
40S ribosomal protein S3	sp|P62908|RS3_MOUSE	0.97	0.34	1	9	10	0.87	0	0.87	2	2	0.896907
Guanine nucleotide-binding protein subunit beta-5	sp|P62881|GBB5_MOUSE	0.77	0.1	0.78	23	25	0.69	0.15	0.73	13	13	0.896104
Formin-binding protein 1-like	sp|Q8K012|FBP1L_MOUSE	0.77	0.3	0.93	4	4	0.69	0	0.69	4	4	0.896104
Protein C10	sp|O35127|C10_MOUSE	0.67	0	0.67	3	3	0.6	0.22	0.68	4	4	0.895522
Protein SCAI	sp|Q8C8N2|SCAI_MOUSE	1.21	0.4	1.25	4	4	1.08	0.09	1.04	3	5	0.892562
Glutathione peroxidase 1	sp|P11352|GPX1_MOUSE	1.11	0.12	1.11	10	12	0.99	0.03	0.99	5	8	0.891892
Neuron-specific calcium-binding protein hippocalcin	sp|P84075|HPCA_MOUSE	0.83	0.15	0.83	16	20	0.74	0.08	0.74	12	13	0.891566
Protein TANC2	sp|A2A690|TANC2_MOUSE	1.66	0.18	1.64	3	3	1.48	0	1.48	2	2	0.891566
Inverted formin-2	sp|Q0GNC1|INF2_MOUSE	1.29	0.08	1.3	5	9	1.15	0.19	1.1	6	6	0.891473
Uncharacterized protein	tr|E9QKH3|E9QKH3_MOUSE	0.9	0.11	0.91	22	23	0.8	0.14	0.81	11	11	0.888889
Uncharacterized protein	tr|D6RI37|D6RI37_MOUSE	1.16	0.18	1.16	7	8	1.03	0.21	1.02	7	7	0.887931
Homer protein homolog 1	sp|Q9Z2Y3|HOME1_MOUSE	0.97	0.12	0.98	33	41	0.86	0.06	0.87	28	33	0.886598
Carbonyl reductase 1	tr|B2RXY7|B2RXY7_MOUSE	1.41	0.08	1.41	19	22	1.25	0.16	1.26	16	17	0.886525
ATPase inhibitory factor 1	tr|Q9D879|Q9D879_MOUSE	0.5	0.06	0.49	66	68	0.44	0.04	0.44	55	65	0.88
Glutathione synthetase	sp|P51855|GSHB_MOUSE	0.99	0.09	0.99	9	10	0.87	0	0.87	1	1	0.878788
Epsin-1	sp|Q80VP1|EPN1_MOUSE	0.98	0.02	0.98	5	5	0.86	0.11	0.89	4	4	0.877551
Nuclease EXOG, mitochondrial	sp|Q8C163|EXOG_MOUSE	1.06	0.11	1.06	8	8	0.93	0.14	0.93	6	6	0.877358
NADH dehydrogenase [ubiquinone] 1 alpha subcomplex subunit 7	sp|Q9Z1P6|NDUA7_MOUSE	0.57	0.14	0.55	12	12	0.5	0.1	0.5	9	9	0.877193
U1 small nuclear ribonucleoprotein A	sp|Q62189|SNRPA_MOUSE	0.65	0.06	0.61	3	3	0.57	0	0.57	1	1	0.876923
Protein tweety homolog 1	sp|Q9D3A9|TTYH1_MOUSE	1.46	0.17	1.46	9	9	1.28	0.05	1.29	3	3	0.876712
Nucleolin	sp|P09405|NUCL_MOUSE	0.64	0.09	0.65	21	23	0.56	0.04	0.56	14	15	0.875
Small nuclear ribonucleoprotein E	sp|P62305|RUXE_MOUSE	0.64	0.08	0.64	6	6	0.56	0.09	0.58	4	4	0.875
Phytanoyl-CoA hydroxylase-interacting protein	sp|Q8K0S0|PHYIP_MOUSE	1.04	0.13	1.05	25	28	0.91	0.11	0.91	21	22	0.875
Isochorismatase domain-containing protein 1	sp|Q91V64|ISOC1_MOUSE	1.92	0	1.92	2	4	1.68	0.25	1.7	3	5	0.875
Tubulin polymerization-promoting protein	sp|Q7TQD2|TPPP_MOUSE	1.11	0.24	1.16	48	54	0.97	0.05	0.97	34	38	0.873874
Phosphoserine aminotransferase	tr|Q543K5|Q543K5_MOUSE	1.1	0.09	1.1	26	30	0.96	0.1	0.97	21	23	0.872727
Four and a half LIM domains protein 2	sp|O70433|FHL2_MOUSE	0.39	0	0.39	3	3	0.34	0	0.34	1	2	0.871795
Anaphase-promoting complex subunit CDC26	sp|Q99JP4|CDC26_MOUSE	0.7	0	0.7	2	2	0.61	0	0.61	3	3	0.871429
Fascin	sp|Q61553|FSCN1_MOUSE	0.77	0.12	0.78	69	72	0.67	0.09	0.67	43	51	0.87013
Dynein light chain 1, cytoplasmic	sp|P63168|DYL1_MOUSE	0.69	0.06	0.69	21	23	0.6	0.08	0.59	8	9	0.869565
RuvB-like 1	sp|P60122|RUVB1_MOUSE	0.61	0.09	0.61	16	16	0.53	0.16	0.6	10	10	0.868852
UV excision repair protein RAD23 homolog B	sp|P54728|RD23B_MOUSE	0.76	0.16	0.75	15	15	0.66	0.01	0.66	14	18	0.868421
MCG127409	tr|D3YXK2|D3YXK2_MOUSE	0.83	0	0.83	2	2	0.72	0.13	0.75	4	4	0.86747
Protein C20orf11 homolog	sp|Q9D7M1|CT011_MOUSE	0.45	0.06	0.46	7	7	0.39	0	0.39	2	2	0.866667
Selenium-binding protein 1	sp|P17563|SBP1_MOUSE	0.67	0.42	0.83	7	7	0.58	0	0.58	2	2	0.865672
Protein kinase C alpha type	sp|P20444|KPCA_MOUSE	1.11	0.25	1.12	16	17	0.96	0.1	0.92	5	5	0.864865
Novel protein (1700037H04Rik)	tr|A2ANS5|A2ANS5_MOUSE	1.55	0.28	1.55	8	8	1.34	0.07	1.34	10	12	0.864516
Voltage-dependent anion-selective channel protein 3	sp|Q60931|VDAC3_MOUSE	2.5	0.26	2.5	16	20	2.16	0.66	2.33	12	12	0.864
Thymosin beta-10	sp|Q6ZWY8|TYB10_MOUSE	2.05	0.08	2.05	3	3	1.77	0.29	1.8	8	8	0.863415
Programmed cell death protein 5	sp|P56812|PDCD5_MOUSE	1.17	0.01	1.17	4	4	1.01	0.05	1.02	8	8	0.863248
Glyoxylate reductase/hydroxypyruvate reductase	tr|Q3T9Z2|Q3T9Z2_MOUSE	1.75	0.27	1.81	12	12	1.51	0.31	1.65	6	6	0.862857
Activity-dependent neuroprotective protein	tr|A2BDX0|A2BDX0_MOUSE	1.31	0	1.31	2	2	1.13	0.35	1.26	3	5	0.862595
Septin-9	sp|Q80UG5|SEPT9_MOUSE	1.22	0.13	1.24	7	13	1.05	0.43	1.16	16	16	0.860656
Actinin alpha 4	tr|Q3ULT2|Q3ULT2_MOUSE	0.86	0.12	0.86	93	112	0.74	0.13	0.75	106	114	0.860465
Acp1 protein	tr|Q561M1|Q561M1_MOUSE	1.36	0.14	1.34	3	3	1.17	0.1	1.17	2	2	0.860294
Growth factor receptor bound protein 2	tr|B1AT92|B1AT92_MOUSE	0.85	0.06	0.85	7	8	0.73	0.13	0.73	8	8	0.858824
Cofilin-2	sp|P45591|COF2_MOUSE	0.7	0.03	0.69	10	11	0.6	0.16	0.62	12	14	0.857143
Proteasome subunit beta type-4	sp|P99026|PSB4_MOUSE	0.84	0	0.84	2	3	0.72	NA	0.72	1	1	0.857143
Phosphatidylinositide phosphatase SAC1	sp|Q9EP69|SAC1_MOUSE	1.44	0.13	1.44	4	5	1.23	0.15	1.28	3	4	0.854167
Uncharacterized protein	tr|E9Q2W9|E9Q2W9_MOUSE	0.89	0.12	0.9	66	77	0.76	0.11	0.77	62	72	0.853933
STIP1 homology and U box-containing protein 1	sp|Q9WUD1|CHIP_MOUSE	0.75	0.01	0.75	7	8	0.64	0.04	0.65	6	7	0.853333
Tetraspanin 7	tr|B1AUD0|B1AUD0_MOUSE	1.9	0	1.9	2	2	1.62	0	1.62	2	2	0.852632
28 kDa heat- and acid-stable phosphoprotein	sp|Q3UHX2|HAP28_MOUSE	0.88	0	0.88	2	2	0.75	0	0.75	4	4	0.852273
4-trimethylaminobutyraldehyde dehydrogenase	sp|Q9JLJ2|AL9A1_MOUSE	1.42	0.1	1.45	4	5	1.21	0.62	1.49	6	6	0.852113
RIMS-binding protein 2	sp|Q80U40|RIMB2_MOUSE	1.62	0.22	1.64	6	6	1.38	0.66	1.57	8	8	0.851852
Malonyl-CoA decarboxylase, mitochondrial	sp|Q99J39|DCMC_MOUSE	0.81	0.04	0.81	2	2	0.69	0.16	0.76	5	5	0.851852
Adenosine kinase	sp|P55264|ADK_MOUSE	1.48	0.12	1.48	11	14	1.26	0.26	1.32	5	5	0.851351
EF hand domain containing 2	tr|Q8C845|Q8C845_MOUSE	1.27	0.07	1.27	13	15	1.08	0.07	1.08	13	13	0.850394
Cytochrome b-c1 complex subunit Rieske, mitochondrial	sp|Q9CR68|UCRI_MOUSE	0.73	0.08	0.73	40	44	0.62	0.08	0.62	26	30	0.849315
Amyloid-like protein 1	sp|Q03157|APLP1_MOUSE	0.59	0	0.59	2	2	0.5	0.11	0.49	3	3	0.847458
NADPH--cytochrome P450 reductase	sp|P37040|NCPR_MOUSE	0.98	0.1	0.99	5	5	0.83	0.39	0.91	3	3	0.846939
Citrate lyase subunit beta-like protein, mitochondrial	sp|Q8R4N0|CLYBL_MOUSE	0.97	0	0.97	3	3	0.82	0.31	0.95	3	3	0.845361
Aldo-keto reductase family 7, member A5 (Aflatoxin aldehyde reductase)	tr|A2AMV3|A2AMV3_MOUSE	1.03	0.08	1.04	7	7	0.87	0.05	0.86	2	2	0.84466
Pyridoxal phosphate phosphatase	sp|P60487|PLPP_MOUSE	1.28	0.04	1.28	6	12	1.08	0.32	1.21	8	12	0.84375
Myelin basic protein expression factor 2, repressor	tr|A2ATP6|A2ATP6_MOUSE	0.82	0.03	0.82	2	2	0.69	0	0.69	2	2	0.841463
Sorbin and SH3 domain-containing protein 2	sp|Q3UTJ2|SRBS2_MOUSE	1.32	0.21	1.31	12	14	1.11	0	1.11	3	4	0.840909
Diazepam binding inhibitor, splice form 1b	tr|Q4VWZ5|Q4VWZ5_MOUSE	0.94	0.11	0.95	28	32	0.79	0.13	0.79	15	18	0.840426
Septin-4	sp|P28661|SEPT4_MOUSE	0.94	0.08	0.94	12	15	0.79	0.25	0.87	9	10	0.840426
Fatty acid binding protein 3, muscle and heart	tr|Q5EBJ0|Q5EBJ0_MOUSE	1.19	0.23	1.19	24	27	1	0.09	0.99	8	8	0.840336
Nebulette	tr|Q9DC07|Q9DC07_MOUSE	1.5	0.36	1.48	9	10	1.26	0.93	1.24	5	5	0.84
Methylmalonyl-CoA epimerase, mitochondrial	sp|Q9D1I5|MCEE_MOUSE	1.18	0.36	1.12	4	4	0.99	0	0.99	2	2	0.838983
Diacylglycerol kinase beta	sp|Q6NS52|DGKB_MOUSE	2.4	0.4	2.44	22	26	2.01	0.19	2	9	10	0.8375
Phospholysine phosphohistidine inorganic pyrophosphate phosphatase	sp|Q9D7I5|LHPP_MOUSE	0.98	0.09	0.99	4	4	0.82	NA	0.82	1	1	0.836735
Phosphate cytidylyltransferase 2, ethanolamine	tr|A2ABY3|A2ABY3_MOUSE	1.1	0.12	1.1	7	9	0.92	0.02	0.92	6	6	0.836364
Methylmalonate-semialdehyde dehydrogenase [acylating], mitochondrial	sp|Q9EQ20|MMSA_MOUSE	1.33	0	1.33	2	6	1.11	0.34	1.3	7	7	0.834586
Ferritin heavy chain	sp|P09528|FRIH_MOUSE	1.57	0.19	1.56	5	5	1.31	0.22	1.36	4	4	0.834395
Cytochrome b-c1 complex subunit 6, mitochondrial	sp|P99028|QCR6_MOUSE	0.6	0.04	0.61	4	4	0.5	0	0.5	4	4	0.833333
Erythrocyte protein band 4.1-like 2, isoform CRA_c	tr|Q80UE5|Q80UE5_MOUSE	1.68	0.64	1.61	9	10	1.4	0.37	1.44	14	15	0.833333
Serine/threonine-protein kinase 24	sp|Q99KH8|STK24_MOUSE	1.06	0	1.06	2	2	0.88	0.03	0.88	4	4	0.830189
Mammalian sterile twenty 3 kinase	tr|Q3U335|Q3U335_MOUSE	1.06	0	1.06	2	2	0.88	0.03	0.88	4	4	0.830189
Lactoylglutathione lyase	sp|Q9CPU0|LGUL_MOUSE	1	0.14	1.01	12	12	0.83	0.28	0.93	9	9	0.83
Glyoxalase 1	tr|A5GZX3|A5GZX3_MOUSE	1	0.14	1.01	12	12	0.83	0.28	0.93	9	9	0.83
Ubiquinone biosynthesis protein COQ9, mitochondrial	sp|Q8K1Z0|COQ9_MOUSE	0.94	0.24	0.86	9	10	0.78	0.07	0.78	3	3	0.829787
Synaptobrevin homolog YKT6	sp|Q9CQW1|YKT6_MOUSE	1.21	0	1.21	2	4	1	0	1	3	3	0.826446
Contactin-2	sp|Q61330|CNTN2_MOUSE	0.92	0.19	0.93	5	5	0.76	0	0.76	2	2	0.826087
Non-specific lipid-transfer protein	sp|P32020|NLTP_MOUSE	0.17	0.15	0.19	6	6	0.14	0.2	0.26	5	5	0.823529
WAS/WASL-interacting protein family member 2	sp|Q6PEV3|WIPF2_MOUSE	1.18	0	1.18	2	2	0.97	0.11	0.97	5	5	0.822034
Methylmalonyl-Coenzyme A mutase	tr|Q3UJU1|Q3UJU1_MOUSE	0.56	0	0.56	2	3	0.46	0	0.46	2	2	0.821429
Guanine nucleotide-binding protein G(I)/G(S)/G(O) subunit gamma-12	sp|Q9DAS9|GBG12_MOUSE	0.84	0.18	0.83	4	4	0.69	NA	0.69	1	1	0.821429
Transketolase	sp|P40142|TKT_MOUSE	0.78	0.13	0.79	78	87	0.64	0.06	0.64	74	80	0.820513
Glutathione S-transferase Mu 5	sp|P48774|GSTM5_MOUSE	0.82	0.3	0.89	22	24	0.67	0.02	0.67	8	10	0.817073
Immunoglobulin superfamily member 8	sp|Q8R366|IGSF8_MOUSE	2.05	0.26	2.06	31	35	1.67	0.28	1.68	11	11	0.814634
Serine/threonine-protein kinase B-raf	sp|P28028|BRAF_MOUSE	0.95	0.52	0.91	4	4	0.77	0	0.77	2	2	0.810526
Heterogeneous nuclear ribonucleoprotein A/B	tr|Q20BD0|Q20BD0_MOUSE	0.68	0.02	0.68	8	9	0.55	0.09	0.55	6	6	0.808824
WD repeat domain 13	tr|Q32P16|Q32P16_MOUSE	0.98	0	0.98	2	2	0.79	0.42	1.01	6	7	0.806122
Transgelin-2	sp|Q9WVA4|TAGL2_MOUSE	0.82	0.4	0.86	2	2	0.66	0.06	0.68	6	6	0.804878
Protein phosphatase 1 regulatory subunit 1A	sp|Q9ERT9|PPR1A_MOUSE	1.69	0.05	1.69	4	4	1.36	0.09	1.36	4	4	0.804734
Coiled-coil domain-containing protein 85A	sp|Q5SP85|CC85A_MOUSE	1.38	0.27	1.4	4	4	1.11	0	1.11	3	3	0.804348
Vacuolar protein sorting-associated protein 29	sp|Q9QZ88|VPS29_MOUSE	0.92	0	0.92	2	2	0.74	0.06	0.76	5	5	0.804348
Arf-GAP domain and FG repeats-containing protein 2	sp|Q80WC7|AGFG2_MOUSE	1.94	0.08	1.93	3	4	1.56	0	1.56	4	6	0.804124
PDZ domain-containing protein GIPC1	sp|Q9Z0G0|GIPC1_MOUSE	0.76	0.03	0.75	8	8	0.61	0.1	0.61	5	5	0.802632
Phosphodiesterase 4B, cAMP specific	tr|B1AWC9|B1AWC9_MOUSE	1.05	0.11	1.06	7	7	0.84	0.23	0.95	4	4	0.8
Myc box-dependent-interacting protein 1	sp|O08539|BIN1_MOUSE	0.94	0.27	0.97	61	63	0.75	0.26	0.77	48	52	0.797872
BR serine/threonine-protein kinase 1	sp|Q5RJI5|BRSK1_MOUSE	0.89	0.13	0.89	8	8	0.71	0	0.71	4	4	0.797753
Phosphatidylinositol-4-phosphate 5-kinase, type II, alpha	tr|Q544E3|Q544E3_MOUSE	1.23	0.06	1.23	11	14	0.98	0.21	0.99	13	14	0.796748
Ras-related protein Rap-1A	sp|P62835|RAP1A_MOUSE	0.73	0.12	0.73	15	17	0.58	0.05	0.59	11	13	0.794521
Leucine rich repeat containing 47	tr|B1AX98|B1AX98_MOUSE	1.09	0.08	1.08	10	11	0.86	0.16	0.96	7	7	0.788991
Target of Myb protein 1	sp|O88746|TOM1_MOUSE	1.04	0.13	1.04	5	5	0.82	0	0.82	1	2	0.788462
cAMP-regulated phosphoprotein 19	sp|P56212|ARP19_MOUSE	1.6	0.03	1.59	7	8	1.26	0	1.26	3	4	0.7875
RAE1 RNA export 1 homolog (S. pombe)	tr|A2ASC7|A2ASC7_MOUSE	1.11	0.37	1.15	2	2	0.87	0	0.87	4	4	0.783784
Receptor-type tyrosine-protein phosphatase N2	sp|P80560|PTPR2_MOUSE	1.11	0.25	1.05	4	4	0.87	0	0.87	1	2	0.783784
Beta-globin	tr|A8DUK4|A8DUK4_MOUSE	0.77	0.1	0.78	122	192	0.6	0.08	0.61	135	167	0.779221
Neurogranin	sp|P60761|NEUG_MOUSE	0.99	0.12	0.99	10	12	0.77	0	0.77	2	2	0.777778
MKL/myocardin-like protein 2	sp|P59759|MKL2_MOUSE	1.57	0.5	1.58	8	9	1.22	0.16	1.21	7	8	0.77707
AFG3-like protein 2	sp|Q8JZQ2|AFG32_MOUSE	0.98	0	0.98	2	2	0.76	0.22	0.81	2	5	0.77551
Proline synthetase co-transcribed	tr|Q544R1|Q544R1_MOUSE	0.89	0.15	0.92	13	15	0.69	0.11	0.71	15	16	0.775281
Connector enhancer of kinase suppressor of Ras 2	tr|A2AI77|A2AI77_MOUSE	2.26	0.21	2.27	7	8	1.75	0.92	2.03	11	13	0.774336
3-mercaptopyruvate sulfurtransferase	sp|Q99J99|THTM_MOUSE	1.94	0.47	2.06	7	10	1.5	0	1.5	2	2	0.773196
Haloacid dehalogenase-like hydrolase domain-containing protein 2	sp|Q3UGR5|HDHD2_MOUSE	1.1	0.3	1.15	14	15	0.85	0.12	0.88	11	13	0.772727
Ribosomal protein S6 kinase alpha-2	sp|Q9WUT3|KS6A2_MOUSE	1.01	0.26	1.04	8	8	0.78	0.03	0.78	3	6	0.772277
Crk protein	tr|Q8JZR2|Q8JZR2_MOUSE	0.87	0.16	0.9	11	15	0.67	0.13	0.71	10	10	0.770115
Tripartite motif-containing protein 3	sp|Q9R1R2|TRIM3_MOUSE	0.87	0.27	0.89	5	7	0.67	0.26	0.71	6	6	0.770115
GPRIN family member 3	tr|B2RQZ6|B2RQZ6_MOUSE	1.65	0.29	1.65	13	15	1.27	0.26	1.27	11	11	0.769697
Guanine nucleotide-binding protein-like 1	sp|P36916|GNL1_MOUSE	2.52	1	2.32	4	4	1.92	0	1.92	2	3	0.761905
Retinal dehydrogenase 1	sp|P24549|AL1A1_MOUSE	3.55	0.6	3.63	33	54	2.68	0.57	2.85	29	30	0.75493
Protein ETHE1, mitochondrial	sp|Q9DCM0|ETHE1_MOUSE	0.77	0.14	0.74	7	7	0.58	0	0.58	2	2	0.753247
Scavenger mRNA-decapping enzyme DcpS	sp|Q9DAR7|DCPS_MOUSE	0.77	0.28	0.91	6	6	0.58	0	0.58	2	2	0.753247
Solute carrier family 12 member 2	sp|P55012|S12A2_MOUSE	0.93	0.21	0.93	11	13	0.7	0.04	0.7	7	8	0.752688
Aldehyde dehydrogenase family 1, subfamily A7	tr|B2RTL5|B2RTL5_MOUSE	3.22	0.32	3.24	13	17	2.42	0.36	2.5	6	6	0.751553
Isoleucyl-tRNA synthetase, mitochondrial	sp|Q8BIJ6|SYIM_MOUSE	1.39	0.08	1.4	5	8	1.04	0.25	1.06	5	5	0.748201
Arf-GAP domain and FG repeats-containing protein 1	sp|Q8K2K6|AGFG1_MOUSE	1.42	0.35	1.24	6	7	1.06	0.01	1.06	6	9	0.746479
N-terminal EF-hand calcium-binding protein 2	sp|Q91ZP9|NECA2_MOUSE	0.78	0	0.78	5	5	0.58	0.01	0.58	7	7	0.74359
Protein shisa-7	sp|Q8C3Q5|SHSA7_MOUSE	1.9	0.54	1.94	10	12	1.41	0.64	1.45	11	11	0.742105
CD81 antigen	sp|P35762|CD81_MOUSE	0.73	0.57	0.95	3	5	0.54	0.02	0.54	5	6	0.739726
Spliceosome RNA helicase Ddx39b	sp|Q9Z1N5|DX39B_MOUSE	2.1	0.36	2.12	4	4	1.55	0	1.55	2	2	0.738095
Bifunctional protein NCOAT	sp|Q9EQQ9|NCOAT_MOUSE	0.83	0.07	0.83	6	7	0.61	NA	0.61	1	1	0.73494
Rab GTPase-binding effector protein 1	sp|O35551|RABE1_MOUSE	0.79	0.09	0.79	3	4	0.58	0	0.58	1	1	0.734177
Histone 1, H1b	tr|Q5T003|Q5T003_MOUSE	2.25	0	2.25	2	2	1.65	0	1.65	2	3	0.733333
TOM1-like protein 2	sp|Q5SRX1|TM1L2_MOUSE	0.94	0.22	1	13	13	0.68	0.13	0.73	5	5	0.723404
Small ubiquitin-related modifier 3	sp|Q9Z172|SUMO3_MOUSE	0.78	0.12	0.76	4	4	0.56	NA	0.56	1	1	0.717949
Alpha globin 1	tr|Q91VB8|Q91VB8_MOUSE	0.81	0.1	0.81	214	231	0.58	0.05	0.58	190	225	0.716049
MAP6 domain-containing protein 1	sp|Q14BB9|MA6D1_MOUSE	5.55	4.14	4.86	5	5	3.97	0	3.97	2	2	0.715315
Proteasome subunit alpha type-4	sp|Q9R1P0|PSA4_MOUSE	0.7	0.03	0.71	3	3	0.5	0	0.5	1	1	0.714286
Acyl-CoA synthetase short-chain family member 2	tr|A2AQN5|A2AQN5_MOUSE	0.63	0	0.63	2	2	0.45	NA	0.45	1	1	0.714286
Novel ankyrin repeat domain containing protein	tr|A2ARS0|A2ARS0_MOUSE	3.87	2.21	4.18	12	15	2.76	0.96	3.11	7	9	0.713178
Synergin gamma	sp|Q5SV85|SYNRG_MOUSE	1.88	0.17	1.86	3	3	1.34	NA	1.34	1	3	0.712766
Thymidylate kinase	sp|P97930|KTHY_MOUSE	1.53	NA	1.53	1	3	1.09	0.07	1.1	2	2	0.712418
ADP-ribosylarginine hydrolase, isoform CRA_a	tr|Q3U5N4|Q3U5N4_MOUSE	3.53	0	3.53	2	2	2.5	0	2.5	2	3	0.708215
Neurocan core protein	sp|P55066|NCAN_MOUSE	0.41	0.19	0.41	11	11	0.29	0.03	0.29	14	15	0.707317
NADH dehydrogenase [ubiquinone] 1 subunit C2	sp|Q9CQ54|NDUC2_MOUSE	1.59	1.32	1.43	8	8	1.12	0	1.12	4	4	0.704403
Histone H3.1	sp|P68433|H31_MOUSE	3.58	NA	3.58	1	2	2.52	NA	2.52	1	4	0.703911
U1 small nuclear ribonucleoprotein 70 kDa	sp|Q62376|RU17_MOUSE	0.7	0	0.7	2	3	0.49	0	0.49	1	1	0.7
Small nuclear ribonucleoprotein 70 (U1)	tr|A2RS68|A2RS68_MOUSE	0.7	0	0.7	2	3	0.49	NA	0.49	1	1	0.7
Histone H1.4	sp|P43274|H14_MOUSE	2.12	0.11	2.12	4	6	1.48	0.91	1.99	4	8	0.698113
Ciliary rootlet coiled-coil, rootletin	tr|A2AA80|A2AA80_MOUSE	0.96	0.22	0.96	8	10	0.67	0.05	0.68	4	4	0.697917
Organic solute carrier protein 1 isoform	tr|A0ZV96|A0ZV96_MOUSE	1.6	0.43	1.76	15	21	1.11	0.2	1.14	4	4	0.69375
A kinase (PRKA) anchor protein (Gravin) 12	tr|B2RRE0|B2RRE0_MOUSE	1.55	NA	1.55	1	1	1.06	0.35	1.12	3	3	0.683871
Protein KIAA1045	sp|Q80TL4|K1045_MOUSE	1.45	0.4	1.43	5	8	0.99	0.46	1.05	3	4	0.682759
Haloacid dehalogenase-like hydrolase domain-containing protein 3	sp|Q9CYW4|HDHD3_MOUSE	1.87	0.28	1.86	9	10	1.27	NA	1.27	1	2	0.679144
Kelch repeat and BTB domain-containing protein 11	sp|Q8BNW9|KBTBB_MOUSE	2.39	1.28	2.36	14	17	1.62	0.38	1.74	4	6	0.677824
Glutathione S-transferase P 1	sp|P19157|GSTP1_MOUSE	1.65	0.16	1.65	21	25	1.11	0.06	1.11	18	25	0.672727
Acyl-coenzyme A thioesterase 2, mitochondrial	sp|Q9QYR9|ACOT2_MOUSE	1.71	0.15	1.7	2	2	1.15	0	1.15	1	1	0.672515
RNA-binding protein FUS	sp|P56959|FUS_MOUSE	0.82	0.02	0.82	7	8	0.55	0.11	0.57	3	3	0.670732
Protein PRRC2C	sp|Q3TLH4|PRC2C_MOUSE	0.82	0.22	0.83	6	6	0.55	0	0.55	2	2	0.670732
Gamma-tubulin1	tr|Q6F4J1|Q6F4J1_MOUSE	1.18	0.13	1.18	3	3	0.79	0	0.79	1	1	0.669492
Aminoacyl tRNA synthase complex-interacting multifunctional protein 2	sp|Q8R010|AIMP2_MOUSE	1.11	0	1.11	3	3	0.74	0	0.74	1	1	0.666667
60S acidic ribosomal protein P0	sp|P14869|RLA0_MOUSE	0.89	0.38	1.01	6	6	0.59	0.27	0.62	10	10	0.662921
6-phosphogluconate dehydrogenase, decarboxylating	tr|A2AH73|A2AH73_MOUSE	1.76	1.07	1.97	2	3	1.15	0.64	1.31	3	4	0.653409
Catalase	sp|P24270|CATA_MOUSE	0.49	0.08	0.48	13	14	0.32	0	0.32	4	4	0.653061
Flotillin-1	sp|O08917|FLOT1_MOUSE	1.61	0.43	1.62	5	6	1.05	0.68	0.92	5	10	0.652174
Ganglioside-induced differentiation-associated protein 1	sp|O88741|GDAP1_MOUSE	1.44	0.17	1.45	4	4	0.93	1.2	1.22	2	2	0.645833
2-aminoethanethiol dioxygenase	sp|Q6PDY2|AEDO_MOUSE	1.05	0.02	1.05	5	5	0.67	0	0.67	4	4	0.638095
Glutathione S-transferase Mu 1	sp|P10649|GSTM1_MOUSE	1.26	0.22	1.29	49	57	0.8	0.17	0.85	37	43	0.634921
Aldehyde dehydrogenase 4 family, member A1	tr|B1AXW8|B1AXW8_MOUSE	1.27	0.12	1.28	8	8	0.8	NA	0.8	1	1	0.629921
AH receptor-interacting protein	sp|O08915|AIP_MOUSE	1.23	0.3	1.25	5	5	0.77	0.38	0.92	3	3	0.626016
Aminoacylase-1	sp|Q99JW2|ACY1_MOUSE	2.44	0.31	2.46	8	12	1.52	0.35	1.47	5	7	0.622951
Sorting nexin-6	sp|Q6P8X1|SNX6_MOUSE	1.1	0.05	1.1	3	3	0.68	0	0.68	2	2	0.618182
SH3-domain kinase binding protein 1 (Fragment)	tr|B0R0Y8|B0R0Y8_MOUSE	1.15	0	1.15	2	3	0.71	0	0.71	2	2	0.617391
Calcium regulated heat stable protein 1	tr|Q5M9P7|Q5M9P7_MOUSE	1.16	0.35	1.29	13	13	0.71	0.15	0.75	9	10	0.612069
Protein S100-B	sp|P50114|S100B_MOUSE	0.59	0.06	0.6	15	16	0.36	0	0.36	1	1	0.610169
Hepatoma-derived growth factor	sp|P51859|HDGF_MOUSE	0.74	0.07	0.74	8	9	0.45	0.04	0.44	4	4	0.608108
Active breakpoint cluster region-related protein	sp|Q5SSL4|ABR_MOUSE	1.07	0.15	1.09	4	4	0.65	0.55	0.86	2	2	0.607477
Glia maturation factor beta	sp|Q9CQI3|GMFB_MOUSE	1.16	0	1.16	4	6	0.7	0	0.7	3	3	0.603448
Olfactomedin 1	tr|A3KGE4|A3KGE4_MOUSE	0.6	0.14	0.61	4	4	0.36	0	0.36	2	2	0.6
Deubiquitinating protein VCIP135	sp|Q8CDG3|VCIP1_MOUSE	2.09	0.55	2.08	9	9	1.25	0.12	1.26	4	4	0.598086
Protein tyrosine phosphatase type IVA 1	sp|Q63739|TP4A1_MOUSE	1.24	0.13	1.24	3	5	0.74	0	0.74	1	1	0.596774
ATPase family, AAA domain containing 3A	tr|A2AD89|A2AD89_MOUSE	1.1	0.1	1.09	9	10	0.65	NA	0.65	1	1	0.590909
Tropomodulin 1	tr|Q3KP84|Q3KP84_MOUSE	0.75	0.06	0.75	7	8	0.43	0.2	0.46	3	3	0.573333
BTB/POZ domain-containing protein KCTD16	sp|Q5DTY9|KCD16_MOUSE	2.23	0.41	2.28	4	4	1.22	0.51	1	3	3	0.547085
Carbonyl reductase family member 4	sp|Q91VT4|CBR4_MOUSE	1.28	0	1.28	2	3	0.68	0.49	0.76	3	3	0.53125
Novel preferentially expressed antigen in melanoma (Prame) protein	tr|B1ARV6|B1ARV6_MOUSE	1.38	0.12	1.37	7	7	0.71	0	0.71	2	2	0.514493
Metabotropic glutamate receptor 3	sp|Q9QYS2|GRM3_MOUSE	1.77	0.26	1.73	11	15	0.9	0.35	0.92	4	5	0.508475
Ubiquitin-conjugating enzyme E2 K	sp|P61087|UBE2K_MOUSE	1.46	0	1.46	1	4	0.74	0	0.74	1	4	0.506849
Putative uncharacterized protein	tr|Q8BKP1|Q8BKP1_MOUSE	0.99	0.39	0.91	5	5	0.49	0.01	0.49	5	6	0.494949
Spermatogenesis-associated protein 2-like protein	sp|Q8BNN1|SPA2L_MOUSE	2.23	0	2.23	2	2	1.08	0	1.08	2	2	0.484305
MCG55337	tr|B7ZN02|B7ZN02_MOUSE	2.54	1.5	2.76	7	8	1.21	0	1.21	2	2	0.476378
Chromodomain-helicase-DNA-binding protein 4	sp|Q6PDQ2|CHD4_MOUSE	0.98	0.14	0.91	4	5	0.46	0.48	0.56	3	3	0.469388
Vacuolar protein sorting-associated protein 33A	sp|Q9D2N9|VP33A_MOUSE	1.49	0	1.49	1	3	0.68	0	0.68	1	1	0.456376
Spermidine synthase	sp|Q64674|SPEE_MOUSE	1.37	0	1.37	2	4	0.6	0.39	0.84	3	3	0.437956
CREB-regulated transcription coactivator 1	sp|Q68ED7|CRTC1_MOUSE	1.52	0.78	1.52	6	6	0.66	0.29	0.79	4	4	0.434211
Calumenin	sp|O35887|CALU_MOUSE	1.27	0	1.27	1	1	0.55	0	0.55	4	4	0.433071
Carbonic anhydrase 2	sp|P00920|CAH2_MOUSE	1.2	0.15	1.21	24	25	0.5	0.02	0.5	6	6	0.416667
Cysteine and glycine-rich protein 1	sp|P97315|CSRP1_MOUSE	4.7	0	4.7	2	2	1.83	1.56	1.43	4	4	0.389362
Charged multivesicular body protein 4b	sp|Q9D8B3|CHM4B_MOUSE	0.36	0	0.36	2	2	0.14	0	0.14	2	4	0.388889
Glutamate carboxypeptidase 2	sp|O35409|FOLH1_MOUSE	1.61	0	1.61	2	3	0.57	0	0.57	1	2	0.354037
Folh1 protein	tr|Q0VDM6|Q0VDM6_MOUSE	1.61	0	1.61	2	3	0.57	0	0.57	1	2	0.354037
N-myc downstream regulated gene 1	tr|Q545R3|Q545R3_MOUSE	1.16	0.19	1.17	5	7	0.32	0.08	0.32	6	6	0.275862
Protein NDRG1	sp|Q62433|NDRG1_MOUSE	1.16	0.19	1.17	5	7	0.32	0.08	0.32	6	6	0.275862
Adaptor-related protein complex AP-1, mu subunit 1	tr|Q3UG16|Q3UG16_MOUSE	1.56	0.22	1.58	5	5	0.36	0	0.36	2	3	0.230769
Junctional adhesion molecule C	sp|Q9D8B7|JAM3_MOUSE	1.05	0.14	1.08	5	5	0.23	0	0.23	2	2	0.219048
Ras homolog gene family, member G	tr|Q3UDZ1|Q3UDZ1_MOUSE	1.21	0.09	1.21	11	14	0.26	0.05	0.26	6	6	0.214876
Breast carcinoma amplified sequence 1	tr|A2AVX2|A2AVX2_MOUSE	0.71	0.15	0.72	17	20	0.14	0.02	0.14	13	14	0.197183
Probable phospholipid-transporting ATPase IA	sp|P70704|AT8A1_MOUSE	1	0.22	1.03	8	10	0.19	0	0.19	2	3	0.19
Trafficking protein particle complex subunit 9	sp|Q3U0M1|TPPC9_MOUSE	2.48	0	2.48	2	3	0.46	0	0.46	2	2	0.185484
Uncharacterized protein KIAA0564 homolog	sp|Q8CC88|K0564_MOUSE	1.41	0.18	1.44	5	5	0.26	0	0.26	1	3	0.184397
Casein kinase I isoform delta	sp|Q9DC28|KC1D_MOUSE	4.25	3.17	4	3	3	0.72	0.41	0.82	4	4	0.169412
Casein kinase 1, delta	tr|A2ABP1|A2ABP1_MOUSE	4.25	3.17	4	3	3	0.72	0.41	0.82	4	4	0.169412
NAD-dependent deacetylase sirtuin-2	sp|Q8VDQ8|SIRT2_MOUSE	0.69	0.12	0.71	55	63	0.1	0.01	0.1	26	30	0.144928
Myelin-associated glycoprotein	sp|P20917|MAG_MOUSE	1.03	0.21	1.05	37	42	0.09	0.01	0.09	17	20	0.0873786
Proteolipid protein (Myelin) 1	tr|Q3UYM8|Q3UYM8_MOUSE	1.74	0.25	1.75	31	59	0.14	0	0.14	4	7	0.0804598
Ectonucleotide pyrophosphatase/phosphodiesterase family member 6	sp|Q8BGN3|ENPP6_MOUSE	1.33	0.4	1.43	12	15	0.09	0	0.09	1	1	0.0676692
Cryab protein	tr|Q52L78|Q52L78_MOUSE	0.93	0.13	0.93	10	10	0.06	0	0.06	2	2	0.0645161
Myelin oligodendrocyte glycoprotein	tr|Q3UY21|Q3UY21_MOUSE	1.9	0.72	1.9	16	21	0.12	0	0.12	3	3	0.0631579
2&#039;,3&#039;-cyclic nucleotide 3&#039; phosphodiesterase	tr|Q3TYV5|Q3TYV5_MOUSE	0.95	0.21	0.96	130	143	0.05	0	0.05	41	59	0.0526316
Myelin basic protein	sp|P04370|MBP_MOUSE	2.98	1.84	3.02	174	235	0.15	0.07	0.15	45	80	0.0503356

## Sheet: Reactome Pathway Enrichment
Pathway identifier	Pathway name	#Entities found	#Entities total	#Interactors found	#Interactors total	Entities ratio	Entities pValue	Entities FDR	Submitted entities found	Mapped entities	Submitted entities hit interactor	Interacts with
R-HSA-156902	Peptide chain elongation	42	99	0	1	0.00732682	1.11e-16	1.61e-14	Rpl4;Rps15;Rpl5;Rps16;Rpl3;Rpl18a;Rpl13;Rpl15;Rpsa;Rpl38;Rps10;Rpl8;Rpl19;Rpl6;Rps13;Rpl7;Rpl31;Rpl10;Rpl32;Rpl12;Rpl36a;Rps3a;Rpl10a;Rps4x;Rps27;Rps7;Rps8;Rps6;Rpl26;Rpl27;Rps20;Rpl28;Eef2;Gm10036;Rpl21;Rplp0;Rplp1
R-HSA-975956	Nonsense Mediated Decay (NMD) independent of the Exon Junction Complex (EJC)	43	102	0	15	0.00754885	1.11e-16	1.61e-14	Rpl4;Rps15;Rpl5;Rps16;Rpl3;Pabpc1;Rpl18a;Rpl13;Eif4g1;Rpl15;Rpsa;Rpl38;Rps10;Rpl8;Rpl19;Rpl6;Rps13;Rpl7;Rpl31;Rpl10;Rpl32;Rpl12;Rpl36a;Rps3a;Rpl10a;Rps4x;Rps27;Rps7;Rps8;Rps6;Rpl26;Rpl27;Rps20;Rpl28;Gm10036;Rpl21;Rplp0;Rplp1
R-HSA-72689	Formation of a pool of free 40S subunits	44	106	0	3	0.00784488	1.11e-16	1.61e-14	Rpl4;Eif3m;Rps15;Rpl5;Rps16;Rpl3;Rpl18a;Rpl13;Rpl15;Eif3h;Rpsa;Rpl38;Rps10;Rpl8;Eif3a;Rpl19;Rpl6;Rps13;Rpl7;Rpl31;Rpl10;Rpl32;Rpl12;Rpl36a;Rps3a;Rpl10a;Rps4x;Rps27;Rps7;Rps8;Rps6;Rpl26;Rpl27;Rps20;Rpl28;Gm10036;Rpl21;Rplp0;Rplp1
R-HSA-72706	GTP hydrolysis and joining of the 60S ribosomal subunit	47	121	2	37	0.008955	1.11e-16	1.61e-14	Rpl4;Eif3m;Rps15;Rpl5;Rps16;Rpl3;Rpl18a;Rpl13;Eif4g1;Rpl15;Eif3h;Rpsa;Rpl38;Rps10;Rpl8;Eif3a;Rpl19;Rpl6;Rps13;Rpl7;Rpl31;Rpl10;Rpl32;Rpl12;Rpl36a;Rps3a;Rpl10a;Rps4x;Rps27;Rps7;Rps8;Rps6;Rpl26;Rpl27;Eif4h;Rps20;Rpl28;Gm10036;Rpl21;Rplp0;Eif4a2;Rplp1	Q9Y3U8;Q71UM5;P62917;P62081;P18124;Q04637;P62277;Q02878;P30050;P39023;P62910;P62899;P46783;P61247;Q14152;P62913;P62753;P08865;Q07020;O15372;P26373;P62906;P36578;P22090;P42677;P84098;P63173;P61254;P61353;Q02543;P83881;P62241;P62701;P61313;Q7L2H7;Q14240;P46777;P05386;P27635;P62841;P46776;P60866;P46779;P05388;P46778;Q15056;P62249	Ddx3x;Eif3a	Q04637;P23588;P06730
R-HSA-192823	Viral mRNA Translation	41	114	0	18	0.00843694	1.11e-16	1.61e-14	Rpl4;Rps15;Rpl5;Rps16;Rpl3;Rpl18a;Rpl13;Rpl15;Rpsa;Rpl38;Rps10;Rpl8;Rpl19;Rpl6;Rps13;Rpl7;Rpl31;Rpl10;Rpl32;Rpl12;Rpl36a;Rps3a;Rpl10a;Rps4x;Rps27;Rps7;Rps8;Rps6;Rpl26;Rpl27;Rps20;Rpl28;Gm10036;Rpl21;Rplp0;Rplp1
R-HSA-1799339	SRP-dependent cotranslational protein targeting to membrane	43	120	0	0	0.00888099	1.11e-16	1.61e-14	Rpl4;Rps15;Rpl5;Rps16;Rpl3;Rpn2;Rpl18a;Rpn1;Rpl13;Rpl15;Rpsa;Rpl38;Rps10;Rpl8;Rpl19;Rpl6;Rps13;Rpl7;Rpl31;Rpl10;Rpl32;Rpl12;Rpl36a;Rps3a;Rpl10a;Rps4x;Rps27;Rps7;Rps8;Rps6;Rpl26;Rpl27;Rps20;Rpl28;Gm10036;Rpl21;Rplp0;Rplp1
R-HSA-156842	Eukaryotic Translation Elongation	44	104	1	35	0.00769686	1.11e-16	1.61e-14	Rpl4;Rps15;Rpl5;Rps16;Rpl3;Rpl18a;Eef1g;Rpl13;Rpl15;Rpsa;Rpl38;Eef1b;Rps10;Rpl8;Rpl19;Rpl6;Rps13;Rpl7;Rpl31;Rpl10;Rpl32;Rpl12;Rpl36a;Rps3a;Rpl10a;Rps4x;Rps27;Rps7;Rps8;Rps6;Rpl26;Rpl27;Rps20;Rpl28;Eef2;Gm10036;Rpl21;Rplp0;Rplp1	Q9Y3U8;P26641;Q71UM5;P62917;P62081;P18124;P62277;Q02878;P30050;P39023;P24534;P62910;P62899;P46783;P61247;P62913;P62753;P08865;Q07020;P13639;P26373;P62906;P36578;P22090;P42677;P84098;P63173;P61254;P61353;Q02543;P83881;P62241;P62701;P61313;P46777;P05386;P27635;P62841;P46776;P60866;P46779;P05388;P46778;P62249	Eef1g	P29692;P24534
R-HSA-72737	Cap-dependent Translation Initiation	48	131	3	65	0.00969509	1.11e-16	1.61e-14	Rpl4;Eif3m;Rps15;Rpl5;Rps16;Rpl3;Pabpc1;Rpl18a;Rpl13;Eif4g1;Rpl15;Eif3h;Rpsa;Rpl38;Rps10;Rpl8;Eif3a;Rpl19;Rpl6;Rps13;Rpl7;Rpl31;Rpl10;Rpl32;Rpl12;Rpl36a;Rps3a;Rpl10a;Rps4x;Rps27;Rps7;Rps8;Rps6;Rpl26;Rpl27;Eif4h;Rps20;Rpl28;Gm10036;Rpl21;Rplp0;Eif4a2;Rplp1	Q9Y3U8;Q71UM5;P62917;P11940;P62081;P18124;Q04637;P62277;Q02878;P30050;P39023;P62910;P62899;P46783;P61247;Q14152;P62913;P62753;P08865;Q07020;O15372;P26373;P62906;P36578;P22090;P42677;P84098;P63173;P61254;P61353;Q02543;P83881;P62241;P62701;P61313;Q7L2H7;Q14240;P46777;P05386;P27635;P62841;P46776;P60866;P46779;P05388;P46778;Q15056;P62249	Ddx3x;Pcbp2;Eif3a	Q04637;P11940;P23588;P06730
R-HSA-72613	Eukaryotic Translation Initiation	48	131	3	66	0.00969509	1.11e-16	1.61e-14	Rpl4;Eif3m;Rps15;Rpl5;Rps16;Rpl3;Pabpc1;Rpl18a;Rpl13;Eif4g1;Rpl15;Eif3h;Rpsa;Rpl38;Rps10;Rpl8;Eif3a;Rpl19;Rpl6;Rps13;Rpl7;Rpl31;Rpl10;Rpl32;Rpl12;Rpl36a;Rps3a;Rpl10a;Rps4x;Rps27;Rps7;Rps8;Rps6;Rpl26;Rpl27;Eif4h;Rps20;Rpl28;Gm10036;Rpl21;Rplp0;Eif4a2;Rplp1	Q9Y3U8;Q71UM5;P62917;P11940;P62081;P18124;Q04637;P62277;Q02878;P30050;P39023;P62910;P62899;P46783;P61247;Q14152;P62913;P62753;P08865;Q07020;O15372;P26373;P62906;P36578;P22090;P42677;P84098;P63173;P61254;P61353;Q02543;P83881;P62241;P62701;P61313;Q7L2H7;Q14240;P46777;P05386;P27635;P62841;P46776;P60866;P46779;P05388;P46778;Q15056;P62249	Ddx3x;Pcbp2;Eif3a	Q04637;P11940;P23588;P06730
R-HSA-156827	L13a-mediated translational silencing of Ceruloplasmin expression	48	118	0	2	0.00873298	1.11e-16	1.61e-14	Rpl4;Eif3m;Rps15;Rpl5;Rps16;Rpl3;Pabpc1;Rpl18a;Rpl13;Eif4g1;Rpl15;Eif3h;Rpsa;Rpl38;Rps10;Rpl8;Eif3a;Rpl19;Rpl6;Rps13;Rpl7;Rpl31;Rpl10;Rpl32;Rpl12;Rpl36a;Rps3a;Rpl10a;Rps4x;Rps27;Rps7;Rps8;Rps6;Rpl26;Rpl27;Eif4h;Rps20;Rpl28;Gm10036;Rpl21;Rplp0;Eif4a2;Rplp1
R-HSA-72764	Eukaryotic Translation Termination	41	108	0	4	0.00799289	1.11e-16	1.61e-14	Rpl4;Rps15;Rpl5;Rps16;Rpl3;Rpl18a;Rpl13;Rpl15;Rpsa;Rpl38;Rps10;Rpl8;Rpl19;Rpl6;Rps13;Rpl7;Rpl31;Rpl10;Rpl32;Rpl12;Rpl36a;Rps3a;Rpl10a;Rps4x;Rps27;Rps7;Rps8;Rps6;Rpl26;Rpl27;Rps20;Rpl28;Gm10036;Rpl21;Rplp0;Rplp1
R-HSA-2408557	Selenocysteine synthesis	41	119	0	3	0.00880699	1.11e-16	1.61e-14	Rpl4;Rps15;Rpl5;Rps16;Rpl3;Rpl18a;Rpl13;Rpl15;Rpsa;Rpl38;Rps10;Rpl8;Rpl19;Rpl6;Rps13;Rpl7;Rpl31;Rpl10;Rpl32;Rpl12;Rpl36a;Rps3a;Rpl10a;Rps4x;Rps27;Rps7;Rps8;Rps6;Rpl26;Rpl27;Rps20;Rpl28;Gm10036;Rpl21;Rplp0;Rplp1
R-HSA-1428517	The citric acid (TCA) cycle and respiratory electron transport	54	219	0	45	0.0162078	1.22e-15	1.64e-13	Ndufaf4;Ndufc2;Sdha;Ndufa12;Ndufa10;Cox6a1;Cox7b;Suclg1;Uqcrfs1;Mpc1;Mpc2;Ndufa13;Bsg;Cox4i1;Ndufs4;Pdk3;Ndufs7;Ldhb;Acad9;Uqcrq;Glo1;Ndufa3;Atp5a1;Cox20;Trap1;Idh3g;mt-Atp8;Ogdh;Atp5h;Atp5i;Cox5a;Sucla2;Atp5o;Atp5l;Atp5f1;Ndufb2;Idh1;Mtnd1;Ndufb4;Idh3a;Ndufb3;Ndufb6;Etfb;Ndufb5;Mtnd5;Ndufb8;Idh3b;Pdp1;Cox6b1;mt-Co2;mt-Co3;Aco2;Dlat;Lrpprc;Uqcrh
R-HSA-927802	Nonsense-Mediated Decay (NMD)	43	125	3	64	0.00925104	9.66e-15	1.12e-12	Rpl4;Rps15;Rpl5;Rps16;Rpl3;Pabpc1;Rpl18a;Rpl13;Eif4g1;Rpl15;Rpsa;Rpl38;Rps10;Rpl8;Rpl19;Rpl6;Rps13;Rpl7;Rpl31;Rpl10;Rpl32;Rpl12;Rpl36a;Rps3a;Rpl10a;Rps4x;Rps27;Rps7;Rps8;Rps6;Rpl26;Rpl27;Rps20;Rpl28;Gm10036;Rpl21;Rplp0;Rplp1	Q9Y3U8;Q71UM5;P62917;P11940;P62081;P18124;Q04637;P62277;Q02878;P30050;P39023;P62910;P62899;P46783;P61247;P62913;P62753;P08865;Q07020;P26373;P62906;P36578;P22090;P42677;P84098;P63173;P61254;P61353;Q02543;P83881;P62241;P62701;P61313;P46777;P05386;P27635;P62841;P46776;P60866;P46779;P05388;P46778;P62249	Ddx3x;Pcbp2;Eif3a	Q04637;P11940
R-HSA-975957	Nonsense Mediated Decay (NMD) enhanced by the Exon Junction Complex (EJC)	43	125	3	64	0.00925104	9.66e-15	1.12e-12	Rpl4;Rps15;Rpl5;Rps16;Rpl3;Pabpc1;Rpl18a;Rpl13;Eif4g1;Rpl15;Rpsa;Rpl38;Rps10;Rpl8;Rpl19;Rpl6;Rps13;Rpl7;Rpl31;Rpl10;Rpl32;Rpl12;Rpl36a;Rps3a;Rpl10a;Rps4x;Rps27;Rps7;Rps8;Rps6;Rpl26;Rpl27;Rps20;Rpl28;Gm10036;Rpl21;Rplp0;Rplp1	Q9Y3U8;Q71UM5;P62917;P11940;P62081;P18124;Q04637;P62277;Q02878;P30050;P39023;P62910;P62899;P46783;P61247;P62913;P62753;P08865;Q07020;P26373;P62906;P36578;P22090;P42677;P84098;P63173;P61254;P61353;Q02543;P83881;P62241;P62701;P61313;P46777;P05386;P27635;P62841;P46776;P60866;P46779;P05388;P46778;P62249	Ddx3x;Pcbp2;Eif3a	Q04637;P11940
R-HSA-2408522	Selenoamino acid metabolism	45	189	0	9	0.0139876	3.45e-14	3.76e-12	Rpl4;Rps15;Rpl5;Rps16;Rpl3;Rpl18a;Rpl13;Rpl15;Rpsa;Rpl38;Rps10;Rpl8;Rpl19;Rpl6;Rps13;Rpl7;Txnrd1;Mars;Rpl31;Rpl10;Rpl32;Rpl12;Rpl36a;Rps3a;Rpl10a;Rps4x;Aimp2;Rps27;Rps7;Rps8;Rps6;Rpl26;Rpl27;Rps20;Rpl28;Eprs;Gm10036;Rpl21;Rplp0;Rplp1
R-HSA-6798695	Neutrophil degranulation	71	480	0	0	0.035524	2.36e-12	2.41e-10	Syngr1;Ctsb;Dnajc5;Rap2b;Ctsd;Ndufc2;Rhog;Mapk1;Atp8a1;Hmox2;Atp6v0a1;Ddx3x;Asah1;Psmd11;Ddx3y;Fth1;Psmd14;Psmd13;Tom1;Slc2a3;Scamp1;Pgm1;Rap1a;Cand1;Psmb7;Lrrc7;Ilf2;Rab5c;Ptprn2;Actr2;Alad;Pkm;Gstp1;Cat;Mlec;Acaa1a;Pa2g4;Anxa2;Vcl;Ctsa;Cyb5r3;Rpn2;Rpn1;Cotl1;Actr10;Tmem30a;Vapa;Cab39;Mbp;Cdc42;Vat1;Psmd7;Ap1m1;Psmd6;Tubb5;Pygb;Nfasc;Rab10;Tubb3;Psmd3;Psmd2;Idh1;Rab14;Psmd1;Eef2;Sirpa;Rab3a;Snap…
R-HSA-163200	Respiratory electron transport, ATP synthesis by chemiosmotic coupling, and heat production by uncoupling proteins.	39	146	0	42	0.0108052	4.37e-12	4.24e-10	Ndufaf4;Uqcrq;Ndufc2;Ndufa3;Atp5a1;Sdha;Cox20;Ndufa12;Trap1;Ndufa10;Cox6a1;Cox7b;mt-Atp8;Uqcrfs1;Ndufa13;Cox4i1;Ndufs4;Ndufs7;Atp5h;Atp5i;Cox5a;Atp5o;Atp5l;Atp5f1;Ndufb2;Mtnd1;Ndufb4;Ndufb3;Etfb;Ndufb6;Ndufb5;Mtnd5;Ndufb8;Cox6b1;Acad9;mt-Co2;mt-Co3;Lrpprc;Uqcrh
R-HSA-611105	Respiratory electron transport	32	115	0	42	0.00851095	4.08e-10	3.75e-08	Ndufaf4;Uqcrq;Ndufc2;Ndufa3;Sdha;Cox20;Ndufa12;Trap1;Ndufa10;Cox6a1;Cox7b;Uqcrfs1;Ndufa13;Cox4i1;Ndufs4;Ndufs7;Cox5a;Ndufb2;Mtnd1;Ndufb4;Ndufb3;Etfb;Ndufb6;Ndufb5;Mtnd5;Ndufb8;Cox6b1;Acad9;mt-Co2;mt-Co3;Lrpprc;Uqcrh
R-HSA-168273	Influenza Viral RNA Transcription and Replication	42	171	1	79	0.0126554	7.99e-10	6.95e-08	Rpl4;Rps15;Rpl5;Rps16;Rpl3;Rpl18a;Rpl13;Rpl15;Rpsa;Rpl38;Rps10;Rpl8;Rpl19;Rpl6;Rps13;Rpl7;Rpl31;Rpl10;Rpl32;Rpl12;Tpr;Rpl36a;Rps3a;Rpl10a;Rps4x;Rps27;Rps7;Rps8;Rps6;Rpl26;Rpl27;Rps20;Rpl28;Gm10036;Rpl21;Rplp0;Rplp1	Q9Y3U8;Q71UM5;P62917;P62081;P18124;P62277;Q02878;P30050;P39023;P62910;P62899;P46783;P61247;P62913;P62753;P08865;Q07020;P26373;P62906;P36578;P22090;P42677;P84098;P63173;P61254;P61353;Q02543;P83881;P62241;P12270;P62701;P61313;P46777;P05386;P27635;P62841;P46776;P60866;P46779;P05388;P46778;P62249	Ppid	P07900
R-HSA-8856828	Clathrin-mediated endocytosis	34	154	2	36	0.0113973	6.17e-09	5.12e-07	Picalm;Snx18;Slc25a1;Gps1;Mff;Agfg1;Ap2b1;Cltc;Arrb1;Snap91;Ap2m1;Cops4;Necap1;Actbl2;Cops6;Syt1;Synj1;Ap2s1;Sh3kbp1;Wasl;Cttn;Cops8;Vamp2;Dnm1;Itsn1;Actr2;Rab5c;Actr3;Scarb2;Ap2a1;Bin1;Arpc5;Arpc4;Pip5k1c	Q9BT78;Q05193;Q15811;Q14247;P52594;Q14108;P53680;Q96B97;P51148;O00401;P61160;O60641;P63261;Q00610;O15511;Q99627;P63027;P53675;P60709;O43426;Q8NC96;O00499;P59998;O95782;Q7L5N1;P21579;P63010;O60331;Q13492;Q96CW1;P61158;Q96RF0;P49407;Q13098	Ap2m1;Agfg1	P42566;P51809;Q2M2I8
R-HSA-72702	Ribosomal scanning and start codon recognition	20	65	0	5	0.00481054	7.27e-09	5.74e-07	Rps15;Rps4x;Eif3m;Rps27;Rps16;Rps7;Rps8;Rps6;Eif4g1;Rpsa;Eif3h;Rps20;Eif4h;Rps10;Eif3a;Rps13;Eif4a2;Rps3a
R-HSA-72695	Formation of the ternary complex, and subsequently, the 43S complex	17	54	0	0	0.00399645	3.67e-08	2.79e-06	Rps15;Rps4x;Eif3m;Rps27;Rps16;Rps7;Rps8;Rps6;Rpsa;Eif3h;Rps20;Rps10;Eif3a;Rps13;Rps3a
R-HSA-5626467	RHO GTPases activate IQGAPs	15	35	1	9	0.00259029	6.29e-08	4.53e-06	Tubb5;Actbl2;Tubb6;Tubb2b;Tubb3;Tubb2a;Tuba1a;Tuba1c;Ctnnb1;Tuba4a;Tubb4b;Scg2;Cdc42	Q13885;P60709;Q13509;O00255;P35222;P68371;Q9BUF5;P63261;Q9BVA1;P68366;P63000;P04350;Q71U36;P60953;Q9BQE3	Myh9	O00255
R-HSA-72649	Translation initiation complex formation	21	63	2	24	0.00466252	6.99e-08	4.89e-06	Rps15;Rps4x;Eif3m;Rps27;Rps16;Rps7;Rps8;Pabpc1;Rps6;Eif4g1;Rpsa;Eif3h;Rps20;Eif4h;Rps10;Eif3a;Rps13;Eif4a2;Rps3a	O15372;Q71UM5;P11940;P62081;P22090;P42677;Q04637;P62277;P62241;P62701;Q14240;Q14152;P46783;P61247;Q7L2H7;P60866;P62753;P62841;P08865;P62249;Q15056	Ddx3x;Pcbp2	P11940
R-HSA-168255	Influenza Life Cycle	44	183	1	137	0.0135435	8.06e-08	5.4e-06	Rpl4;Rps15;Rpl5;Rps16;Rpl3;Rpl18a;Rpl13;Rpl15;Rpsa;Rpl38;Rps10;Rpl8;Rpl19;Rpl6;Rps13;Rpl7;Rpl31;Rpl10;Rpl32;Canx;Rpl12;Tpr;Rpl36a;Calr;Rps3a;Rpl10a;Rps4x;Rps27;Rps7;Rps8;Rps6;Rpl26;Rpl27;Rps20;Rpl28;Gm10036;Rpl21;Rplp0;Rplp1	Q9Y3U8;Q71UM5;P62917;P62081;P18124;P62277;Q02878;P30050;P39023;P62910;P62899;P46783;P61247;P27824;P62913;P62753;P08865;Q07020;P26373;P62906;P36578;P22090;P42677;P84098;P63173;P61254;P61353;Q02543;P83881;P62241;P12270;P62701;P61313;P46777;P05386;P27635;P62841;P46776;P60866;P46779;P27797;P05388;P46778;P62249	Ppid	P07900
R-HSA-180585	Vif-mediated degradation of APOBEC3G	16	56	0	0	0.00414446	3.28e-07	2.1e-05	Psmb5;Psmd7;Psma4;Psmd6;Psmb7;Psma6;Psmd8;Psmd3;Rpn2;Psmd2;Psma1;Rpn1;Psmd1;Psmd11;Psmd14;Psmd13;Eloc;Elob
R-HSA-2132295	MHC class II antigen presentation	30	147	1	36	0.0108792	5.06e-07	3.14e-05	Ctsb;Ctsd;Arf1;Kif2a;Tuba1a;Tuba1c;Actr10;Dync1li2;Klc2;Ap2b1;Canx;Cltc;Ap2m1;Ap1m1;Tubb5;Tubb6;Tubb2b;Tubb3;Tubb2a;Ap2s1;Ap1g1;Sptbn2;Dnm1;Sec23a;Ap2a1;Tuba4a;Tubb4b;Ctsa	Q05193;O15020;Q15436;P10619;P53680;O43237;Q00610;Q9BVA1;Q9H0B6;Q9BXS5;P27824;Q6P597;Q9BQE3;Q13885;O00139;P07339;P07858;Q13509;Q00610-1;P68371;O95782;O43747;Q9BUF5;Q9NZ32;P84077;P63010;P68366;P04350;Q96CW1;Q71U36	Synj1	Q99962
R-HSA-437239	Recycling pathway of L1	22	54	3	58	0.00399645	7.06e-07	4.24e-05	Ap2m1;Tubb5;Actbl2;Tubb6;Tubb2b;Tubb3;Tubb2a;Src;Tuba1a;Ap2s1;Tuba1c;Mapk1;L1cam;Dnm1;Ap2a1;Ap2b1;Rps6ka2;Cltc;Tuba4a;Tubb4b;Ezr	Q05193;Q15349;Q13885;P60709;P53680;P28482;Q13509;P32004;P68371;O95782;P15311;Q9BUF5;P63261;P63010;P12931-1;Q00610;Q9BVA1;P68366;P04350;Q96CW1;Q71U36;Q9BQE3	Synj1;Pea15;Mbp	P28482;Q99962
R-HSA-2467813	Separation of Sister Chromatids	32	195	0	20	0.0144316	7.75e-07	4.49e-05	Psma4;Psma6;Nudc;Rpn2;Kif2a;Tuba1a;Psma1;Tuba1c;Rpn1;Clasp2;Dync1li2;Ppp2r5c;Ppp2r5a;Psmd11;Mapre1;Psmd14;Psmd13;Psmb5;Psmd7;Psmd6;Tubb5;Psmb7;Rps27;Psmd8;Tubb6;Psmd3;Tubb2b;Tubb3;Tubb2a;Psmd2;Psmd1;Ppp2r5e;Tuba4a;Tubb4b
R-HSA-168254	Influenza Infection	44	194	2	171	0.0143576	2.51e-06	0.000141	Rpl4;Rps15;Rpl5;Rps16;Rpl3;Rpl18a;Rpl13;Rpl15;Rpsa;Rpl38;Rps10;Rpl8;Rpl19;Rpl6;Rps13;Rpl7;Rpl31;Rpl10;Rpl32;Canx;Rpl12;Tpr;Rpl36a;Calr;Rps3a;Rpl10a;Rps4x;Rps27;Rps7;Rps8;Rps6;Rpl26;Rpl27;Rps20;Rpl28;Gm10036;Rpl21;Rplp0;Rplp1	Q9Y3U8;Q71UM5;P62917;P62081;P18124;P62277;Q02878;P30050;P39023;P62910;P62899;P46783;P61247;P27824;P62913;P62753;P08865;Q07020;P26373;P62906;P36578;P22090;P42677;P84098;P63173;P61254;P61353;Q02543;P83881;P62241;P12270;P62701;P61313;P46777;P05386;P27635;P62841;P46776;P60866;P46779;P27797;P05388;P46778;P62249	Ap2b1;Ppid	P07900;P12236
R-HSA-157858	Gap junction trafficking and regulation	17	54	0	25	0.00399645	2.68e-06	0.000144	Ap2m1;Tubb5;Actbl2;Tubb6;Tubb2b;Tubb3;Tubb2a;Src;Tuba1a;Slc25a1;Tuba1c;Dnm1;Tjp1;Cltc;Tuba4a;Tubb4b
R-HSA-68882	Mitotic Anaphase	32	209	0	22	0.0154677	3.32e-06	0.000176	Psma4;Psma6;Nudc;Rpn2;Kif2a;Tuba1a;Psma1;Tuba1c;Rpn1;Clasp2;Dync1li2;Ppp2r5c;Ppp2r5a;Psmd11;Mapre1;Psmd14;Psmd13;Psmb5;Psmd7;Psmd6;Tubb5;Psmb7;Rps27;Psmd8;Tubb6;Psmd3;Tubb2b;Tubb3;Tubb2a;Psmd2;Psmd1;Ppp2r5e;Tuba4a;Tubb4b
R-HSA-1236978	Cross-presentation of soluble exogenous antigens (endosomes)	14	53	0	0	0.00392244	4.26e-06	0.000198	Psmb5;Psmd7;Psma4;Psmd6;Psmb7;Psma6;Psmd8;Psmd3;Rpn2;Psmd2;Psma1;Rpn1;Psmd1;Psmd11;Psmd14;Psmd13
R-HSA-6791226	Major pathway of rRNA processing in the nucleolus and cytosol	43	176	2	176	0.0130255	4.95e-06	0.000198	Rpl4;Rps15;Rpl5;Rps16;Rpl3;Rpl18a;Rpl13;Rpl15;Rpsa;Rpl38;Rps10;Rpl8;Rpl19;Rpl6;Rps13;Rpl7;Rpl31;Rpl10;Rpl32;Rpl12;Rpl36a;Rps3a;Rpl10a;Rps4x;Rps27;Rps7;Rps8;Rps6;Rpl26;Rpl27;Rps20;Rpl28;Mpp6;Gm10036;Rpl21;Rplp0;Rplp1;Csnk1d	Q9Y3U8;Q71UM5;P62917;P62081;P18124;Q99547;P62277;Q02878;P30050;P39023;P62910;P62899;P46783;P61247;P62913;P62753;P08865;Q07020;P26373;P62906;P36578;P22090;P42677;P84098;P63173;P61254;P61353;Q02543;P83881;P62241;P62701;P61313;P48730;P46777;P05386;P27635;P62841;P46776;P60866;P46779;P05388;P46778;P62249	Aimp2;Trim3	P49674;Q13895;P48730
R-HSA-190840	Microtubule-dependent trafficking of connexons from Golgi to the plasma membrane	9	21	0	0	0.00155417	5.35e-06	0.000198	Tubb5;Tubb6;Tubb2b;Tubb3;Tubb2a;Tuba1a;Tuba1c;Tuba4a;Tubb4b
R-HSA-445095	Interaction between L1 and Ankyrins	11	33	0	0	0.00244227	5.37e-06	0.000198	Nfasc;Actbl2;Sptbn4;Kcnq2;Nrcam;L1cam;Sptb;Sptbn1;Scn2a;Sptbn2
R-HSA-174113	SCF-beta-TrCP mediated degradation of Emi1	14	55	0	0	0.00407046	6.44e-06	0.000198	Psmb5;Psmd7;Psma4;Psmd6;Psmb7;Psma6;Psmd8;Psmd3;Rpn2;Psmd2;Psma1;Rpn1;Psmd1;Psmd11;Psmd14;Psmd13
R-HSA-69017	CDK-mediated phosphorylation and removal of Cdc6	14	53	0	2	0.00392244	6.44e-06	0.000198	Psmb5;Psmd7;Psma4;Psmd6;Psmb7;Psma6;Psmd8;Psmd3;Rpn2;Psmd2;Psma1;Rpn1;Psmd1;Psmd11;Psmd14;Psmd13
R-HSA-71291	Metabolism of amino acids and derivatives	75	656	1	105	0.0485494	6.74e-06	0.000198	Rpl4;Psma4;Ckmt1;Rpl5;Rps15;Mrpl12;Rps16;Psma6;Rpl3;Psma1;Rpsa;Rpl38;Rpl8;Rps10;Ado;Rpl6;Gls;Rps13;Rpl7;Txnrd1;Psmd11;Rpl31;Rpl32;Psmd14;Psmd13;Rpl36a;Rps3a;Psmb5;Folh1;Psmb7;Rps7;Rps8;Rps6;Ethe1;Rpl26;Rpl27;Rpl28;Rpl21;Rplp0;Rplp1;Oat;Rpn2;Rpl18a;Glud1;Aldh6a1;Rpn1;Rpl13;Rpl15;Rpl19;Srm;Mars;Rpl10;Rpl12;Ogdh;Slc3a2;Rpl10a;Psmd7;Rps4x;Psmd6;Rps27;Aimp2;Psmd8;Psmd3;Psmd2;Got2;Psmd1;Rps20;Eprs;Gm10…	Q9Y3U8;Q71UM5;P31937;P10515;P62917;P62081;P18124;P51665;P12532;Q02218;P62277;P00505;P39023;P30050;P62910;P46783;P62913;P62753;Q13200;Q07020;O43242;P36578;Q02252;O00231;P19623;Q99436;P84098;Q9UBX3;P63173;Q96SZ5;P61353;P83881;P62241;P48556;P61313;P46777;P05386;P60900;P62841;P60866;P27635;P46776;P05388;P46779;P62249;P46778;Q16881;O00487;O95571;Q02878;P04181;O94925;P25789;P62899;P61247;P00367;P08865;…	Gipc1	P17643
R-HSA-6799198	Complex I biogenesis	17	57	0	34	0.00421847	7.31e-06	0.000198	Ndufaf4;Ndufb2;Ndufc2;Mtnd1;Ndufa3;Ndufb4;Ndufb3;Ndufb6;Ndufb5;Mtnd5;Ndufb8;Ndufa12;Ndufa10;Acad9;Ndufa13;Ndufs4;Ndufs7
R-HSA-190872	Transport of connexons to the plasma membrane	9	22	0	0	0.00162818	7.72e-06	0.000198	Tubb5;Tubb6;Tubb2b;Tubb3;Tubb2a;Tuba1a;Tuba1c;Tuba4a;Tubb4b
R-HSA-5658442	Regulation of RAS by GAPs	16	70	0	2	0.00518058	7.82e-06	0.000198	Psmb5;Psmd7;Psma4;Psmd6;Psmb7;Psma6;Psmd8;Psmd3;Rpn2;Psmd2;Psma1;Rpn1;Psmd1;Psmd11;Psmd14;Psmd13;Kras;Hras
R-HSA-389957	Prefoldin mediated transfer of substrate to CCT/TriC	10	28	0	0	0.00207223	7.9e-06	0.000198	Tubb5;Tubb6;Tubb2b;Tubb3;Tubb2a;Tuba1a;Tcp1;Tuba1c;Tuba4a;Tubb4b
R-HSA-190828	Gap junction trafficking	15	50	0	16	0.00370041	8.05e-06	0.000201	Ap2m1;Tubb5;Actbl2;Tubb6;Tubb2b;Tubb3;Tubb2a;Tuba1a;Slc25a1;Tuba1c;Dnm1;Cltc;Tuba4a;Tubb4b
R-HSA-72766	Translation	62	381	6	223	0.0281972	8.23e-06	0.000206	Dap3;Rpl4;Rpl5;Rps15;Mrpl12;Rps16;Rpl3;Pabpc1;Eef1g;Rpsa;Rpl38;Eef1b;Rpl8;Rps10;Rpl6;Farsb;Rps13;Rpl7;Rpl31;Rpl32;Rpl36a;Rps3a;Rps7;Rps8;Rps6;Aip;Rpl26;Eif4h;Rpl27;Rpl28;Rpl21;Rplp0;Rplp1;Eif3m;Rpn2;Rpl18a;Rpn1;Rpl13;Eif4g1;Eif3h;Rpl15;Eif3a;Rpl19;Mars;Rpl10;Rpl12;Rpl10a;Rps4x;Rps27;Aimp2;Rps20;Iars2;Eef2;Eprs;Gm10036;Nars;Eif4a2	Q9Y3U8;Q9NSD9;Q71UM5;P62917;P62081;P18124;Q04637;P62277;P39023;P30050;P62910;P46783;P62913;Q9NSE4;P62753;Q07020;O15372;P04843;P51398;P04844;P13639;P36578;P84098;P63173;P61353;P83881;P62241;Q7L2H7;P61313;P46777;P05386;P62841;P60866;P27635;P46776;P05388;P46779;P62249;P46778;P26641;P11940;P52815;O43776;Q02878;P24534;P62899;P61247;Q14152;P08865;P07814;P26373;P62906;P22090;P42677;Q9NWT8;Q02543;P61254;…	Ddx3x;Pcbp2;Nebl;Rbp1;Eef1g;Eif3a	Q04637;P43897;P11940;P23588;P29692;P24534;P06730;P47897
R-HSA-389960	Formation of tubulin folding intermediates by CCT/TriC	10	29	0	0	0.00214624	1.07e-05	0.000256	Tubb5;Tubb6;Tubb2b;Tubb3;Tubb2a;Tuba1a;Tcp1;Tuba1c;Tuba4a;Tubb4b
R-HSA-350562	Regulation of ornithine decarboxylase (ODC)	14	52	0	8	0.00384843	1.16e-05	0.000278	Psmb5;Psmd7;Psma4;Psmd6;Psmb7;Psma6;Psmd8;Psmd3;Rpn2;Psmd2;Psma1;Rpn1;Psmd1;Psmd11;Psmd14;Psmd13
R-HSA-72662	Activation of the mRNA upon binding of the cap-binding complex and eIFs, and subsequent binding to 43S	21	67	3	63	0.00495855	1.56e-05	0.000359	Rps15;Rps4x;Eif3m;Rps27;Rps16;Rps7;Rps8;Pabpc1;Rps6;Eif4g1;Rpsa;Eif3h;Rps20;Eif4h;Rps10;Eif3a;Rps13;Eif4a2;Rps3a	O15372;Q71UM5;P11940;P62081;P22090;P42677;Q04637;P62277;P62241;P62701;Q14240;Q14152;P46783;P61247;Q7L2H7;P60866;P62753;P62841;P08865;P62249;Q15056	Ddx3x;Pcbp2;Eif3a	Q04637;P11940;P23588;P06730
R-HSA-5362768	Hh mutants that don't undergo autocatalytic processing are degraded by ERAD	14	61	0	0	0.00451451	2e-05	0.00046	Psmb5;Psmd7;Psma4;Psmd6;Psmb7;Psma6;Psmd8;Psmd3;Rpn2;Psmd2;Psma1;Rpn1;Psmd1;Psmd11;Psmd14;Psmd13
R-HSA-75815	Ubiquitin-dependent degradation of Cyclin D	14	53	0	10	0.00392244	2.38e-05	0.000548	Psmb5;Psmd7;Psma4;Psmd6;Psmb7;Psma6;Psmd8;Psmd3;Rpn2;Psmd2;Psma1;Rpn1;Psmd1;Psmd11;Psmd14;Psmd13
R-HSA-69229	Ubiquitin-dependent degradation of Cyclin D1	14	53	0	10	0.00392244	2.38e-05	0.000548	Psmb5;Psmd7;Psma4;Psmd6;Psmb7;Psma6;Psmd8;Psmd3;Rpn2;Psmd2;Psma1;Rpn1;Psmd1;Psmd11;Psmd14;Psmd13
R-HSA-211733	Regulation of activated PAK-2p34 by proteasome mediated degradation	15	50	5	22	0.00370041	2.64e-05	0.00058	Psmb5;Psmd7;Psma4;Psmd6;Psmb7;Psma6;Psmd8;Psmd3;Rpn2;Psmd2;Psma1;Rpn1;Psmd1;Psmd11;Psmd14;Psmd13;Pak2	Q15008;O43242;O00231;P28074;Q9UNM6;Q99460;P51665;O00487;Q99436;P48556;P25789;P60900;Q13177;Q13200;P25786	Src;Pak2;Git1;Cdc42;Nck1	Q13177
R-HSA-8868773	rRNA processing in the nucleus and cytosol	43	200	2	178	0.0148017	2.68e-05	0.00059	Rpl4;Rps15;Rpl5;Rps16;Rpl3;Rpl18a;Rpl13;Rpl15;Rpsa;Rpl38;Rps10;Rpl8;Rpl19;Rpl6;Rps13;Rpl7;Rpl31;Rpl10;Rpl32;Rpl12;Rpl36a;Rps3a;Rpl10a;Rps4x;Rps27;Rps7;Rps8;Rps6;Rpl26;Rpl27;Rps20;Rpl28;Mpp6;Gm10036;Rpl21;Rplp0;Rplp1;Csnk1d	Q9Y3U8;Q71UM5;P62917;P62081;P18124;Q99547;P62277;Q02878;P30050;P39023;P62910;P62899;P46783;P61247;P62913;P62753;P08865;Q07020;P26373;P62906;P36578;P22090;P42677;P84098;P63173;P61254;P61353;Q02543;P83881;P62241;P62701;P61313;P48730;P46777;P05386;P27635;P62841;P46776;P60866;P46779;P05388;P46778;P62249	Aimp2;Trim3	P49674;Q13895;P48730
R-HSA-174084	Autodegradation of Cdh1 by Cdh1:APC/C	14	63	0	0	0.00466252	2.83e-05	0.000622	Psmb5;Psmd7;Psma4;Psmd6;Psmb7;Psma6;Psmd8;Psmd3;Psmd2;Psma1;Psmd1;Psmd11;Psmd14;Psmd13
R-HSA-68827	CDT1 association with the CDC6:ORC:origin complex	14	59	0	7	0.00436649	3.35e-05	0.000703	Psmb5;Psmd7;Psma4;Psmd6;Psmb7;Psma6;Psmd8;Psmd3;Rpn2;Psmd2;Psma1;Rpn1;Psmd1;Psmd11;Psmd14;Psmd13
R-HSA-5387390	Hh mutants abrogate ligand secretion	14	64	0	1	0.00473653	3.94e-05	0.000828	Psmb5;Psmd7;Psma4;Psmd6;Psmb7;Psma6;Psmd8;Psmd3;Rpn2;Psmd2;Psma1;Rpn1;Psmd1;Psmd11;Psmd14;Psmd13
R-HSA-72312	rRNA processing	46	239	3	186	0.017688	4.79e-05	0.0010064	Rpl4;Rps15;Rpl5;Rps16;Rpl3;Rpl18a;Rpl13;Rpl15;Rpsa;Rpl38;Rps10;Rpl8;Rpl19;Rpl6;Rps13;Rpl7;mt-Atp8;Rpl31;Rpl10;Rpl32;Rpl12;Rpl36a;Rps3a;Rpl10a;Rps4x;Rps27;Rps7;Rps8;Rps6;Rpl26;Rpl27;Rps20;Rpl28;Mpp6;Gm10036;Rpl21;Rplp0;Rplp1;mt-Co2;mt-Co3;Csnk1d	Q9Y3U8;Q71UM5;P62917;P62081;P18124;Q99547;P62277;Q02878;P30050;P39023;P62910;P62899;P46783;P61247;ENST00000362079;P62913;P62753;P08865;Q07020;P26373;P62906;ENST00000361739;P36578;P22090;P42677;P84098;P63173;P61254;P61353;Q02543;P83881;P62241;P62701;P61313;P48730;P46777;P05386;P27635;P62841;P46776;P60866;P46779;P05388;ENST00000361851;P46778;P62249	Aimp2;Trim3;Tfam	Q8WVM0;P49674;Q13895;P48730
R-HSA-8852276	The role of GTSE1 in G2/M progression after G2 checkpoint	24	82	0	88	0.00606868	5.22e-05	0.00104416	Psma4;Psma6;Rpn2;Tuba1a;Psma1;Rpn1;Tuba1c;Psmd11;Mapre1;Psmd14;Psmd13;Psmb5;Psmd7;Psmd6;Tubb5;Psmb7;Psmd8;Tubb6;Psmd3;Tubb2b;Tubb3;Tubb2a;Psmd2;Psmd1;Tuba4a;Tubb4b
R-HSA-4641257	Degradation of AXIN	14	57	0	12	0.00421847	5.43e-05	0.00108534	Psmb5;Psmd7;Psma4;Psmd6;Psmb7;Psma6;Psmd8;Psmd3;Rpn2;Psmd2;Psma1;Rpn1;Psmd1;Psmd11;Psmd14;Psmd13
R-HSA-6802952	Signaling by BRAF and RAF fusions	14	68	0	0	0.00503256	6.34e-05	0.00126713	Rap1a;Actbl2;Agk;Src;Mapk1;Braf;Mark3;Snd1;Macf1;Arrb1;Kras;Hras;Vcl
R-HSA-422356	Regulation of insulin secretion	21	104	2	36	0.00769686	7.98e-05	0.00159501	Rap1a;Gna11;Prkar1b;Prkaca;Prkacb;Vamp2;Stx1a;Stxbp1;Gng3;Snap25;Gng7;Gnaq;Gnai1;Akap5;Slc25a5;Slc25a4;Marcks;Gng12;Adcy5;Itpr1	O95622;Q9UBI6;Q14643;P29992;Q16623;P31321;P12235;P50148;P17612;P63096;P60880;P17252;P05141;P62834;P61764;P22694;O60262;P63027;P29966;P63215;P24588	Stx1b;Stx1a	P63027
R-HSA-174154	APC/C:Cdc20 mediated degradation of Securin	14	67	0	3	0.00495855	8.56e-05	0.00162618	Psmb5;Psmd7;Psma4;Psmd6;Psmb7;Psma6;Psmd8;Psmd3;Rpn2;Psmd2;Psma1;Rpn1;Psmd1;Psmd11;Psmd14;Psmd13
R-HSA-8856825	Cargo recognition for clathrin-mediated endocytosis	20	108	1	25	0.00799289	9.07e-05	0.0017237	Ap2m1;Cops4;Picalm;Necap1;Cops6;Syt1;Ap2s1;Slc25a1;Gps1;Sh3kbp1;Mff;Cops8;Vamp2;Agfg1;Itsn1;Scarb2;Ap2a1;Ap2b1;Cltc;Arrb1;Snap91	Q9BT78;P53675;Q15811;P52594;P53680;Q14108;Q96B97;Q8NC96;O95782;Q7L5N1;P21579;O60641;P63010;Q00610;Q13492;Q96CW1;Q99627;P63027;P49407;Q13098	Agfg1	P51809
R-HSA-6802948	Signaling by high-kinase activity BRAF mutants	11	46	0	0	0.00340438	0.000106	0.00177834	Rap1a;Actbl2;Src;Mapk1;Arrb1;Kras;Braf;Mark3;Hras;Vcl
R-HSA-2555396	Mitotic Metaphase and Anaphase	32	210	0	67	0.0155417	0.000107	0.00177834	Psma4;Psma6;Nudc;Rpn2;Kif2a;Tuba1a;Psma1;Tuba1c;Rpn1;Clasp2;Dync1li2;Ppp2r5c;Ppp2r5a;Psmd11;Mapre1;Psmd14;Psmd13;Psmb5;Psmd7;Psmd6;Tubb5;Psmb7;Rps27;Psmd8;Tubb6;Psmd3;Tubb2b;Tubb3;Tubb2a;Psmd2;Psmd1;Ppp2r5e;Tuba4a;Tubb4b
R-HSA-174178	APC/C:Cdh1 mediated degradation of Cdc20 and other APC/C:Cdh1 targeted proteins in late mitosis/early G1	14	72	0	0	0.0053286	0.000114	0.00177834	Psmb5;Psmd7;Psma4;Psmd6;Psmb7;Psma6;Psmd8;Psmd3;Rpn2;Psmd2;Psma1;Rpn1;Psmd1;Psmd11;Psmd14;Psmd13
R-HSA-68886	M Phase	53	390	2	159	0.0288632	0.00012	0.00177834	Psma4;Hist2h2aa1;Psma6;Nudc;Tuba1a;Tuba1c;Psma1;Mapk1;Csnk2a2;Clasp2;Hist2h4;Psmd11;Rab2a;Hist1h3h;Hist1h3i;Psmd14;Hist1h3g;Psmd13;Hist1h3a;Tubg1;Arpp19;Psmb5;Psmb7;Tubb2b;Tubb2a;Prkaca;Rab1a;Rab1b;Tuba4a;Csnk1d;Rpn2;Kif2a;Rpn1;H2afx;H2afv;Dync1li2;Ppp2r5c;Ppp2r5a;Mapre1;Tpr;Psmd7;Psmd6;Tubb5;Rps27;Tubb6;Psmd8;Tubb3;Psmd3;Psmd2;Psmd1;Hist2h2ab;Ppp2r5e;Tubb4b	Q9Y266;P28482;O43237;P51665;Q71UI9;Q9H0U4;Q9BVA1;Q13200;Q13362;P07437;Q13885;O43242;P62805;Q9BTM1;O00231;P19784;P16104;Q99436;Q9BUF5;Q9NRH3;P12270;P48556;P60900;P56211;O75122;O00487;P84243;P17252;P68431;P25789;Q9BQE3;P25786;Q15008;O00139;Q16777;Q16537;Q13509;P28074;Q9UNM6;Q99460;P68371;P42677;P17612;Q15172;P68366;Q6FI13;P23258;P04350;P48730;Q15691;Q71U36;P62820;P61019	Pura;Pa2g4	P06400
R-HSA-5689603	UCH proteinases	23	98	7	114	0.00725281	0.000125	0.00177834	Psmb5;Psmd7;Psma4;Hist2h2aa1;Psmd6;Psmb7;Psma6;Actbl2;Psmd8;Psmd3;Rpn2;Psmd2;Psma1;Rpn1;H2afx;Psmd1;Psmd11;Hist2h2ab;Psmd14;Psmd13	Q15008;O43242;Q16777;P60709;O00231;P28074;Q9UNM6;Q99460;P51665;O00487;Q99436;Q96KK5;Q8IUE6;Q93077;Q96QV6;Q7L7L0;P48556;P25789;Q6FI13;P60900;Q13200;Q99878;P25786	Psmd7;Psmd6;Psmd8;Psmd3;Psmd2;Psmd1;Git1	Q99728;Q9Y5K5;Q16186
R-HSA-5663220	RHO GTPases Activate Formins	24	148	2	32	0.0109532	0.000126	0.00177834	Tubb5;Rps27;Actbl2;Tubb6;Nudc;Tubb2b;Tubb3;Tubb2a;Kif2a;Src;Tuba1a;Tuba1c;Clasp2;Dync1li2;Ppp2r5c;Ppp2r5a;Mapre1;Ppp2r5e;Tuba4a;Tubb4b;Cdc42;Pfn2	Q13885;O00139;Q9Y266;P60709;Q16537;Q13509;O75122;O43237;P68371;P42677;Q9BUF5;Q15172;P63261;P12931-1;Q9BVA1;P68366;P63000;P04350;Q15691;Q71U36;P35080;P60953;Q13362;Q9BQE3	Mkl2;Src	Q9Y4D1;P11831
R-HSA-5674135	MAP2K and MAPK activation	11	47	0	0	0.00347839	0.000127	0.00177834	Rap1a;Actbl2;Src;Mapk1;Arrb1;Kras;Braf;Mark3;Hras;Vcl
R-HSA-169911	Regulation of Apoptosis	15	54	5	29	0.00399645	0.000128	0.00179302	Psmb5;Psmd7;Psma4;Psmd6;Psmb7;Psma6;Psmd8;Psmd3;Rpn2;Psmd2;Psma1;Rpn1;Psmd1;Psmd11;Psmd14;Psmd13;Pak2	Q15008;O43242;O00231;P28074;Q9UNM6;Q99460;P51665;O00487;Q99436;P48556;P25789;P60900;Q13177;Q13200;P25786	Src;Pak2;Git1;Cdc42;Nck1	Q13177
R-HSA-71406	Pyruvate metabolism and Citric Acid (TCA) cycle	16	88	0	4	0.00651273	0.000137	0.00191704	Idh1;Glo1;Idh3a;Sdha;Idh3b;Pdp1;Idh3g;Suclg1;Mpc1;Mpc2;Ldhb;Bsg;Pdk3;Ogdh;Aco2;Dlat;Sucla2
R-HSA-5663213	RHO GTPases Activate WASPs and WAVEs	15	41	5	49	0.00303434	0.000146	0.00204026	Actbl2;Nckipsd;Mapk1;Wasl;Actr2;Wipf3;Actr3;Wipf2;Cyfip2;Arpc5;Arpc4;Cdc42;Nck1	Q8TF74;P60709;P28482;Q96F07;P59998;A6NGB9;O00401;P16333;P61160;P63261;Q9NZQ3;P63000;O15511;P61158;P60953	Crkl;Src;Wasl;Crk;Cdc42	P00519;Q9UQB8
R-HSA-5676590	NIK-->noncanonical NF-kB signaling	14	61	1	18	0.00451451	0.000173	0.0024216	Psmb5;Psmd7;Psma4;Psmd6;Psmb7;Psma6;Psmd8;Psmd3;Rpn2;Psmd2;Psma1;Rpn1;Psmd1;Psmd11;Psmd14;Psmd13	Q15008;O43242;O00231;P28074;Q9UNM6;Q99460;P51665;O00487;Q99436;P48556;P25789;P60900;Q13200;P25786	Cpne2	Q8TBC4
R-HSA-349425	Autodegradation of the E3 ubiquitin ligase COP1	14	54	0	22	0.00399645	0.000173	0.0024216	Psmb5;Psmd7;Psma4;Psmd6;Psmb7;Psma6;Psmd8;Psmd3;Rpn2;Psmd2;Psma1;Rpn1;Psmd1;Psmd11;Psmd14;Psmd13
R-HSA-389977	Post-chaperonin tubulin folding pathway	9	24	0	10	0.0017762	0.000211	0.00292694	Tubb5;Tubb6;Tubb2b;Tubb3;Tubb2a;Tuba1a;Tuba1c;Tuba4a;Tubb4b
R-HSA-1234176	Oxygen-dependent proline hydroxylation of Hypoxia-inducible Factor Alpha	16	70	4	34	0.00518058	0.000219	0.00292694	Psmb5;Psmd7;Psma4;Psmd6;Psmb7;Psma6;Psmd8;Psmd3;Rpn2;Psmd2;Psma1;Rpn1;Psmd1;Psmd11;Psmd14;Psmd13;Eloc;Elob	Q15008;O43242;Q15369;O00231;P28074;Q9UNM6;Q99460;P51665;O00487;Q99436;Q15370;P48556;P25789;P60900;Q13200;P25786	Pkm;Arrb1;Eloc;Elob	Q16665
R-HSA-8949215	Mitochondrial calcium ion transport	8	27	1	1	0.00199822	0.000223	0.00292694	Afg3l2;Letm1;Smdt1;Vdac1;Pmpca;Phb2;Stoml2;Micu1	Q99623;O95202;Q9UJZ1;Q9Y4W6;Q10713;Q9H4I9;P21796;Q9BPX6	Micu1	Q9BPX6
R-HSA-68949	Orc1 removal from chromatin	14	73	0	9	0.00540261	0.000225	0.00292694	Psmb5;Psmd7;Psma4;Psmd6;Psmb7;Psma6;Psmd8;Psmd3;Rpn2;Psmd2;Psma1;Rpn1;Psmd1;Psmd11;Psmd14;Psmd13
R-HSA-6807878	COPI-mediated anterograde transport	21	106	4	47	0.00784488	0.000245	0.00295475	Tubb5;Tubb6;Arf1;Tubb2b;Tubb3;Tubb2a;Tuba1a;Tuba1c;Actr10;Sptb;Sptbn1;Dync1li2;Sptbn2;Rab1a;Sptbn4;Rab1b;Tuba4a;Tubb4b;Arcn1;Copa;Ykt6	P53621;Q13885;O15020;Q13509;Q01082;O43237;Q9H254;P68371;P11277;Q9BUF5;Q9H0U4;Q9NZ32;P84077;Q9BVA1;P68366;P04350;P48444;O15498;Q71U36;P62820;Q9BQE3	Stx1b;Vps45;Mff;Stx1a	Q13190;O15155;O14653
R-HSA-5673001	RAF/MAP kinase cascade	35	267	6	62	0.0197602	0.000269	0.00295475	Psma4;Psma6;Rpn2;Src;Pea15;Psma1;Rpn1;Mapk1;Braf;Sptb;Mark3;Ppp2r5c;Ppp2r5a;Psmd11;Psmd14;Psmd13;Arrb1;Kras;Psmb5;Psmd7;Rap1a;Psmd6;Psmb7;Actbl2;Psmd8;Psmd3;Psmd2;Ncam1;Psmd1;Sptbn1;Sptbn2;Sptbn4;Ppp2r5e;Dlg4;Hras;Vcl	O15020;P28482;P51665;O00487;P15056;P63261;P13591;P12931-1;P25789;Q15121;P62834;P01116;P78352;P27448;Q13200;P01112;Q13362;P25786;Q15008;O43242;P60709;Q16537;O00231;P28074;Q9UNM6;Q99460;Q01082;Q9H254;P11277;Q99436;P18206;Q15172;P48556;P60900;P49407	Rap1a;Calu;Kras;Braf;Pak2;Cdc42	P04049;Q16584;P15056
R-HSA-112412	SOS-mediated signalling	35	267	6	62	0.0197602	0.000269	0.00295475	Psma4;Psma6;Rpn2;Src;Pea15;Psma1;Rpn1;Mapk1;Braf;Sptb;Mark3;Ppp2r5c;Ppp2r5a;Psmd11;Psmd14;Psmd13;Arrb1;Kras;Psmb5;Psmd7;Rap1a;Psmd6;Psmb7;Actbl2;Psmd8;Psmd3;Psmd2;Ncam1;Psmd1;Sptbn1;Sptbn2;Sptbn4;Ppp2r5e;Dlg4;Hras;Vcl	O15020;P28482;P51665;O00487;P15056;P63261;P13591;P12931-1;P25789;Q15121;P62834;P01116;P78352;P27448;Q13200;P01112;Q13362;P25786;Q15008;O43242;P60709;Q16537;O00231;P28074;Q9UNM6;Q99460;Q01082;Q9H254;P11277;Q99436;P18206;Q15172;P48556;P60900;P49407	Rap1a;Calu;Kras;Braf;Pak2;Cdc42	P04049;Q16584;P15056
R-HSA-5682910	LGI-ADAM interactions	6	14	0	1	0.00103612	0.000285	0.00313722	Stx1b;Cacng8;Dlg4;Adam22;Lgi1;Stx1a
R-HSA-5607761	Dectin-1 mediated noncanonical NF-kB signaling	14	66	1	18	0.00488455	0.000329	0.00361442	Psmb5;Psmd7;Psma4;Psmd6;Psmb7;Psma6;Psmd8;Psmd3;Rpn2;Psmd2;Psma1;Rpn1;Psmd1;Psmd11;Psmd14;Psmd13	Q15008;O43242;O00231;P28074;Q9UNM6;Q99460;P51665;O00487;Q99436;P48556;P25789;P60900;Q13200;P25786	Cpne2	Q8TBC4
R-HSA-187706	Signalling to p38 via RIT and RIN	35	272	6	62	0.0201303	0.000356	0.00391825	Psma4;Psma6;Rpn2;Src;Pea15;Psma1;Rpn1;Mapk1;Braf;Sptb;Mark3;Ppp2r5c;Ppp2r5a;Psmd11;Psmd14;Psmd13;Arrb1;Kras;Psmb5;Psmd7;Rap1a;Psmd6;Psmb7;Actbl2;Psmd8;Psmd3;Psmd2;Ncam1;Psmd1;Sptbn1;Sptbn2;Sptbn4;Ppp2r5e;Dlg4;Hras;Vcl	O15020;P28482;P51665;O00487;P15056;P63261;P13591;P12931-1;P25789;Q15121;P62834;P01116;P78352;P27448;Q13200;P01112;Q13362;P25786;Q15008;O43242;P60709;Q16537;O00231;P28074;Q9UNM6;Q99460;Q01082;Q9H254;P11277;Q99436;P18206;Q15172;P48556;P60900;P49407	Rap1a;Calu;Kras;Braf;Pak2;Cdc42	P04049;Q16584;P15056
R-HSA-196025	Formation of annular gap junctions	6	11	0	5	0.000814	0.0004	0.00410754	Ap2m1;Actbl2;Slc25a1;Cltc;Dnm1
R-HSA-3214815	HDACs deacetylate histones	12	63	0	0	0.00466252	0.000411	0.00410754	Hist2h2aa1;Hist2h2ab;Hist1h3h;Hist1h3i;Chd4;Rbp1;Hist1h3g;H2afx;Hist2h4;Hist1h3a
R-HSA-68867	Assembly of the pre-replicative complex	14	68	0	24	0.00503256	0.000418	0.00418162	Psmb5;Psmd7;Psma4;Psmd6;Psmb7;Psma6;Psmd8;Psmd3;Rpn2;Psmd2;Psma1;Rpn1;Psmd1;Psmd11;Psmd14;Psmd13
R-HSA-912526	Interleukin receptor SHC signaling	35	277	6	62	0.0205003	0.000444	0.00443707	Psma4;Psma6;Rpn2;Src;Pea15;Psma1;Rpn1;Mapk1;Braf;Sptb;Mark3;Ppp2r5c;Ppp2r5a;Psmd11;Psmd14;Psmd13;Arrb1;Kras;Psmb5;Psmd7;Rap1a;Psmd6;Psmb7;Actbl2;Psmd8;Psmd3;Psmd2;Ncam1;Psmd1;Sptbn1;Sptbn2;Sptbn4;Ppp2r5e;Dlg4;Hras;Vcl	O15020;P28482;P51665;O00487;P15056;P63261;P13591;P12931-1;P25789;Q15121;P62834;P01116;P78352;P27448;Q13200;P01112;Q13362;P25786;Q15008;O43242;P60709;Q16537;O00231;P28074;Q9UNM6;Q99460;Q01082;Q9H254;P11277;Q99436;P18206;Q15172;P48556;P60900;P49407	Rap1a;Calu;Kras;Braf;Pak2;Cdc42	P04049;Q16584;P15056
R-HSA-163210	Formation of ATP by chemiosmotic coupling	7	23	0	0	0.00170219	0.000465	0.00464853	Atp5f1;mt-Atp8;Atp5a1;Atp5h;Atp5i;Atp5o;Atp5l
R-HSA-5678895	Defective CFTR causes cystic fibrosis	14	67	1	18	0.00495855	0.00047	0.0047026	Psmb5;Psmd7;Psma4;Psmd6;Psmb7;Psma6;Psmd8;Psmd3;Rpn2;Psmd2;Psma1;Rpn1;Psmd1;Psmd11;Psmd14;Psmd13	Q15008;O43242;O00231;P28074;Q9UNM6;Q99460;P51665;O00487;Q99436;P48556;P25789;P60900;Q13200;P25786	Bcr	P13569
R-HSA-5358346	Hedgehog ligand biogenesis	14	72	1	11	0.0053286	0.00047	0.0047026	Psmb5;Psmd7;Psma4;Psmd6;Psmb7;Psma6;Psmd8;Psmd3;Rpn2;Psmd2;Psma1;Rpn1;Psmd1;Psmd11;Psmd14;Psmd13	Q15008;O43242;O00231;P28074;Q9UNM6;Q99460;P51665;O00487;Q99436;P48556;P25789;P60900;Q13200;P25786	Dlg1	P78536
R-HSA-167044	Signalling to RAS	35	278	6	63	0.0205743	0.000494	0.00494231	Psma4;Psma6;Rpn2;Src;Pea15;Psma1;Rpn1;Mapk1;Braf;Sptb;Mark3;Ppp2r5c;Ppp2r5a;Psmd11;Psmd14;Psmd13;Arrb1;Kras;Psmb5;Psmd7;Rap1a;Psmd6;Psmb7;Actbl2;Psmd8;Psmd3;Psmd2;Ncam1;Psmd1;Sptbn1;Sptbn2;Sptbn4;Ppp2r5e;Dlg4;Hras;Vcl	O15020;P28482;P51665;O00487;P15056;P63261;P13591;P12931-1;P25789;Q15121;P62834;P01116;P78352;P27448;Q13200;P01112;Q13362;P25786;Q15008;O43242;P60709;Q16537;O00231;P28074;Q9UNM6;Q99460;Q01082;Q9H254;P11277;Q99436;P18206;Q15172;P48556;P60900;P49407	Rap1a;Calu;Kras;Braf;Pak2;Cdc42	P04049;Q16584;P15056
R-HSA-179812	GRB2 events in EGFR signaling	35	267	9	75	0.0197602	0.000521	0.00521354	Psma4;Psma6;Rpn2;Src;Pea15;Psma1;Rpn1;Mapk1;Braf;Sptb;Mark3;Ppp2r5c;Ppp2r5a;Psmd11;Psmd14;Psmd13;Arrb1;Kras;Psmb5;Psmd7;Rap1a;Psmd6;Psmb7;Actbl2;Psmd8;Psmd3;Psmd2;Ncam1;Psmd1;Sptbn1;Sptbn2;Sptbn4;Ppp2r5e;Dlg4;Hras;Vcl	O15020;P28482;P51665;O00487;P15056;P63261;P13591;P12931-1;P25789;Q15121;P62834;P01116;P78352;P27448;Q13200;P01112;Q13362;P25786;Q15008;O43242;P60709;Q16537;O00231;P28074;Q9UNM6;Q99460;Q01082;Q9H254;P11277;Q99436;P18206;Q15172;P48556;P60900;P49407	Rap1a;Itsn1;Calu;Kras;Braf;Pak2;Crk;Cdc42;Nck1	P04049;Q16584;Q07889;P15056
R-HSA-190873	Gap junction degradation	6	12	0	7	0.000888	0.000548	0.0054837	Ap2m1;Actbl2;Slc25a1;Cltc;Dnm1
R-HSA-8949664	Processing of SMDT1	6	17	1	1	0.00125814	0.000548	0.0054837	Afg3l2;Smdt1;Pmpca;Phb2;Stoml2;Micu1	Q99623;Q9Y4W6;Q9UJZ1;Q10713;Q9H4I9;Q9BPX6	Micu1	Q9BPX6
R-HSA-380320	Recruitment of NuMA to mitotic centrosomes	15	95	0	0	0.00703079	0.000588	0.00588083	Tubb5;Tubb6;Tubb2b;Tubb3;Tubb2a;Tuba1a;Tuba1c;Prkaca;Mapre1;Tuba4a;Tubb4b;Csnk1d;Tubg1
R-HSA-170968	Frs2-mediated activation	36	274	8	87	0.0202783	0.000589	0.00588851	Psma4;Psma6;Rpn2;Src;Pea15;Psma1;Rpn1;Mapk1;Braf;Sptb;Mark3;Ppp2r5c;Ppp2r5a;Crkl;Psmd11;Psmd14;Psmd13;Arrb1;Kras;Psmb5;Psmd7;Rap1a;Psmd6;Psmb7;Actbl2;Psmd8;Psmd3;Psmd2;Ncam1;Psmd1;Sptbn1;Sptbn2;Sptbn4;Ppp2r5e;Dlg4;Hras;Vcl	O15020;P28482;P51665;O00487;P46109;P15056;P63261;P13591;P12931-1;P25789;Q15121;P62834;P01116;P78352;P27448;Q13200;P01112;Q13362;P25786;Q15008;O43242;P60709;Q16537;O00231;P28074;Q9UNM6;Q99460;Q01082;Q9H254;P11277;Q99436;P18206;Q15172;P48556;P60900;P49407	Rap1a;Crkl;Calu;Kras;Braf;Pak2;Crk;Cdc42	P04049;Q13905;Q16584;P15056
R-HSA-6802946	Signaling by moderate kinase activity BRAF mutants	11	47	1	10	0.00347839	0.000633	0.00633223	Rap1a;Actbl2;Src;Mapk1;Arrb1;Kras;Braf;Mark3;Hras;Vcl	P18206;P15056;P63261;P60709;P28482;P12931-1;P62834;P01116;P49407;P27448;P01112	Cdc42	Q16584
R-HSA-6802955	Paradoxical activation of RAF signaling by kinase inactive BRAF	11	48	1	10	0.0035524	0.000728	0.0066377	Rap1a;Actbl2;Src;Mapk1;Arrb1;Kras;Braf;Mark3;Hras;Vcl	P18206;P15056;P63261;P60709;P28482;P12931-1;P62834;P01116;P49407;P27448;P01112	Cdc42	Q16584
R-HSA-6794361	Neurexins and neuroligins	14	60	0	28	0.0044405	0.000738	0.0066377	Dap3;Syt1;Sipa1l1;Pdlim5;Stx1a;Epb41l2;Stxbp1;Nlgn2;Grm5;Dlg4;Nrxn1;Lin7b;Dbnl
R-HSA-174184	Cdc20:Phospho-APC/C mediated degradation of Cyclin A	14	72	0	16	0.0053286	0.000738	0.0066377	Psmb5;Psmd7;Psma4;Psmd6;Psmb7;Psma6;Psmd8;Psmd3;Rpn2;Psmd2;Psma1;Rpn1;Psmd1;Psmd11;Psmd14;Psmd13
R-HSA-4608870	Asymmetric localization of PCP proteins	14	66	1	21	0.00488455	0.000738	0.0066377	Psmb5;Psmd7;Psma4;Psmd6;Psmb7;Psma6;Psmd8;Psmd3;Rpn2;Psmd2;Psma1;Rpn1;Psmd1;Psmd11;Psmd14;Psmd13	Q15008;O43242;O00231;P28074;Q9UNM6;Q99460;P51665;O00487;Q99436;P48556;P25789;P60900;Q13200;P25786	Git1	Q14160
R-HSA-6811434	COPI-dependent Golgi-to-ER retrograde traffic	17	106	2	19	0.00784488	0.000791	0.00712247	Tubb5;Tubb6;Arf1;Tubb2b;Tubb3;Tubb2a;Kif2a;Tuba1a;Tuba1c;Rab1a;Klc2;Rab1b;Tuba4a;Tubb4b;Arcn1;Copa	P53621;Q13885;O00139;Q13509;P68371;Q9BUF5;Q9H0U4;P84077;Q9BVA1;P68366;Q9H0B6;P04350;P48444;Q71U36;P62820;Q6P597;Q9BQE3	Mff;Stx1a	O75396;Q12981;Q9NZ43
R-HSA-69052	Switching of origins to a post-replicative state	14	73	1	28	0.00540261	0.000821	0.00739337	Psmb5;Psmd7;Psma4;Psmd6;Psmb7;Psma6;Psmd8;Psmd3;Rpn2;Psmd2;Psma1;Rpn1;Psmd1;Psmd11;Psmd14;Psmd13	Q15008;O43242;O00231;P28074;Q9UNM6;Q99460;P51665;O00487;Q99436;P48556;P25789;P60900;Q13200;P25786	Ilf2	P33992
R-HSA-180336	SHC1 events in EGFR signaling	35	267	9	88	0.0197602	0.000831	0.0074811	Psma4;Psma6;Rpn2;Src;Pea15;Psma1;Rpn1;Mapk1;Braf;Sptb;Mark3;Ppp2r5c;Ppp2r5a;Psmd11;Psmd14;Psmd13;Arrb1;Kras;Psmb5;Psmd7;Rap1a;Psmd6;Psmb7;Actbl2;Psmd8;Psmd3;Psmd2;Ncam1;Psmd1;Sptbn1;Sptbn2;Sptbn4;Ppp2r5e;Dlg4;Hras;Vcl	O15020;P28482;P51665;O00487;P15056;P63261;P13591;P12931-1;P25789;Q15121;P62834;P01116;P78352;P27448;Q13200;P01112;Q13362;P25786;Q15008;O43242;P60709;Q16537;O00231;P28074;Q9UNM6;Q99460;Q01082;Q9H254;P11277;Q99436;P18206;Q15172;P48556;P60900;P49407	Rap1a;Ap2m1;Ap2a1;Calu;Kras;Braf;Pak2;Crk;Cdc42	P04049;Q16584;P29353;P15056
R-HSA-195258	RHO GTPase Effectors	57	314	16	353	0.0232386	0.000943	0.00848428	Hist2h2aa1;Nudc;Tuba1a;Tuba1c;Rhog;Mapk1;Clasp2;Ctnnb1;Hist2h4;Ywhah;Pdpk1;Hist1h3h;Hist1h3i;Hist1h3g;Hist1h3a;Nck1;Tubb2b;Tubb2a;Actr2;Wipf3;Actr3;Wipf2;Tuba4a;Myh9;Scg2;Pfn2;Nckipsd;Kif2a;Src;H2afx;H2afv;Dync1li2;Ppp2r5c;Myh10;Ppp2r5a;Mapre1;Klc2;Lin7b;Pak2;Cdc42;Tubb5;Rps27;Actbl2;Tubb6;Tubb3;Wasl;Cttn;Hist2h2ab;Ppp2r5e;Dlg4;Cyfip2;Arpc5;Arpc4;Tubb4b	Q14247;Q9Y266;P28482;O43237;Q71UI9;P35579;P35580;P12931-1;Q9BVA1;P63000;O15511;P78352;Q13362;Q6P597;Q04917;Q13885;Q8TF74;O15530;P62805;P60709;Q9BTM1;Q96F07;P59998;P16104;Q9BUF5;P84095;P61158;Q13177;P17081;O75122;A6NGB9;O00401;P61160;P63261;P84243;Q9NZQ3;P68431;Q9H0B6;Q9HAP6;P35080;P60953;Q9BQE3;O00139;Q16777;Q16537;Q13509;O00255;P35222;P68371;P42677;P16333;Q15172;P68366;Q6FI13;P04350;Q15691;Q71U36	Mkl2;Mpp3;Src;Kcna1;Wasl;Mpp6;Crkl;Arrb1;Asap1;Myh9;Pak2;Crk;Git1;Cdc42;Srcin1;Nck1	O75914;P53667;Q14247;P78352;Q9Y4D1;Q9HAP6;Q13153;P11831;Q13177;P00519;Q9UQB8;O00255
R-HSA-381676	Glucagon-like Peptide-1 (GLP1) regulates insulin secretion	10	49	0	2	0.00362641	0.000976	0.008786	Rap1a;Gng3;Gng7;Prkar1b;Prkaca;Akap5;Prkacb;Gng12;Adcy5;Itpr1
R-HSA-390466	Chaperonin-mediated protein folding	18	99	0	37	0.00732682	0.00111903	0.0100712	Gnaz;Tubb5;Actbl2;Tubb6;Tubb2b;Tubb3;Tubb2a;Tuba1a;Gnao1;Tuba1c;Csnk2a2;Gng3;Gng7;Tcp1;Tuba4a;Gnai1;Tubb4b;Gng12
R-HSA-3371497	HSP90 chaperone cycle for steroid hormone receptors (SHR)	14	68	0	26	0.00503256	0.00112327	0.0101094	Tubb5;Tubb6;Tubb2b;Tubb3;Tubb2a;Tuba1a;Dnaja1;Dnajb1;Tuba1c;Actr10;Dync1li2;Ptges3;Tuba4a;Tubb4b
R-HSA-6794362	Protein-protein interactions at synapses	20	93	5	70	0.00688277	0.0012399	0.0111591	Rtn3;Dap3;Syt1;Sipa1l1;Ppfia2;Flot2;Flot1;Pdlim5;Stx1a;Epb41l2;Stxbp1;Ptprs;Nlgn2;Grm5;Dlg1;Dlg4;Nrxn1;Lin7b;Dbnl	O43166;O95886;O75955;Q16623;P58400;Q12959;O75334;Q8NFZ4;Q9ULB1;O95197;P21579;P41594;P61764;Q9HAP6;P78352;O43491;Q13332;Q9UJU6;Q96HC4;Q14254	Rtn3;Ptprn;Kcna1;Rtn4;Nck1	Q13332;P78352;O95197;Q6PJG9
R-HSA-447038	NrCAM interactions	4	7	0	1	0.000518	0.00133285	0.0119956	Dlg1;Dlg4;Nrcam;Cntn2
R-HSA-1169091	Activation of NF-kappaB in B cells	14	72	0	27	0.0053286	0.0013722	0.0123498	Psmb5;Psmd7;Psma4;Psmd6;Psmb7;Psma6;Psmd8;Psmd3;Rpn2;Psmd2;Psma1;Rpn1;Psmd1;Psmd11;Psmd14;Psmd13
R-HSA-77387	Insulin receptor recycling	7	28	0	0	0.00207223	0.0014394	0.0129546	Atp6v1d;Atp6v0d1;Atp6v1e1;Atp6v0a1;Atp6v1h;Atp6v1c1
R-HSA-5610780	Degradation of GLI1 by the proteasome	16	62	1	54	0.00458851	0.0014497	0.0130473	Psmb5;Psmd7;Psma4;Psmd6;Psmb7;Psma6;Psmd8;Psmd3;Rpn2;Psmd2;Psma1;Rpn1;Psmd1;Prkaca;Prkacb;Psmd11;Psmd14;Psmd13	Q15008;O43242;O00231;P28074;Q9UNM6;Q99460;P51665;O00487;Q99436;P17612;P48556;P25789;P22694;P60900;Q13200;P25786	Ap2m1	P49757
R-HSA-194315	Signaling by Rho GTPases	65	445	16	353	0.0329337	0.00146761	0.0132085	Hist2h2aa1;Nudc;Tuba1a;Tuba1c;Rhog;Mapk1;Clasp2;Ctnnb1;Hist2h4;Ywhah;Pdpk1;Hist1h3h;Hist1h3i;Hist1h3g;Hist1h3a;Nck1;Tubb2b;Tubb2a;Bcr;Actr2;Wipf3;Itsn1;Actr3;Wipf2;Tuba4a;Myh9;Scg2;Pfn2;Nckipsd;Kif2a;Src;H2afx;H2afv;Dync1li2;Ppp2r5c;Myh10;Ppp2r5a;Abr;Mapre1;Klc2;Lin7b;Pak2;Cdc42;Tubb5;Rps27;Actbl2;Tubb6;Trio;Tubb3;Wasl;Cttn;Hist2h2ab;Ppp2r5e;Dlg4;Cyfip2;Arpc5;Arpc4;Tubb4b;Arhgap44	Q15811;Q14247;Q9Y266;P28482;O43237;Q71UI9;P35579;P35580;Q7L0Q8;P12931-1;Q9BVA1;P63000;O15511;P78352;Q13362;Q6P597;Q04917;Q13885;Q8TF74;O15530;P62805;P60709;Q9BTM1;Q96F07;P59998;P16104;Q9BUF5;P84095;Q17R89;P61158;Q13177;P17081;O75962;O75122;Q96L33;A6NGB9;O00401;P11274;P61160;P63261;P84243;Q9NZQ3;P68431;Q9H0B6;Q9HAP6;P35080;P60953;Q9BQE3;O00139;Q16777;Q16537;Q13509;O00255;Q12979;P35222;P68371;P4267…	Mkl2;Mpp3;Src;Kcna1;Wasl;Mpp6;Crkl;Arrb1;Asap1;Myh9;Pak2;Crk;Git1;Cdc42;Srcin1;Nck1	O75914;P53667;Q14247;P78352;Q9Y4D1;Q9HAP6;Q13153;P11831;Q13177;P00519;Q9UQB8;O00255
R-HSA-6802957	Oncogenic MAPK signaling	14	84	1	10	0.0062167	0.00151299	0.0134347	Rap1a;Actbl2;Agk;Src;Mapk1;Braf;Mark3;Snd1;Macf1;Arrb1;Kras;Hras;Vcl	Q7KZF4;Q53H12;P60709;P28482;Q9UPN3;P18206;P15056;P63261;P12931-1;P62834;P01116;P27448;P49407;P01112	Cdc42	Q16584
R-HSA-179419	APC:Cdc20 mediated degradation of cell cycle proteins prior to satisfation of the cell cycle checkpoint	14	73	0	25	0.00540261	0.00151299	0.0134347	Psmb5;Psmd7;Psma4;Psmd6;Psmb7;Psma6;Psmd8;Psmd3;Rpn2;Psmd2;Psma1;Rpn1;Psmd1;Psmd11;Psmd14;Psmd13
R-HSA-73728	RNA Polymerase I Promoter Opening	8	34	0	3	0.00251628	0.00167934	0.0134347	Hist2h2aa1;Hist2h2ab;Hist1h3h;Hist1h3i;Hist1h3g;H2afx;H2afv;Hist2h4;Hist1h3a
R-HSA-5610787	Hedgehog 'off' state	27	123	2	136	0.00910302	0.00176969	0.0141575	Psma4;Psma6;Rpn2;Tuba1a;Psma1;Prkar1b;Tuba1c;Rpn1;Psmd11;Psmd14;Psmd13;Adcy5;Psmb5;Psmd7;Psmd6;Tubb5;Psmb7;Psmd8;Tubb6;Psmd3;Tubb2b;Tubb3;Tubb2a;Psmd2;Psmd1;Prkaca;Prkacb;Tuba4a;Tubb4b	P51665;O00487;Q9BVA1;P25789;P22694;Q13200;P25786;Q9BQE3;Q15008;O43242;Q13885;O95622;Q13509;O00231;P28074;Q9UNM6;Q99460;P68371;P31321;Q99436;Q9BUF5;P17612;P68366;P48556;P04350;Q71U36;P60900	Ap2m1;Mapt	P49757;P49841
R-HSA-389958	Cooperation of Prefoldin and TriC/CCT in actin and tubulin folding	11	36	0	31	0.0026643	0.00200181	0.0160144	Tubb5;Actbl2;Tubb6;Tubb2b;Tubb3;Tubb2a;Tuba1a;Tcp1;Tuba1c;Tuba4a;Tubb4b
R-HSA-182218	Nef Mediated CD8 Down-regulation	5	8	1	7	0.000592	0.00201878	0.0161502	Ap2m1;Ap2a1;Ap2b1;Ap2s1;Atp6v1h	P53680;P63010;Q96CW1;O95782;Q9UI12	Snph	Q9UI12
R-HSA-176409	APC/C:Cdc20 mediated degradation of mitotic proteins	14	75	0	28	0.00555062	0.00220221	0.0176177	Psmb5;Psmd7;Psma4;Psmd6;Psmb7;Psma6;Psmd8;Psmd3;Rpn2;Psmd2;Psma1;Rpn1;Psmd1;Psmd11;Psmd14;Psmd13
R-HSA-6811436	COPI-independent Golgi-to-ER retrograde traffic	12	62	0	20	0.00458851	0.00221534	0.0177227	Tubb5;Tubb6;Tubb2b;Tubb3;Tubb2a;Tuba1a;Tuba1c;Tuba4a;Tubb4b;Actr10;Dync1li2;Rab6b
R-HSA-6802949	Signaling by RAS mutants	11	57	1	10	0.00421847	0.00224412	0.0179529	Rap1a;Actbl2;Src;Mapk1;Arrb1;Kras;Braf;Mark3;Hras;Vcl	P18206;P15056;P63261;P60709;P28482;P12931-1;P62834;P01116;P49407;P27448;P01112	Cdc42	Q16584
R-HSA-190861	Gap junction assembly	9	39	0	9	0.00288632	0.00231219	0.0184976	Tubb5;Tubb6;Tubb2b;Tubb3;Tubb2a;Tuba1a;Tuba1c;Tuba4a;Tubb4b
R-HSA-3928665	EPH-ephrin mediated repulsion of cells	11	54	2	15	0.00399645	0.00250968	0.0188898	Ap2m1;Actbl2;Ap2a1;Ap2b1;Src;Ap2s1;Slc25a1;Cltc;Dnm1;Cdc42	Q05193;P53675;P63261;P60709;P53680;P63010;P12931-1;Q00610;P63000;Q96CW1;O95782	Itsn1;Nck1	Q05193
R-HSA-5673000	RAF activation	8	30	1	10	0.00222025	0.00269854	0.0188898	Ppp2r5e;Src;Kras;Braf;Mark3;Ppp2r5c;Hras;Ppp2r5a	P15056;Q15172;P12931-1;Q16537;P01116;P27448;Q13362;P01112	Cdc42	Q16584
R-HSA-69613	p53-Independent G1/S DNA damage checkpoint	14	55	1	48	0.00407046	0.00287426	0.0201198	Psmb5;Psmd7;Psma4;Psmd6;Psmb7;Psma6;Psmd8;Psmd3;Rpn2;Psmd2;Psma1;Rpn1;Psmd1;Psmd11;Psmd14;Psmd13	Q15008;O43242;O00231;P28074;Q9UNM6;Q99460;P51665;O00487;Q99436;P48556;P25789;P60900;Q13200;P25786	Ppp2r5c	O96017
R-HSA-69610	p53-Independent DNA Damage Response	14	55	1	48	0.00407046	0.00287426	0.0201198	Psmb5;Psmd7;Psma4;Psmd6;Psmb7;Psma6;Psmd8;Psmd3;Rpn2;Psmd2;Psma1;Rpn1;Psmd1;Psmd11;Psmd14;Psmd13	Q15008;O43242;O00231;P28074;Q9UNM6;Q99460;P51665;O00487;Q99436;P48556;P25789;P60900;Q13200;P25786	Ppp2r5c	O96017
R-HSA-69601	Ubiquitin Mediated Degradation of Phosphorylated Cdc25A	14	55	1	48	0.00407046	0.00287426	0.0201198	Psmb5;Psmd7;Psma4;Psmd6;Psmb7;Psma6;Psmd8;Psmd3;Rpn2;Psmd2;Psma1;Rpn1;Psmd1;Psmd11;Psmd14;Psmd13	Q15008;O43242;O00231;P28074;Q9UNM6;Q99460;P51665;O00487;Q99436;P48556;P25789;P60900;Q13200;P25786	Ppp2r5c	O96017
R-HSA-69300	Removal of licensing factors from origins	14	75	1	42	0.00555062	0.00287426	0.0201198	Psmb5;Psmd7;Psma4;Psmd6;Psmb7;Psma6;Psmd8;Psmd3;Rpn2;Psmd2;Psma1;Rpn1;Psmd1;Psmd11;Psmd14;Psmd13	Q15008;O43242;O00231;P28074;Q9UNM6;Q99460;P51665;O00487;Q99436;P48556;P25789;P60900;Q13200;P25786	Ilf2	P33992
R-HSA-163685	Integration of energy metabolism	22	143	3	56	0.0105832	0.00296857	0.02078	Rap1a;Gna11;Prkar1b;Prkaca;Prkacb;Vamp2;Stx1a;Stxbp1;Gng3;Snap25;Gng7;Gnaq;Gnai1;Akap5;Slc25a5;Slc25a4;Marcks;Tkt;Gng12;Adcy5;Itpr1	P29401;O95622;Q9UBI6;Q14643;P29992;Q16623;P31321;P12235;P50148;P17612;P63096;P60880;P17252;P05141;P62834;P61764;P22694;O60262;P63027;P29966;P63215;P24588	Stx1b;Cab39;Stx1a	Q15831;P63027
R-HSA-8955332	Carboxyterminal post-translational modifications of tubulin	9	51	0	0	0.00377442	0.00343166	0.0240216	Tubb5;Tubb6;Tubb2b;Tubb3;Tubb2a;Tuba1a;Tuba1c;Tuba4a;Tubb4b
R-HSA-8853659	RET signaling	38	292	10	148	0.0216104	0.00365949	0.0256164	Psma4;Psma6;Rpn2;Src;Pea15;Psma1;Rpn1;Mapk1;Braf;Sptb;Mark3;Ppp2r5c;Ppp2r5a;Psmd11;Psmd14;Psmd13;Arrb1;Kras;Psmb5;Psmd7;Rap1a;Psmd6;Psmb7;Actbl2;Psmd8;Psmd3;Psmd2;Ncam1;Psmd1;Prkaca;Prkacb;Sptbn1;Sptbn2;Sptbn4;Ppp2r5e;Dlg4;Hras;Vcl	O15020;P28482;P51665;O00487;P15056;P63261;P13591;P17252;P12931-1;P25789;Q15121;P62834;P01116;P22694;P78352;P27448;Q13200;P01112;Q13362;P25786;Q15008;O43242;P60709;Q16537;O00231;P28074;Q9UNM6;Q99460;Q01082;Q9H254;P11277;Q99436;P17612;P18206;Q15172;P48556;P60900;P49407	Rap1a;Ap2m1;Ap2a1;Calu;Asap1;Kras;Braf;Pak2;Crk;Cdc42	P04049;P19174;Q16584;P29353;P15056
R-HSA-8856688	Golgi-to-ER retrograde transport	20	147	2	38	0.0108792	0.00365974	0.0256182	Tubb5;Tubb6;Arf1;Tubb2b;Tubb3;Tubb2a;Kif2a;Tuba1a;Tuba1c;Actr10;Dync1li2;Rab6b;Rab1a;Klc2;Rab1b;Tuba4a;Tubb4b;Arcn1;Copa	P53621;Q13885;O00139;Q9NRW1;Q13509;O43237;P68371;Q9BUF5;Q9H0U4;Q9NZ32;P84077;Q9BVA1;P68366;Q9H0B6;P04350;P48444;Q71U36;P62820;Q6P597;Q9BQE3	Mff;Stx1a	O75396;Q12981;Q9NZ43
R-HSA-391251	Protein folding	18	105	0	47	0.00777087	0.00366876	0.0256813	Gnaz;Tubb5;Actbl2;Tubb6;Tubb2b;Tubb3;Tubb2a;Tuba1a;Gnao1;Tuba1c;Csnk2a2;Gng3;Gng7;Tcp1;Tuba4a;Gnai1;Tubb4b;Gng12
R-HSA-69304	Regulation of DNA replication	14	78	1	42	0.00577265	0.00370607	0.0259425	Psmb5;Psmd7;Psma4;Psmd6;Psmb7;Psma6;Psmd8;Psmd3;Rpn2;Psmd2;Psma1;Rpn1;Psmd1;Psmd11;Psmd14;Psmd13	Q15008;O43242;O00231;P28074;Q9UNM6;Q99460;P51665;O00487;Q99436;P48556;P25789;P60900;Q13200;P25786	Ilf2	P33992
R-HSA-5218921	VEGFR2 mediated cell proliferation	38	285	9	153	0.0210924	0.0042724	0.0299068	Psma4;Psma6;Rpn2;Src;Pea15;Psma1;Rpn1;Mapk1;Braf;Sptb;Mark3;Ppp2r5c;Ppp2r5a;Psmd11;Pdpk1;Psmd14;Psmd13;Arrb1;Kras;Psmb5;Psmd7;Rap1a;Psmd6;Psmb7;Actbl2;Psmd8;Psmd3;Psmd2;Ncam1;Psmd1;Prkaca;Sptbn1;Sptbn2;Sptbn4;Ppp2r5e;Dlg4;Hras;Vcl;Itpr1	O15020;Q14643;P28482;P51665;O00487;P15056;P63261;P13591;P17252;P12931-1;P25789;Q15121;P62834;P01116;P78352;P27448;Q13200;P01112;Q13362;P25786;Q15008;O43242;O15530;P60709;Q16537;O00231;P28074;Q9UNM6;Q99460;Q01082;Q9H254;P11277;Q99436;P18206;Q15172;P48556;P60900;P49407	Rap1a;Calu;Asap1;Arrb1;Kras;Braf;Pak2;Nck1;Cdc42	P04049;P20936;P19174;Q16584;P62158;P15056
R-HSA-8866427	VLDLR internalisation and degradation	5	12	1	6	0.000888	0.00436302	0.0305411	Ap2m1;Ap2a1;Ap2b1;Ap2s1;Cltc	P53680;P63010;Q00610;Q96CW1;O95782	Anxa2	Q8NBP7
R-HSA-212300	PRC2 methylates histones and DNA	8	45	0	0	0.00333037	0.00540259	0.0378181	Hist2h2aa1;Hist2h2ab;Hist1h3h;Hist1h3i;Hist1h3g;H2afx;H2afv;Hist2h4;Hist1h3a
R-HSA-69002	DNA Replication Pre-Initiation	14	88	0	34	0.00651273	0.00552053	0.0386437	Psmb5;Psmd7;Psma4;Psmd6;Psmb7;Psma6;Psmd8;Psmd3;Rpn2;Psmd2;Psma1;Rpn1;Psmd1;Psmd11;Psmd14;Psmd13
R-HSA-68874	M/G1 Transition	14	88	0	34	0.00651273	0.00552053	0.0386437	Psmb5;Psmd7;Psma4;Psmd6;Psmb7;Psma6;Psmd8;Psmd3;Rpn2;Psmd2;Psma1;Rpn1;Psmd1;Psmd11;Psmd14;Psmd13
R-HSA-5625970	RHO GTPases activate KTN1	4	12	0	0	0.000888	0.00562861	0.0394003	Klc2;Rhog;Cdc42
R-HSA-71403	Citric acid cycle (TCA cycle)	8	45	0	1	0.00333037	0.00613019	0.041579	Idh3g;Suclg1;Idh1;Idh3a;Ogdh;Aco2;Sucla2;Sdha;Idh3b
R-HSA-8939236	RUNX1 regulates transcription of genes involved in differentiation of HSCs	22	106	5	104	0.00784488	0.00616545	0.041579	Psma4;Hist2h2aa1;Psma6;Rpn2;Psma1;Rpn1;H2afx;H2afv;Hist2h4;Psmd11;Hist1h3h;Hist1h3i;Psmd14;Psmd13;Hist1h3g;Hist1h3a;Psmb5;Psmd7;Psmd6;Psmb7;Psmd8;Psmd3;Psmd2;Psmd1;Hist2h2ab	Q15008;O43242;P62805;Q16777;Q9BTM1;O00231;P28074;Q9UNM6;Q99460;P51665;O00487;Q71UI9;P16104;Q99436;P84243;P68431;P48556;P25789;Q6FI13;P60900;Q13200;P25786	Crkl;Wbp2;Src;Mpdz;Crk	P46937;P00519
R-HSA-5684996	MAPK1/MAPK3 signaling	35	274	9	131	0.0202783	0.00628467	0.041579	Psma4;Psma6;Rpn2;Src;Pea15;Psma1;Rpn1;Mapk1;Braf;Sptb;Mark3;Ppp2r5c;Ppp2r5a;Psmd11;Psmd14;Psmd13;Arrb1;Kras;Psmb5;Psmd7;Rap1a;Psmd6;Psmb7;Actbl2;Psmd8;Psmd3;Psmd2;Ncam1;Psmd1;Sptbn1;Sptbn2;Sptbn4;Ppp2r5e;Dlg4;Hras;Vcl	O15020;P28482;P51665;O00487;P15056;P63261;P13591;P12931-1;P25789;Q15121;P62834;P01116;P78352;P27448;Q13200;P01112;Q13362;P25786;Q15008;O43242;P60709;Q16537;O00231;P28074;Q9UNM6;Q99460;Q01082;Q9H254;P11277;Q99436;P18206;Q15172;P48556;P60900;P49407	Rap1a;Dlg1;Pea15;Calu;Kras;Braf;Mbp;Pak2;Cdc42	P04049;Q02750;P36507;P28482;Q16584;P15056
R-HSA-5334118	DNA methylation	8	37	0	14	0.00273831	0.00692984	0.041579	Hist2h2aa1;Hist2h2ab;Hist1h3h;Hist1h3i;Hist1h3g;H2afx;H2afv;Hist2h4;Hist1h3a
R-HSA-6814122	Cooperation of PDCL (PhLP1) and TRiC/CCT in G-protein beta folding	8	45	0	3	0.00333037	0.00692984	0.041579	Gnaz;Gng3;Gng7;Tcp1;Gnao1;Csnk2a2;Gnai1;Gng12
R-HSA-5610783	Degradation of GLI2 by the proteasome	16	62	1	77	0.00458851	0.00806116	0.048367	Psmb5;Psmd7;Psma4;Psmd6;Psmb7;Psma6;Psmd8;Psmd3;Rpn2;Psmd2;Psma1;Rpn1;Psmd1;Prkaca;Prkacb;Psmd11;Psmd14;Psmd13	Q15008;O43242;O00231;P28074;Q9UNM6;Q99460;P51665;O00487;Q99436;P17612;P48556;P25789;P22694;P60900;Q13200;P25786	Mapt	P49841
R-HSA-376176	Signaling by Robo receptor	7	39	0	1	0.00288632	0.00854532	0.0512719	Gpc1;Clasp2;Pak2;Cdc42;Pfn2;Nck1
R-HSA-5610785	GLI3 is processed to GLI3R by the proteasome	16	62	1	80	0.00458851	0.00858984	0.051539	Psmb5;Psmd7;Psma4;Psmd6;Psmb7;Psma6;Psmd8;Psmd3;Rpn2;Psmd2;Psma1;Rpn1;Psmd1;Prkaca;Prkacb;Psmd11;Psmd14;Psmd13	Q15008;O43242;O00231;P28074;Q9UNM6;Q99460;P51665;O00487;Q99436;P17612;P48556;P25789;P22694;P60900;Q13200;P25786	Mapt	P49841
R-HSA-202040	G-protein activation	6	30	0	0	0.00222025	0.00885456	0.0531273	Gnaz;Gng3;Gng7;Gnao1;Gnai1;Gng12
R-HSA-163359	Glucagon signaling in metabolic regulation	7	40	0	1	0.00296033	0.00971807	0.0583084	Gng3;Gng7;Prkar1b;Prkaca;Prkacb;Gng12;Adcy5
R-HSA-451927	Interleukin-2 family signaling	35	288	10	133	0.0213144	0.00976352	0.0585811	Psma4;Psma6;Rpn2;Src;Pea15;Psma1;Rpn1;Mapk1;Braf;Sptb;Mark3;Ppp2r5c;Ppp2r5a;Psmd11;Psmd14;Psmd13;Arrb1;Kras;Psmb5;Psmd7;Rap1a;Psmd6;Psmb7;Actbl2;Psmd8;Psmd3;Psmd2;Ncam1;Psmd1;Sptbn1;Sptbn2;Sptbn4;Ppp2r5e;Dlg4;Hras;Vcl	O15020;P28482;P51665;O00487;P15056;P63261;P13591;P12931-1;P25789;Q15121;P62834;P01116;P78352;P27448;Q13200;P01112;Q13362;P25786;Q15008;O43242;P60709;Q16537;O00231;P28074;Q9UNM6;Q99460;Q01082;Q9H254;P11277;Q99436;P18206;Q15172;P48556;P60900;P49407	Rap1a;Ap2m1;Ap2a1;Src;Calu;Kras;Braf;Pak2;Crk;Cdc42	P04049;Q14289;Q16584;P29353;P15056
R-HSA-170984	ARMS-mediated activation	36	272	10	152	0.0201303	0.00977427	0.0586456	Psma4;Psma6;Rpn2;Src;Pea15;Psma1;Rpn1;Mapk1;Braf;Sptb;Mark3;Ppp2r5c;Ppp2r5a;Psmd11;Psmd14;Psmd13;Arrb1;Kras;Psmb5;Psmd7;Rap1a;Psmd6;Psmb7;Actbl2;Psmd8;Psmd3;Psmd2;Ncam1;Psmd1;Sptbn1;Sptbn2;Sptbn4;Ppp2r5e;Dlg4;Crk;Hras;Vcl	O15020;P28482;P51665;O00487;P15056;P63261;P13591;P12931-1;P25789;Q15121;P62834;P01116;P78352;P27448;Q13200;P01112;P46108;Q13362;P25786;Q15008;O43242;P60709;Q16537;O00231;P28074;Q9UNM6;Q99460;Q01082;Q9H254;P11277;Q99436;P18206;Q15172;P48556;P60900;P49407	Rap1a;Adam22;Calu;Kras;Braf;Mark3;Pak2;Mark2;Srpk2;Cdc42	P04049;P31946;Q16584;P15056
R-HSA-70268	Pyruvate metabolism	8	47	0	3	0.00347839	0.00980413	0.0588248	Pdp1;Mpc1;Glo1;Mpc2;Ldhb;Bsg;Pdk3;Dlat
R-HSA-5619084	ABC transporter disorders	14	102	1	18	0.00754885	0.0105346	0.0632076	Psmb5;Psmd7;Psma4;Psmd6;Psmb7;Psma6;Psmd8;Psmd3;Rpn2;Psmd2;Psma1;Rpn1;Psmd1;Psmd11;Psmd14;Psmd13	Q15008;O43242;O00231;P28074;Q9UNM6;Q99460;P51665;O00487;Q99436;P48556;P25789;P60900;Q13200;P25786	Bcr	P13569
R-HSA-68877	Mitotic Prometaphase	24	207	0	45	0.0153197	0.0115288	0.069173	Tubb5;Rps27;Tubb6;Nudc;Tubb2b;Tubb3;Tubb2a;Kif2a;Tuba1a;Tuba1c;Csnk2a2;Clasp2;Prkaca;Dync1li2;Ppp2r5c;Ppp2r5a;Mapre1;Ppp2r5e;Tuba4a;Tubb4b;Csnk1d;Tubg1
R-HSA-8875555	MET activates RAP1 and RAC1	4	13	2	4	0.000962	0.0120069	0.0720412	Crkl;Rap1a;Crk;Cdc42	P46109;P63000;P62834;P46108	Crkl;Crk	Q13905
R-HSA-5339716	Misspliced GSK3beta mutants stabilize beta-catenin	4	15	0	0	0.00111012	0.0120069	0.0720412	Ppp2r5e;Ctnnb1;Ppp2r5c;Ppp2r5a
R-HSA-432040	Vasopressin regulates renal water homeostasis via Aquaporins	8	51	0	1	0.00377442	0.0121596	0.0729574	Gng3;Gng7;Prkar1b;Prkaca;Prkacb;Gng12;Adcy5;Rab11a
R-HSA-169893	Prolonged ERK activation events	37	276	12	175	0.0204263	0.0123422	0.0740531	Psma4;Psma6;Rpn2;Src;Pea15;Psma1;Rpn1;Mapk1;Braf;Sptb;Mark3;Ppp2r5c;Ppp2r5a;Crkl;Psmd11;Psmd14;Psmd13;Arrb1;Kras;Psmb5;Psmd7;Rap1a;Psmd6;Psmb7;Actbl2;Psmd8;Psmd3;Psmd2;Ncam1;Psmd1;Sptbn1;Sptbn2;Sptbn4;Ppp2r5e;Dlg4;Crk;Hras;Vcl	O15020;P28482;P51665;O00487;P46109;P15056;P63261;P13591;P12931-1;P25789;Q15121;P62834;P01116;P78352;P27448;Q13200;P01112;P46108;Q13362;P25786;Q15008;O43242;P60709;Q16537;O00231;P28074;Q9UNM6;Q99460;Q01082;Q9H254;P11277;Q99436;P18206;Q15172;P48556;P60900;P49407	Rap1a;Crkl;Adam22;Calu;Kras;Braf;Mark3;Pak2;Crk;Mark2;Srpk2;Cdc42	P04049;P31946;Q13905;Q16584;P15056
R-HSA-199977	ER to Golgi Anterograde Transport	25	163	5	114	0.0120634	0.0129001	0.0774006	Arf1;Tuba1a;Tuba1c;Actr10;Sptb;Dync1li2;Mcfd2;Copa;Ykt6;Tubb5;Tubb6;Tubb2b;Tubb3;Tubb2a;Trappc9;Sptbn1;Sptbn2;Sec23a;Rab1a;Sptbn4;Rab1b;Tuba4a;Tubb4b;Csnk1d;Arcn1	P53621;O15020;Q15436;O43237;Q9H0U4;Q9BVA1;O15498;P48444;Q96Q05;Q9BQE3;Q13885;Q13509;Q01082;Q9H254;P68371;P11277;Q8NI22;Q9BUF5;Q9NZ32;P84077;P68366;P04350;P48730;Q71U36;P62820	Stx1b;Trim3;Vps45;Mff;Stx1a	Q13190;O15155;O75396;Q15436;O14653;O95406;P48730
R-HSA-1445148	Translocation of GLUT4 to the plasma membrane	19	87	3	100	0.00643872	0.0137069	0.0822412	Tubb5;Actbl2;Rab10;Tubb6;Tubb2b;Tubb3;Tubb2a;Tuba1a;Rab14;Tuba1c;Ywhah;Vamp2;Tuba4a;Tubb4b;Myo5a;Cdc42;Rab11a	Q13885;P60709;Q13509;P68371;Q9Y4I1;Q9BUF5;P63261;P62491;Q9BVA1;P68366;P63000;P04350;P61026;Q71U36;P63027;P17081;P61106;Q04917;Q9BQE3	Stx1b;Pdpk1;Stx1a	P31749;P63027
R-HSA-450408	AUF1 (hnRNP D0) binds and destabilizes mRNA	16	56	7	96	0.00414446	0.0138831	0.0832987	Psmb5;Psmd7;Psma4;Psmd6;Psmb7;Psma6;Psmd8;Psmd3;Rpn2;Pabpc1;Psmd2;Psma1;Rpn1;Eif4g1;Psmd1;Psmd11;Psmd14;Psmd13	Q15008;O43242;P11940;O00231;P28074;Q9UNM6;Q99460;P51665;O00487;Q99436;Q04637;P48556;P25789;P60900;Q13200;P25786	Ddx3x;Pcbp2;Arrb1;Huwe1;Calr;Eif3a;Cryab	Q04637;P11940;P11142;P04792
R-HSA-77289	Mitochondrial Fatty Acid Beta-Oxidation	15	105	1	30	0.00777087	0.0142731	0.0856386	Hadha;Hadhb;Acadl;Acot2;Dbi;Acadm;Decr1;Acot9;Mcee;Pcca;Acot11;Pccb;Acsf2;Hadh	Q96PE7;Q16836;Q9Y305;P07108;P28330;P40939;Q8WXI4;P11310;Q96CM8;Q86TX2;P05165;P49753;Q16698;P55084;P05166	Nmt1	Q9BR61
R-HSA-74752	Signaling by Insulin receptor	49	349	22	311	0.0258289	0.0145953	0.0875717	Psma4;Psma6;Rpn2;Src;Pea15;Psma1;Rpn1;Mapk1;Eif4g1;Braf;Sptb;Mark3;Atp6v1e1;Ppp2r5c;Atp6v0a1;Atp6v1c1;Ppp2r5a;Psmd11;Pdpk1;Psmd14;Psmd13;Cab39;Arrb1;Kras;Psmb5;Psmd7;Lamtor5;Rap1a;Psmd6;Psmb7;Actbl2;Psmd8;Rraga;Psmd3;Psmd2;Rps6;Ncam1;Psmd1;Sptbn1;Sptbn2;Atp6v0d1;Sptbn4;Ppp2r5e;Dlg4;Atp6v1d;Hras;Vcl;Atp6v1h	P28482;Q5VZM2;P36543;P51665;Q04637;P15056;Q7L523;P13591;P12931-1;P62834;P01116;P78352;P61421;P62753;Q13200;P01112;Q13362;O43242;O15530;P60709;O00231;Q01082;Q99436;P18206;Q93050;P48556;P60900;P49407;Q9UI12;O15020;O00487;Q9Y5K8;P63261;P25789;Q15121;P27448;P25786;Q15008;Q9Y376;P21283;Q16537;O43504;P28074;Q9UNM6;Q99460;Q9H254;Q96A05;P11277;Q15172	Rap1a;Ap2m1;Rraga;Braf;Mark3;Eif3a;Mark2;Itsn1;Ddx3x;Pdpk1;Ap2a1;Adam22;Cab39;Calu;Arrb1;Kras;Pak2;Crk;Git1;Srpk2;Cdc42;Nck1	P04049;Q6IAA8;Q9Y2Q5;P31749;P35813;P31946;Q15831;P23588;Q16584;Q07889;P29353;P06730;Q04637;Q0VGL1;O43504;Q8NBW4;P15056
R-HSA-4839743	phosphorylation site mutants of CTNNB1 are not targeted to the proteasome by the destruction complex	4	16	0	0	0.00118413	0.0148626	0.0891755	Ppp2r5e;Ctnnb1;Ppp2r5c;Ppp2r5a
R-HSA-5358751	S45 mutants of beta-catenin aren't phosphorylated	4	16	0	0	0.00118413	0.0148626	0.0891755	Ppp2r5e;Ctnnb1;Ppp2r5c;Ppp2r5a
R-HSA-5358749	S37 mutants of beta-catenin aren't phosphorylated	4	16	0	0	0.00118413	0.0148626	0.0891755	Ppp2r5e;Ctnnb1;Ppp2r5c;Ppp2r5a
R-HSA-5358752	T41 mutants of beta-catenin aren't phosphorylated	4	16	0	0	0.00118413	0.0148626	0.0891755	Ppp2r5e;Ctnnb1;Ppp2r5c;Ppp2r5a
R-HSA-5358747	S33 mutants of beta-catenin aren't phosphorylated	4	16	0	0	0.00118413	0.0148626	0.0891755	Ppp2r5e;Ctnnb1;Ppp2r5c;Ppp2r5a
R-HSA-168799	Neurotoxicity of clostridium toxins	7	28	2	18	0.00207223	0.0155993	0.0935959	Stx1b;Snap25;Syt1;Sv2b;Sv2a;Vamp2;Stx1a	Q7L0J3;P21579;P61266;Q16623;P60880;Q7L1I2;P63027	Stx1b;Stx1a	P63027
R-HSA-2500257	Resolution of Sister Chromatid Cohesion	18	135	0	45	0.00999112	0.0167188	0.100313	Tubb5;Rps27;Tubb6;Nudc;Tubb2b;Tubb3;Tubb2a;Kif2a;Tuba1a;Tuba1c;Clasp2;Dync1li2;Ppp2r5c;Ppp2r5a;Mapre1;Ppp2r5e;Tuba4a;Tubb4b
R-HSA-187687	Signalling to ERKs	37	287	12	176	0.0212404	0.017486	0.104916	Psma4;Psma6;Rpn2;Src;Pea15;Psma1;Rpn1;Mapk1;Braf;Sptb;Mark3;Ppp2r5c;Ppp2r5a;Crkl;Psmd11;Psmd14;Psmd13;Arrb1;Kras;Psmb5;Psmd7;Rap1a;Psmd6;Psmb7;Actbl2;Psmd8;Psmd3;Psmd2;Ncam1;Psmd1;Sptbn1;Sptbn2;Sptbn4;Ppp2r5e;Dlg4;Crk;Hras;Vcl	O15020;P28482;P51665;O00487;P46109;P15056;P63261;P13591;P12931-1;P25789;Q15121;P62834;P01116;P78352;P27448;Q13200;P01112;P46108;Q13362;P25786;Q15008;O43242;P60709;Q16537;O00231;P28074;Q9UNM6;Q99460;Q01082;Q9H254;P11277;Q99436;P18206;Q15172;P48556;P60900;P49407	Rap1a;Crkl;Adam22;Calu;Kras;Braf;Mark3;Pak2;Crk;Mark2;Srpk2;Cdc42	P04049;P31946;Q13905;Q16584;P15056
R-HSA-8964038	LDL clearance	6	27	2	11	0.00199822	0.0175992	0.105595	Ap2m1;Nceh1;Ap2a1;Ap2b1;Ap2s1;Cltc	P53680;P63010;Q00610;Q96CW1;O95782;Q6PIU2	Apoe;Anxa2	Q8NBP7;P01130
R-HSA-428540	Activation of Rac	4	17	0	0	0.00125814	0.0181136	0.108682	Gpc1;Pak2;Nck1;Cdc42
R-HSA-917977	Transferrin endocytosis and recycling	7	39	0	8	0.00288632	0.0193321	0.115992	Atp6v1d;Atp6v0d1;Atp6v1e1;Atp6v0a1;Atp6v1h;Atp6v1c1
R-HSA-375165	NCAM signaling for neurite out-growth	37	306	14	161	0.0226465	0.0203344	0.116738	Psma4;Psma6;Rpn2;Src;Pea15;Psma1;Rpn1;Mapk1;Braf;Sptb;Mark3;Ppp2r5c;Ppp2r5a;Psmd11;Psmd14;Psmd13;Arrb1;Kras;Psmb5;Psmd7;Rap1a;Psmd6;Psmb7;Actbl2;Psmd8;Psmd3;Psmd2;Ncan;Ncam1;Psmd1;Sptbn1;Sptbn2;Cntn2;Sptbn4;Ppp2r5e;Dlg4;Hras;Vcl	O15020;P28482;O14594;P51665;O00487;P15056;P63261;P13591;P12931-1;P25789;Q15121;P62834;P01116;P78352;P27448;Q13200;P01112;Q13362;P25786;Q15008;O43242;P60709;Q16537;O00231;P28074;Q9UNM6;Q99460;Q01082;Q9H254;P11277;Q99436;P18206;Q15172;Q02246;P48556;P60900;P49407	Rap1a;Src;Braf;Cntn1;Itsn1;Grm5;Crtc1;Calu;Asap1;Kras;Pak2;Crk;Cdc42;Nck1	P04049;P06241;Q16584;Q07889;Q05397;P16220;P15056;P18433
R-HSA-3371599	Defective HLCS causes multiple carboxylase deficiency	3	10	0	0	0.00074	0.0211749	0.116738	Pc;Pcca;Pccb
R-HSA-5250971	Toxicity of botulinum toxin type C (BoNT/C)	3	7	0	3	0.000518	0.0211749	0.116738	Stx1b;Snap25;Stx1a
R-HSA-77310	Beta oxidation of lauroyl-CoA to decanoyl-CoA-CoA	4	18	0	0	0.00133215	0.021774	0.116738	Hadha;Hadhb;Acadl;Hadh
R-HSA-77348	Beta oxidation of octanoyl-CoA to hexanoyl-CoA	4	18	0	0	0.00133215	0.021774	0.116738	Hadha;Hadhb;Acadm;Hadh
R-HSA-428930	Thromboxane signalling through TP receptor	5	26	0	1	0.00192422	0.0217997	0.116738	Gna11;Gng3;Gng7;Gnaq;Gng12
R-HSA-180897	Vpr-mediated induction of apoptosis by mitochondrial outer membrane permeabilization	2	4	0	0	0.000296	0.0230952	0.116738	Slc25a5;Slc25a4
R-HSA-187577	SCF(Skp2)-mediated degradation of p27/p21	14	62	1	75	0.00458851	0.0233476	0.116738	Psmb5;Psmd7;Psma4;Psmd6;Psmb7;Psma6;Psmd8;Psmd3;Psmd2;Psma1;Psmd1;Psmd11;Psmd14;Psmd13	Q15008;O43242;O00231;P28074;Q9UNM6;Q99460;P51665;O00487;Q99436;P48556;P25789;P60900;Q13200;P25786	Wasl	Q13882
R-HSA-69481	G2/M Checkpoints	18	154	1	44	0.0113973	0.0245471	0.122735	Psmb5;Psmd7;Psma4;Psmd6;Psmb7;Psma6;Psmd8;Psmd3;Rpn2;Psmd2;Psma1;Rpn1;H2afx;Ube2v2;Psmd1;Hist2h4;Ywhah;Psmd11;Hist2h2ab;Psmd14;Psmd13	Q15008;O43242;P62805;O00231;Q15819;P28074;Q9UNM6;Q99460;P51665;O00487;P16104;Q99436;P48556;P25789;P60900;Q13200;P25786;Q04917	Ppp2r5c	O96017
R-HSA-416572	Sema4D induced cell migration and growth-cone collapse	5	28	0	0	0.00207223	0.0249688	0.124844	Rhog;Myh9;Myh10;Cdc42
R-HSA-418597	G alpha (z) signalling events	8	60	0	0	0.0044405	0.0258182	0.129091	Gnaz;Prkcg;Gng3;Gng7;Gnai1;Prkaca;Gng12;Adcy5
R-HSA-196299	Beta-catenin phosphorylation cascade	4	19	0	0	0.00140616	0.0258551	0.129276	Ppp2r5e;Ctnnb1;Ppp2r5c;Ppp2r5a
R-HSA-5250992	Toxicity of botulinum toxin type E (BoNT/E)	3	8	0	3	0.000592	0.0270238	0.135119	Snap25;Sv2b;Sv2a
R-HSA-163615	PKA activation	4	20	0	0	0.00148017	0.0303656	0.151828	Prkar1b;Prkaca;Prkacb;Adcy5
R-HSA-418457	cGMP effects	4	20	0	0	0.00148017	0.0303656	0.151828	Pde10a;Pde2a;Pde1a;Itpr1
R-HSA-8873719	RAB geranylgeranylation	9	68	0	9	0.00503256	0.0311689	0.155845	Rab5c;Rab3a;Rab1a;Rab10;Rab2a;Rab1b;Rab14;Rab6b;Rab11a
R-HSA-2586552	Signaling by Leptin	35	275	9	179	0.0203523	0.0314019	0.15701	Psma4;Psma6;Rpn2;Src;Pea15;Psma1;Rpn1;Mapk1;Braf;Sptb;Mark3;Ppp2r5c;Ppp2r5a;Psmd11;Psmd14;Psmd13;Arrb1;Kras;Psmb5;Psmd7;Rap1a;Psmd6;Psmb7;Actbl2;Psmd8;Psmd3;Psmd2;Ncam1;Psmd1;Sptbn1;Sptbn2;Sptbn4;Ppp2r5e;Dlg4;Hras;Vcl	O15020;P28482;P51665;O00487;P15056;P63261;P13591;P12931-1;P25789;Q15121;P62834;P01116;P78352;P27448;Q13200;P01112;Q13362;P25786;Q15008;O43242;P60709;Q16537;O00231;P28074;Q9UNM6;Q99460;Q01082;Q9H254;P11277;Q99436;P18206;Q15172;P48556;P60900;P49407	Rap1a;Dtna;Src;Calu;Ogdhl;Kras;Braf;Pak2;Cdc42	P04049;P40763;Q16584;P15056
R-HSA-112310	Neurotransmitter release cycle	23	98	5	164	0.00725281	0.0323141	0.161571	Dnajc5;Maoa;Syt1;Gad1;Aldh5a1;Gad2;Ppfia2;Abat;Syn3;Vamp2;Syn2;Stx1a;Gls;Rab3a;Stxbp1;Snap25;Rbp1;Slc1a3;Slc18a2;Lin7b;Cplx1;Slc6a1	P61764-1;Q16623;O75334;P51649;Q05940;P30531;O95153;Q9H3Z4;Q05329;P20336;P21579;Q99259;P60880;O94925;Q9NUP9;P21397;Q9HAP6;O14994;P63027;P43003;O14810;Q92777;P80404	Cd81;Arrb1;Plp1;Vamp2;Stx1a	Q16623;P11142
R-HSA-8854518	AURKA Activation by TPX2	9	74	0	2	0.00547661	0.0334826	0.167413	Tubb5;Mapre1;Tubb3;Tubb2b;Tuba1a;Tuba1c;Tuba4a;Tubb4b;Prkaca;Csnk1d;Tubg1
R-HSA-3323169	Defects in biotin (Btn) metabolism	3	12	0	0	0.000888	0.0336449	0.168224	Pc;Pcca;Pccb
R-HSA-1222556	ROS, RNS production in phagocytes	7	52	0	0	0.00384843	0.034176	0.17088	Atp6v1d;Atp6v0d1;Atp6v1e1;Atp6v0a1;Atp6v1h;Atp6v1c1
R-HSA-6802953	RAS signaling downstream of NF1 loss-of-function variants	2	5	0	0	0.00037	0.0347489	0.173745	Kras;Hras
R-HSA-399997	Acetylcholine regulates insulin secretion	4	19	0	2	0.00140616	0.0353114	0.176557	Gna11;Gnaq;Prkaca;Marcks
R-HSA-77346	Beta oxidation of decanoyl-CoA to octanoyl-CoA-CoA	4	21	0	0	0.00155417	0.0353114	0.176557	Hadha;Hadhb;Acadm;Hadh
R-HSA-176814	Activation of APC/C and APC/C:Cdc20 mediated degradation of mitotic proteins	14	76	0	68	0.00562463	0.0355874	0.177937	Psmb5;Psmd7;Psma4;Psmd6;Psmb7;Psma6;Psmd8;Psmd3;Rpn2;Psmd2;Psma1;Rpn1;Psmd1;Psmd11;Psmd14;Psmd13
R-HSA-69239	Synthesis of DNA	14	111	1	46	0.00821492	0.0373912	0.186956	Psmb5;Psmd7;Psma4;Psmd6;Psmb7;Psma6;Psmd8;Psmd3;Rpn2;Psmd2;Psma1;Rpn1;Psmd1;Psmd11;Psmd14;Psmd13	Q15008;O43242;O00231;P28074;Q9UNM6;Q99460;P51665;O00487;Q99436;P48556;P25789;P60900;Q13200;P25786	Ilf2	P33992
R-HSA-936837	Ion transport by P-type ATPases	10	71	0	18	0.00525459	0.0378043	0.189022	Atp1b1;Atp2b2;Atp1a2;Atp2b1;Atp1b2;Atp1a1;Atp2b4;Atp1a3;Atp2a2;Atp8a1
R-HSA-4641258	Degradation of DVL	14	57	0	90	0.00421847	0.0392595	0.196297	Psmb5;Psmd7;Psma4;Psmd6;Psmb7;Psma6;Psmd8;Psmd3;Rpn2;Psmd2;Psma1;Rpn1;Psmd1;Psmd11;Psmd14;Psmd13
R-HSA-400042	Adrenaline,noradrenaline inhibits insulin secretion	5	32	0	0	0.00236827	0.0405169	0.202585	Gng3;Gng7;Gnai1;Gng12;Adcy5
R-HSA-400685	Sema4D in semaphorin signaling	5	33	0	0	0.00244227	0.0451461	0.22573	Rhog;Myh9;Myh10;Cdc42
R-HSA-112399	IRS-mediated signalling	42	321	17	274	0.0237567	0.0458701	0.229351	Psma4;Psma6;Rpn2;Src;Pea15;Psma1;Rpn1;Mapk1;Eif4g1;Braf;Sptb;Mark3;Ppp2r5c;Ppp2r5a;Psmd11;Pdpk1;Psmd14;Psmd13;Cab39;Arrb1;Kras;Psmb5;Psmd7;Lamtor5;Rap1a;Psmd6;Psmb7;Actbl2;Psmd8;Rraga;Psmd3;Psmd2;Rps6;Ncam1;Psmd1;Sptbn1;Sptbn2;Sptbn4;Ppp2r5e;Dlg4;Hras;Vcl	O15020;P28482;Q5VZM2;P51665;O00487;Q04637;P15056;Q7L523;P63261;P13591;P12931-1;P25789;Q15121;P62834;P01116;P78352;P62753;P27448;Q13200;P01112;Q13362;P25786;Q15008;O43242;Q9Y376;O15530;P60709;Q16537;O00231;O43504;P28074;Q9UNM6;Q99460;Q01082;Q9H254;P11277;Q99436;P18206;Q15172;P48556;P60900;P49407	Rap1a;Rraga;Braf;Mark3;Eif3a;Mark2;Ddx3x;Pdpk1;Adam22;Cab39;Calu;Arrb1;Kras;Pak2;Git1;Srpk2;Cdc42	P04049;Q6IAA8;Q9Y2Q5;P31749;P35813;P31946;Q15831;P23588;Q16584;P06730;Q04637;Q0VGL1;O43504;Q8NBW4;P15056
R-HSA-164378	PKA activation in glucagon signalling	4	23	0	0	0.00170219	0.0465201	0.232601	Prkar1b;Prkaca;Prkacb;Adcy5
R-HSA-1430728	Metabolism	277	3461	26	1041	0.256143	0.0472927	0.236464	Rpl4;Ckmt1;Rps15;Rpl5;Rps16;Rpl3;Rpl38;Rps10;Rpl8;Hmox2;Rpl6;Rps13;Gls;Rpl7;Stxbp1;Pc;Uqcrfs1;Rpl31;Suclg1;Rpl32;Scp2;Bsg;Pdk3;Acox1;Glrx;Rpl26;Rpl27;Rpl28;Por;Mboat7;Rpl21;Rbp1;Pip4k2a;Rpn2;Aldh6a1;Glud1;Rpn1;Flot1;Gstm5;Trap1;Gstm1;Cpne6;Ogdh;Dguok;Atp5f1;Rps27;Aimp2;Mtnd1;Pitpnm2;Rps20;Mtnd5;Eprs;Gm10036;Stx1a;Snap25;mt-Co2;mt-Co3;Apoe;Gng12;Acadsb;Psma4;Hadha;Hadhb;Psma6;Arf1;Acy1;Psma1;Csnk2…	O75947;O43676;Q9H845;Q16623;O43674;P62917;Q04760;P12532;Q9P2R7;Q02338;Q02218;P13073;P36871;P07195;P62910;P46783;P22694;Q9UKU0;P43155;Q8N1Q1;P62913;P28330;P48047;Q9UI09;C9JRZ8;P11216;O95563;O60218;P38117;P50148;P19623;O75251;O60331;P62241;P30519;P22102;P00414;P47985;P46777;P60866;P63215;P46776;P46779;Q15067-2;P62249;Q16881;P46778;Q15067-1;Q9BZ72;O95336;Q15436;O15540;P29992;P03928;Q53GQ0;P16435;O95…	Rtn3;Gipc1;Gmppb;Flot1;Mff;Pdpk1;Vapa;Coq9;Cab39;Ppid;Cdc42;Nck1;Stx1b;Cd81;Stx1a;Ahi1;Itsn1;Wipf2;Bin1;Sorbs2;Tpp2;Nmt1;Arpc4;Apoe;Ndrg1;Ctsa	P07900;P50570;P31749;O95477;Q15831;Q9NTJ5;P22059;Q8N661;Q08426;Q13496;P01130;P63027;P17643;Q9Y3D8;Q8NHU3;Q9BR61;Q8IVS8;O00401;Q8IY26;Q14739
R-HSA-8964043	Plasma lipoprotein clearance	7	40	2	21	0.00296033	0.0474272	0.237136	Ap2m1;Nceh1;Ap2a1;Ap2b1;Ap2s1;Cltc;Apoe	P53680;P63010;P02649;Q00610;Q96CW1;O95782;Q6PIU2	Apoe;Anxa2	Q8NBP7;P01130
R-HSA-1268020	Mitochondrial protein import	8	67	0	3	0.00495855	0.0476492	0.238246	Idh3g;Atp5a1;Slc25a12;Aco2;Vdac1;Slc25a4;Pmpca;Ndufb8
R-HSA-445717	Aquaporin-mediated transport	8	67	0	1	0.00495855	0.0476492	0.238246	Gng3;Gng7;Prkar1b;Prkaca;Prkacb;Gng12;Adcy5;Rab11a
R-HSA-4086400	PCP/CE pathway	22	99	4	163	0.00732682	0.0476782	0.238391	Psmb5;Psmd7;Psma4;Ap2m1;Psmd6;Psmb7;Psma6;Psmd8;Psmd3;Rpn2;Psmd2;Ap2s1;Psma1;Rpn1;Psmd1;Prkaca;Psmd11;Prkcg;Ap2a1;Ap2b1;Psmd14;Psmd13;Cltc;Cdc42	Q15008;O43242;P05129;P53680;O00231;P28074;Q9UNM6;Q99460;P51665;O95782;O00487;Q99436;P63010;P17252;Q00610;P63000;P48556;P25789;Q96CW1;P60900;Q13200;P25786	Src;Arrb1;Wasl;Git1	P07737;Q9Y4D1;P32121;Q14160
R-HSA-5358351	Signaling by Hedgehog	28	166	4	190	0.0122854	0.0484159	0.242079	Psma4;Psma6;Rpn2;Tuba1a;Psma1;Prkar1b;Tuba1c;Rpn1;Psmd11;Psmd14;Psmd13;Arrb1;Adcy5;Psmb5;Psmd7;Psmd6;Tubb5;Psmb7;Psmd8;Tubb6;Psmd3;Tubb2b;Tubb3;Tubb2a;Psmd2;Psmd1;Prkaca;Prkacb;Tuba4a;Tubb4b	P51665;O00487;Q9BVA1;P25789;P22694;Q13200;P25786;Q9BQE3;Q15008;O43242;Q13885;O95622;Q13509;O00231;P28074;Q9UNM6;Q99460;P68371;P31321;Q99436;Q9BUF5;P17612;P68366;P48556;P04350;Q71U36;P60900;P49407	Ap2m1;Dlg1;Mapt;Git1	P25098;P49757;P49841;P78536
R-HSA-2428928	IRS-related events triggered by IGF1R	42	325	17	275	0.0240527	0.0491097	0.245549	Psma4;Psma6;Rpn2;Src;Pea15;Psma1;Rpn1;Mapk1;Eif4g1;Braf;Sptb;Mark3;Ppp2r5c;Ppp2r5a;Psmd11;Pdpk1;Psmd14;Psmd13;Cab39;Arrb1;Kras;Psmb5;Psmd7;Lamtor5;Rap1a;Psmd6;Psmb7;Actbl2;Psmd8;Rraga;Psmd3;Psmd2;Rps6;Ncam1;Psmd1;Sptbn1;Sptbn2;Sptbn4;Ppp2r5e;Dlg4;Hras;Vcl	O15020;P28482;Q5VZM2;P51665;O00487;Q04637;P15056;Q7L523;P63261;P13591;P12931-1;P25789;Q15121;P62834;P01116;P78352;P62753;P27448;Q13200;P01112;Q13362;P25786;Q15008;O43242;Q9Y376;O15530;P60709;Q16537;O00231;O43504;P28074;Q9UNM6;Q99460;Q01082;Q9H254;P11277;Q99436;P18206;Q15172;P48556;P60900;P49407	Rap1a;Rraga;Braf;Mark3;Eif3a;Mark2;Ddx3x;Pdpk1;Adam22;Cab39;Calu;Arrb1;Kras;Pak2;Git1;Srpk2;Cdc42	P04049;Q6IAA8;Q9Y2Q5;P31749;P35813;P31946;Q15831;P23588;Q16584;P06730;Q04637;Q0VGL1;O43504;Q8NBW4;P15056
R-HSA-428543	Inactivation of Cdc42 and Rac	3	14	0	0	0.00103612	0.0491533	0.245766	Gpc1;Cdc42
R-HSA-77108	Utilization of Ketone Bodies	3	14	0	0	0.00103612	0.0491533	0.245766	Bdh1;Oxct1
R-HSA-1234174	Regulation of Hypoxia-inducible Factor (HIF) by oxygen	16	84	6	103	0.0062167	0.0492606	0.246303	Psmb5;Psmd7;Psma4;Psmd6;Psmb7;Psma6;Psmd8;Psmd3;Rpn2;Psmd2;Psma1;Rpn1;Psmd1;Psmd11;Psmd14;Psmd13;Eloc;Elob	Q15008;O43242;Q15369;O00231;P28074;Q9UNM6;Q99460;P51665;O00487;Q99436;Q15370;P48556;P25789;P60900;Q13200;P25786	Pkm;Glrx3;Arrb1;Eloc;Elob;Ilf2	Q16665;Q16790;Q09472
R-HSA-2262749	Cellular response to hypoxia	16	84	6	103	0.0062167	0.0492606	0.246303	Psmb5;Psmd7;Psma4;Psmd6;Psmb7;Psma6;Psmd8;Psmd3;Rpn2;Psmd2;Psma1;Rpn1;Psmd1;Psmd11;Psmd14;Psmd13;Eloc;Elob	Q15008;O43242;Q15369;O00231;P28074;Q9UNM6;Q99460;P51665;O00487;Q99436;Q15370;P48556;P25789;P60900;Q13200;P25786	Pkm;Glrx3;Arrb1;Eloc;Elob;Ilf2	Q16665;Q16790;Q09472
R-HSA-991365	Activation of GABAB receptors	6	45	0	0	0.00333037	0.0496482	0.248241	Gng3;Gnal;Gng7;Gnai1;Gng12;Adcy5
R-HSA-977444	GABA B receptor activation	6	45	0	0	0.00333037	0.0496482	0.248241	Gng3;Gnal;Gng7;Gnai1;Gng12;Adcy5
R-HSA-451326	Activation of kainate receptors upon glutamate binding	5	34	0	0	0.00251628	0.050078	0.25039	Dlg1;Gng3;Dlg4;Gng7;Gng12
R-HSA-2428924	IGF1R signaling cascade	42	326	17	275	0.0241267	0.0502266	0.251133	Psma4;Psma6;Rpn2;Src;Pea15;Psma1;Rpn1;Mapk1;Eif4g1;Braf;Sptb;Mark3;Ppp2r5c;Ppp2r5a;Psmd11;Pdpk1;Psmd14;Psmd13;Cab39;Arrb1;Kras;Psmb5;Psmd7;Lamtor5;Rap1a;Psmd6;Psmb7;Actbl2;Psmd8;Rraga;Psmd3;Psmd2;Rps6;Ncam1;Psmd1;Sptbn1;Sptbn2;Sptbn4;Ppp2r5e;Dlg4;Hras;Vcl	O15020;P28482;Q5VZM2;P51665;O00487;Q04637;P15056;Q7L523;P63261;P13591;P12931-1;P25789;Q15121;P62834;P01116;P78352;P62753;P27448;Q13200;P01112;Q13362;P25786;Q15008;O43242;Q9Y376;O15530;P60709;Q16537;O00231;O43504;P28074;Q9UNM6;Q99460;Q01082;Q9H254;P11277;Q99436;P18206;Q15172;P48556;P60900;P49407	Rap1a;Rraga;Braf;Mark3;Eif3a;Mark2;Ddx3x;Pdpk1;Adam22;Cab39;Calu;Arrb1;Kras;Pak2;Git1;Srpk2;Cdc42	P04049;Q6IAA8;Q9Y2Q5;P31749;P35813;P31946;Q15831;P23588;Q16584;P06730;Q04637;Q0VGL1;O43504;Q8NBW4;P15056
R-HSA-2404192	Signaling by Type 1 Insulin-like Growth Factor 1 Receptor (IGF1R)	42	327	17	275	0.0242007	0.0513623	0.256811	Psma4;Psma6;Rpn2;Src;Pea15;Psma1;Rpn1;Mapk1;Eif4g1;Braf;Sptb;Mark3;Ppp2r5c;Ppp2r5a;Psmd11;Pdpk1;Psmd14;Psmd13;Cab39;Arrb1;Kras;Psmb5;Psmd7;Lamtor5;Rap1a;Psmd6;Psmb7;Actbl2;Psmd8;Rraga;Psmd3;Psmd2;Rps6;Ncam1;Psmd1;Sptbn1;Sptbn2;Sptbn4;Ppp2r5e;Dlg4;Hras;Vcl	O15020;P28482;Q5VZM2;P51665;O00487;Q04637;P15056;Q7L523;P63261;P13591;P12931-1;P25789;Q15121;P62834;P01116;P78352;P62753;P27448;Q13200;P01112;Q13362;P25786;Q15008;O43242;Q9Y376;O15530;P60709;Q16537;O00231;O43504;P28074;Q9UNM6;Q99460;Q01082;Q9H254;P11277;Q99436;P18206;Q15172;P48556;P60900;P49407	Rap1a;Rraga;Braf;Mark3;Eif3a;Mark2;Ddx3x;Pdpk1;Adam22;Cab39;Calu;Arrb1;Kras;Pak2;Git1;Srpk2;Cdc42	P04049;Q6IAA8;Q9Y2Q5;P31749;P35813;P31946;Q15831;P23588;Q16584;P06730;Q04637;Q0VGL1;O43504;Q8NBW4;P15056
R-HSA-5689901	Metalloprotease DUBs	9	32	6	53	0.00236827	0.0530397	0.265198	Hist2h2aa1;Hist2h2ab;Psmd14;H2afx	Q96KK5;Q8IUE6;Q16777;Q93077;Q96QV6;Q7L7L0;Q6FI13;O00487;Q99878	Psmd7;Psmd6;Rab2a;Psmd8;Psmd3;Psmd1	Q96FJ0;O00487
R-HSA-983168	Antigen processing: Ubiquitination & Proteasome degradation	26	315	0	2	0.0233126	0.0530902	0.265451	Psma4;Psma6;Rpn2;Psma1;Rpn1;Ube2v2;Ube2k;Psmd11;Psmd14;Psmd13;Tom1;Psmb5;Psmd7;Psmd6;Psmb7;Psmd8;Npepps;Psmd3;Psmd2;Psmd1;Lmo7;Uba1;Tpp2;Eloc;Huwe1;Elob;Ube2l3
R-HSA-3858494	Beta-catenin independent WNT signaling	28	165	4	195	0.0122114	0.0573524	0.266426	Psma4;Psma6;Rpn2;Psma1;Gnao1;Rpn1;Ctnnb1;Psmd11;Gng3;Ap2b1;Psmd14;Gng7;Psmd13;Cltc;Cdc42;Psmb5;Psmd7;Ap2m1;Psmd6;Psmb7;Psmd8;Psmd3;Psmd2;Ap2s1;Psmd1;Prkaca;Prkcg;Ap2a1;Gng12;Itpr1	Q14643;P05129;P53680;P51665;O00487;P17252;Q00610;P09471;P63000;P25789;O60262;Q13200;P25786;Q15008;O43242;Q9UBI6;O00231;P28074;Q9UNM6;Q99460;P35222;O95782;Q99436;P63010;P48556;Q96CW1;P60900;P63215	Src;Arrb1;Wasl;Git1	P07737;Q9Y4D1;P32121;Q14160
R-HSA-392170	ADP signalling through P2Y purinoceptor 12	4	25	0	0	0.00185021	0.0594799	0.266426	Gng3;Gng7;Gnai1;Gng12
R-HSA-392154	Nitric oxide stimulates guanylate cyclase	5	36	0	0	0.0026643	0.0608534	0.266426	Pde10a;Gucy1b3;Pde2a;Pde1a;Itpr1
R-HSA-212676	Dopamine Neurotransmitter Release Cycle	14	28	4	126	0.00207223	0.0617006	0.266426	Syt1;Ppfia2;Syn3;Vamp2;Syn2;Stx1a;Rab3a;Stxbp1;Snap25;Rbp1;Slc18a2;Lin7b;Cplx1	P61764-1;Q16623;O75334;Q05940;O95153;P20336;P21579;P60880;Q9NUP9;Q9HAP6;O14994;P63027;O14810;Q92777	Cd81;Plp1;Vamp2;Stx1a	Q16623
R-HSA-69541	Stabilization of p53	14	59	4	99	0.00436649	0.0617006	0.266426	Psmb5;Psmd7;Psma4;Psmd6;Psmb7;Psma6;Psmd8;Psmd3;Rpn2;Psmd2;Psma1;Rpn1;Psmd1;Psmd11;Psmd14;Psmd13	Q15008;O43242;O00231;P28074;Q9UNM6;Q99460;P51665;O00487;Q99436;P48556;P25789;P60900;Q13200;P25786	Dlg4;Fkbp3;S100b;Ppp2r5c	O96017;Q00987
R-HSA-888568	GABA synthesis	2	7	0	0	0.000518	0.0631895	0.266426	Gad1;Gad2
R-HSA-163358	PKA-mediated phosphorylation of key metabolic factors	2	7	0	0	0.000518	0.0631895	0.266426	Prkaca;Prkacb
R-HSA-5660489	MTF1 activates gene expression	2	6	0	1	0.000444	0.0631895	0.266426	Csrp1
R-HSA-8941858	Regulation of RUNX3 expression and activity	15	57	4	112	0.00421847	0.0648265	0.266426	Psmb5;Psmd7;Psma4;Psmd6;Psmb7;Psma6;Psmd8;Psmd3;Psmd2;Src;Psma1;Psmd1;Psmd11;Psmd14;Psmd13	Q15008;O43242;O00231;P28074;Q9UNM6;Q99460;P12931;P51665;O00487;Q99436;P48556;P25789;P60900;Q13200;P25786	Asap1;Huwe1;Pak2;Ilf2	Q8N726;P12931;Q09472
R-HSA-1237044	Erythrocytes take up carbon dioxide and release oxygen	4	26	0	0	0.00192422	0.0666065	0.266426	Cyb5r1;Ca2;Hba-a2
R-HSA-1480926	O2/CO2 exchange in erythrocytes	4	26	0	0	0.00192422	0.0666065	0.266426	Cyb5r1;Ca2;Hba-a2
R-HSA-8875656	MET receptor recycling	3	11	2	5	0.000814	0.0675409	0.270163	Crkl;Gga3;Crk	P46109;Q9NZ52;P46108	Arf1;Pacs1	Q9NZ52
R-HSA-77285	Beta oxidation of myristoyl-CoA to lauroyl-CoA	3	16	0	0	0.00118413	0.0675409	0.270163	Hadha;Hadhb;Acadl;Hadh
R-HSA-1247673	Erythrocytes take up oxygen and release carbon dioxide	3	16	0	0	0.00118413	0.0675409	0.270163	Ca2;Hba-a2
R-HSA-73777	RNA Polymerase I Chain Elongation	7	61	0	0	0.00451451	0.0680631	0.272252	Hist2h2aa1;Hist2h2ab;Hist1h3h;Hist1h3i;Hist1h3g;H2afx;H2afv;Hist2h4;Hist1h3a
R-HSA-392518	Signal amplification	7	37	0	24	0.00273831	0.0680631	0.272252	Gna11;Gng3;Src;Gng7;Gnaq;Gnai1;Gng12
R-HSA-8854050	FBXL7 down-regulates AURKA during mitotic entry and in early mitosis	14	55	1	103	0.00407046	0.0727004	0.290802	Psmb5;Psmd7;Psma4;Psmd6;Psmb7;Psma6;Psmd8;Psmd3;Rpn2;Psmd2;Psma1;Rpn1;Psmd1;Psmd11;Psmd14;Psmd13	Q15008;O43242;O00231;P28074;Q9UNM6;Q99460;P51665;O00487;Q99436;P48556;P25789;P60900;Q13200;P25786	Cand1	P62877;Q13616
R-HSA-977443	GABA receptor activation	7	62	0	0	0.00458851	0.0727459	0.290984	Gng3;Gnal;Gng7;Gabra1;Gnai1;Gng12;Adcy5
R-HSA-5663205	Infectious disease	89	531	23	860	0.0392984	0.0739869	0.295948	Rpl4;Psma4;Rpl5;Rps15;Rps16;Psma6;Arf1;Rpl3;Pacs1;Psma1;Rpsa;Ctnnb1;Rpl38;Rpl8;Rps10;Rpl6;Rps13;Rpl7;Txnrd1;Psmd11;Sv2b;Rpl31;Sv2a;Rpl32;Psmd14;Psmd13;Rpl36a;Calr;Rps3a;Supt5h;Ap2m1;Psmb5;Psmb7;Rps7;Rps8;Rps6;Sh3kbp1;Rpl26;Ap1g1;Rpl27;Rpl28;Vamp2;Ap2a1;Rpl21;Rplp0;Rplp1;Rpn2;Src;Rpl18a;Rpn1;Rpl13;Rpl15;Rpl19;Ap2b1;Rpl10;Canx;Chmp4b;Rpl12;Tpr;Pak2;Rpl10a;Cdc42;Stx1b;Psmd7;Ap1m1;Rps4x;Psmd6;Rps27;P…	Q9Y3U8;Q16623;Q71UM5;P53680;P62917;Q96B97;P62081;Q9H444;P12931;P18124;P51665;O00267;P62277;P61266;P39023;P30050;P63000;P62910;P46783;P27824;P62913;P62753;Q13200;Q07020;O43242;P13639;P36578;O00231;Q99436;P84098;P21579;P63173;P61353;P63010;P83881;P62241;P12270;P48556;P05141;P61313;Q96CW1;Q13177;P46777;P05386;P60900;P62841;P60866;P27635;P46776;Q9UI12;P27797;P05388;P46779;P62249;P46778;Q16881;O00487;…	Stx1b;Dnaja3;Src;Rhog;Aip;Braf;Stx1a;Dlg1;Grm5;Gga3;Snph;Ap2b1;Ptprn;Rbp1;Myh9;Asap1;Pa2g4;Mapt;Ppid;Pak2;Git1;Cdc42;Nck1	P07900;P06239;P08238;P06748;Q96CW1;Q9Y297;P62937;P36507;P06241;Q92556;Q13177;Q9UI12;P08631;P63027;P63000;P08581;Q8WUM4;Q02750;P12931;P12236;Q6VY07
R-HSA-177504	Retrograde neurotrophin signalling	6	18	1	35	0.00133215	0.0740316	0.296126	Ap2m1;Ap2a1;Ap2b1;Ap2s1;Cltc;Dnm1	Q05193;P53680;P63010;Q00610;Q96CW1;O95782	Synj1	Q99962
R-HSA-3928662	EPHB-mediated forward signaling	12	52	10	86	0.00384843	0.0743578	0.297431	Itsn1;Actr2;Actr3;Actbl2;Src;Arpc5;Arpc4;Wasl;Hras;Cdc42	Q15811;P61160;P63261;P60709;P12931-1;P63000;O15511;P61158;P59998;P60953;P01112;O00401	Itsn1;Wipf2;Src;Sorbs2;Arrb1;Arpc4;Wasl;Crk;Cdc42;Nck1	Q15811;P20936;P23528;Q05397;O00401
R-HSA-2408517	SeMet incorporation into proteins	3	17	0	0	0.00125814	0.0777438	0.310975	Mars;Aimp2;Eprs
R-HSA-5250968	Toxicity of botulinum toxin type A (BoNT/A)	3	12	0	5	0.000888	0.0777438	0.310975	Snap25;Sv2b;Sv2a
R-HSA-1475029	Reversible hydration of carbon dioxide	3	17	0	0	0.00125814	0.0777438	0.310975	Ca2
R-HSA-8937144	Aryl hydrocarbon receptor signalling	2	8	0	0	0.000592	0.0795206	0.318082	Ptges3;Aip
R-HSA-8854691	Interleukin-19,20,22,24,26,28 and 29 signaling	35	286	12	211	0.0211664	0.0824242	0.329697	Psma4;Psma6;Rpn2;Src;Pea15;Psma1;Rpn1;Mapk1;Braf;Sptb;Mark3;Ppp2r5c;Ppp2r5a;Psmd11;Psmd14;Psmd13;Arrb1;Kras;Psmb5;Psmd7;Rap1a;Psmd6;Psmb7;Actbl2;Psmd8;Psmd3;Psmd2;Ncam1;Psmd1;Sptbn1;Sptbn2;Sptbn4;Ppp2r5e;Dlg4;Hras;Vcl	O15020;P28482;P51665;O00487;P15056;P63261;P13591;P12931-1;P25789;Q15121;P62834;P01116;P78352;P27448;Q13200;P01112;Q13362;P25786;Q15008;O43242;P60709;Q16537;O00231;P28074;Q9UNM6;Q99460;Q01082;Q9H254;P11277;Q99436;P18206;Q15172;P48556;P60900;P49407	Rap1a;Dlg1;Dtna;Src;Pea15;Calu;Ogdhl;Kras;Braf;Mbp;Pak2;Cdc42	P04049;P40763;Q02750;P36507;P28482;Q16584;P15056
R-HSA-418990	Adherens junctions interactions	7	35	1	35	0.00259029	0.0826689	0.330676	Cadm3;Actbl2;Cdh13;Cadm2;Cadm1;Ctnnb1	P35222-1;P63261;P60709;Q8N3J6;Q9BY67;P55290;Q8N126	Anxa2	P03950
R-HSA-532668	N-glycan trimming in the ER and Calnexin/Calreticulin cycle	7	57	0	7	0.00421847	0.0826689	0.330676	Pdia3;Ubxn1;Ganab;Canx;Mlec;Calr;Uggt1
R-HSA-5628897	TP53 Regulates Metabolic Genes	15	125	0	57	0.00925104	0.0844907	0.337963	Lamtor5;Rraga;Ywhah;Cox20;Gls;Txnrd1;Cox6b1;Cox6a1;Cox7b;Cox4i1;mt-Co2;mt-Co3;Lrpprc;Cox5a
R-HSA-5689880	Ub-specific processing proteases	27	206	1	156	0.0152457	0.0847879	0.339152	Psmb5;Psmd7;Psma4;Hist2h2aa1;Psmd6;Psmb7;Psma6;Psmd8;Psmd3;Rpn2;Psmd2;Psma1;Rpn1;H2afx;Psmd1;Ide;Vdac1;Usp7;Cyld;Psmd11;Hist2h2ab;Psmd14;Psmd13;Arrb1	P14735;P51665;O00487;Q96KK5;P25789;Q93009;Q13200;P25786;Q9NQC7;Q15008;O43242;Q16777;O00231;P28074;Q9UNM6;Q99460;Q99436;Q8IUE6;Q93077;Q96QV6;Q7L7L0;P48556;Q6FI13;P60900;P49407;P21796;Q99878	Cyld	O95786
R-HSA-176408	Regulation of APC/C activators between G1/S and early anaphase	14	82	1	88	0.00606868	0.0849114	0.339646	Psmb5;Psmd7;Psma4;Psmd6;Psmb7;Psma6;Psmd8;Psmd3;Rpn2;Psmd2;Psma1;Rpn1;Psmd1;Psmd11;Psmd14;Psmd13	Q15008;O43242;O00231;P28074;Q9UNM6;Q99460;P51665;O00487;Q99436;P48556;P25789;P60900;Q13200;P25786	Sirt2	Q9UM11;Q12834
R-HSA-5578775	Ion homeostasis	13	64	3	81	0.00473653	0.0849751	0.3399	Atp1b1;Atp2b2;Atp1a2;Atp2b1;Atp1b2;Atp1a1;Atp2b4;Atp2a2;Atp1a3;Prkaca;Slc8a1;Slc8a2;Itpr1	Q14643;P32418;Q9UPR5;P13637;P16615;P14415;P50993;P17612;P20020;P23634;P05023;Q01814;P05026	Arrb1;Akap5;Crk	P17612;P62158
R-HSA-418592	ADP signalling through P2Y purinoceptor 1	6	29	0	23	0.00214624	0.0853964	0.341585	Gna11;Gng3;Src;Gng7;Gnaq;Gng12
R-HSA-114508	Effects of PIP2 hydrolysis	5	40	0	0	0.00296033	0.0860177	0.344071	Dgkb;Rasgrp2;Abhd12;Mgll;Itpr1
R-HSA-5578749	Transcriptional regulation by small RNAs	9	81	0	12	0.00599467	0.0874303	0.349721	Hist2h2aa1;Hist2h2ab;Hist1h3h;Hist1h3i;Tpr;Hist1h3g;H2afx;H2afv;Hist2h4;Hist1h3a
R-HSA-170670	Adenylate cyclase inhibitory pathway	3	18	0	0	0.00133215	0.0885751	0.3543	Gnal;Gnai1;Adcy5
R-HSA-997269	Inhibition of adenylate cyclase pathway	3	18	0	0	0.00133215	0.0885751	0.3543	Gnal;Gnai1;Adcy5
R-HSA-71032	Propionyl-CoA catabolism	3	14	0	4	0.00103612	0.0885751	0.3543	Mcee;Pcca;Pccb
R-HSA-77350	Beta oxidation of hexanoyl-CoA to butanoyl-CoA	3	18	0	0	0.00133215	0.0885751	0.3543	Hadha;Hadhb;Hadh
R-HSA-351202	Metabolism of polyamines	16	144	0	50	0.0106572	0.0897529	0.359012	Psmb5;Psmd7;Psma4;Ckmt1;Psmd6;Psmb7;Psma6;Psmd8;Psmd3;Rpn2;Psmd2;Psma1;Rpn1;Psmd1;Srm;Psmd11;Psmd14;Psmd13
R-HSA-74751	Insulin receptor signalling cascade	42	324	22	311	0.0239787	0.0913605	0.365442	Psma4;Psma6;Rpn2;Src;Pea15;Psma1;Rpn1;Mapk1;Eif4g1;Braf;Sptb;Mark3;Ppp2r5c;Ppp2r5a;Psmd11;Pdpk1;Psmd14;Psmd13;Cab39;Arrb1;Kras;Psmb5;Psmd7;Lamtor5;Rap1a;Psmd6;Psmb7;Actbl2;Psmd8;Rraga;Psmd3;Psmd2;Rps6;Ncam1;Psmd1;Sptbn1;Sptbn2;Sptbn4;Ppp2r5e;Dlg4;Hras;Vcl	O15020;P28482;Q5VZM2;P51665;O00487;Q04637;P15056;Q7L523;P63261;P13591;P12931-1;P25789;Q15121;P62834;P01116;P78352;P62753;P27448;Q13200;P01112;Q13362;P25786;Q15008;O43242;Q9Y376;O15530;P60709;Q16537;O00231;O43504;P28074;Q9UNM6;Q99460;Q01082;Q9H254;P11277;Q99436;P18206;Q15172;P48556;P60900;P49407	Rap1a;Ap2m1;Rraga;Braf;Mark3;Eif3a;Mark2;Itsn1;Ddx3x;Pdpk1;Ap2a1;Adam22;Cab39;Calu;Arrb1;Kras;Pak2;Crk;Git1;Srpk2;Cdc42;Nck1	P04049;Q6IAA8;Q9Y2Q5;P31749;P35813;P31946;Q15831;P23588;Q16584;Q07889;P29353;P06730;Q04637;Q0VGL1;O43504;Q8NBW4;P15056
R-HSA-167590	Nef Mediated CD4 Down-regulation	6	10	2	45	0.00074	0.0914192	0.365677	Ap2m1;Arf1;Ap2a1;Ap2b1;Ap2s1;Atp6v1h	P84077;P53680;P63010;Q96CW1;O95782;Q9UI12	Dlg1;Snph	P06239;Q9UI12
R-HSA-382556	ABC-family proteins mediated transport	14	125	2	41	0.00925104	0.0914774	0.36591	Psmb5;Psmd7;Psma4;Psmd6;Psmb7;Psma6;Psmd8;Psmd3;Rpn2;Psmd2;Psma1;Rpn1;Psmd1;Psmd11;Psmd14;Psmd13	Q15008;O43242;O00231;P28074;Q9UNM6;Q99460;P51665;O00487;Q99436;P48556;P25789;P60900;Q13200;P25786	Bcr;Ppib	P40855;P13569
R-HSA-881907	Gastrin-CREB signalling pathway via PKC and MAPK	49	504	15	224	0.0373002	0.0957226	0.38289	Psma4;Psma6;Pea15;Psma1;Mapk1;Braf;Sptb;Mark3;Psmd11;Grm5;Psmd14;Psmd13;Dgkb;Mgll;Psmb5;Rap1a;Psmb7;Prkaca;Rps6ka2;Rasgrp2;Vcl;Gna11;Rpn2;Src;Rpn1;Ppp2r5c;Ppp2r5a;Gng3;Gnaq;Gng7;Arrb1;Kras;Abhd12;Psmd7;Psmd6;Actbl2;Psmd8;Trio;Psmd3;Psmd2;Ncam1;Psmd1;Sptbn1;Sptbn2;Sptbn4;Ppp2r5e;Dlg4;Gng12;Hras;Itpr1	Q8N2K0;Q14643;P28482;P51665;P15056;Q99685;P13591;P12931-1;P62834;P01116;P78352;Q13200;P01112;Q13362;Q15349;O43242;P60709;O00231;Q01082;Q7LDG7;Q9Y6T7;P50148;Q99436;P18206;P48556;P60900;P63215;P49407;O15020;P29992;O75962;O00487;P41594;P63261;P17252;P25789;Q15121;O60262;P27448;P25786;Q15008;Q9UBI6;Q16537;P28074;Q9UNM6;Q99460;Q9H254;P11277;Q15172	Rap1a;Ap2m1;Src;Braf;Crkl;Vapa;Ap2a1;Crtc1;Calu;Kras;Pak2;Crk;Git1;Nck1;Cdc42	P04049;P25098;P00533;Q16584;P16220;P15056
R-HSA-948021	Transport to the Golgi and subsequent modification	25	218	5	121	0.0161338	0.0962079	0.384832	Arf1;Tuba1a;Tuba1c;Actr10;Sptb;Dync1li2;Mcfd2;Copa;Ykt6;Tubb5;Tubb6;Tubb2b;Tubb3;Tubb2a;Trappc9;Sptbn1;Sptbn2;Sec23a;Rab1a;Sptbn4;Rab1b;Tuba4a;Tubb4b;Csnk1d;Arcn1	P53621;O15020;Q15436;O43237;Q9H0U4;Q9BVA1;O15498;P48444;Q96Q05;Q9BQE3;Q13885;Q13509;Q01082;Q9H254;P68371;P11277;Q8NI22;Q9BUF5;Q9NZ32;P84077;P68366;P04350;P48730;Q71U36;P62820	Stx1b;Trim3;Vps45;Mff;Stx1a	Q13190;O15155;O75396;Q15436;O14653;O95406;P48730
R-HSA-5675221	Negative regulation of MAPK pathway	8	45	5	48	0.00333037	0.0982978	0.393191	Ppp2r5e;Mapk1;Kras;Braf;Mark3;Ppp2r5c;Hras;Ppp2r5a	P15056;Q15172;P28482;Q16537;P01116;P27448;Q13362;P01112	Rap1a;Calu;Kras;Braf;Pak2	P04049;P15056
R-HSA-5250981	Toxicity of botulinum toxin type F (BoNT/F)	3	9	2	10	0.000666	0.0999984	0.399994	Sv2b;Sv2a;Vamp2	Q7L0J3;Q7L1I2;P63027	Stx1b;Stx1a	P63027
R-HSA-5250955	Toxicity of botulinum toxin type D (BoNT/D)	3	9	2	10	0.000666	0.0999984	0.399994	Sv2b;Sv2a;Vamp2	Q7L0J3;Q7L1I2;P63027	Stx1b;Stx1a	P63027
R-HSA-171007	p38MAPK events	3	18	0	2	0.00133215	0.0999984	0.399994	Src;Kras;Hras
R-HSA-164940	Nef mediated downregulation of MHC class I complex cell surface expression	3	11	1	8	0.000814	0.0999984	0.399994	Ap1m1;Pacs1;Ap1g1	Q6VY07;Q9BXS5;O43747	Gga3	Q6VY07
R-HSA-181429	Serotonin Neurotransmitter Release Cycle	12	23	4	115	0.00170219	0.103459	0.412308	Rab3a;Stxbp1;Snap25;Syt1;Rbp1;Slc18a2;Ppfia2;Syn3;Cplx1;Syn2;Vamp2;Stx1a	P20336;P61764-1;P21579;Q16623;P60880;O75334;Q05940;O14994;P63027;O14810;Q92777;O95153	Cd81;Plp1;Vamp2;Stx1a	Q16623
R-HSA-456926	Thrombin signalling through proteinase activated receptors (PARs)	8	35	3	50	0.00259029	0.10352	0.412308	Gna11;Gng3;Src;Gng7;Gnaq;Mapk1;Arrb1;Gng12	Q9UBI6;P29992;P28482;P12931-1;O60262;P49407;P63215;P50148	Ap2b1;Gnaq;Arrb1	P32121;P49407
R-HSA-8951664	Neddylation	22	241	0	56	0.017836	0.103887	0.412308	Cand1;Psmb5;Psmd7;Psma4;Psmd6;Cops4;Psmb7;Psma6;Cops6;Psmd8;Psmd3;Rpn2;Psmd2;Gps1;Psma1;Rpn1;Psmd1;Cops8;Lmo7;Psmd11;Psmd14;Psmd13;Eloc;Elob
R-HSA-606279	Deposition of new CENPA-containing nucleosomes at the centromere	6	55	0	0	0.00407046	0.104133	0.412308	Hist2h2aa1;Hist2h2ab;H2afx;H2afv;Hist2h4
R-HSA-774815	Nucleosome assembly	6	55	0	0	0.00407046	0.104133	0.412308	Hist2h2aa1;Hist2h2ab;H2afx;H2afv;Hist2h4
R-HSA-156590	Glutathione conjugation	7	67	0	1	0.00495855	0.104721	0.412308	Gstm1;Gsta4;Mgst3;Gstp1;Gstm5
R-HSA-112040	G-protein mediated events	14	64	5	102	0.00473653	0.105536	0.412308	Gnaz;Camk4;Gnao1;Prkar1b;Mapk1;Prkaca;Prkacb;Prkcg;Gnal;Pde1a;Gnai1;Adcy5;Itpr1	O95622;Q14643;P05129;P54750;P19086;P28482;P38405;P31321;P17612;P63096;P17252;P09471;P22694;Q16566	Pea15;Crtc1;Arrb1;Mbp;Git1	P25098;P28482;P62158;P16220
R-HSA-70326	Glucose metabolism	13	139	0	15	0.0102872	0.106707	0.412308	Mrpl12;Pc;Pkm;Slc25a1;Tpr;Got2;Slc25a11;Slc25a12;Prkaca;Prkacb;Pfkm;Hk1
R-HSA-2871796	FCERI mediated MAPK activation	38	377	8	175	0.0279011	0.106725	0.412308	Psma4;Psma6;Rpn2;Src;Pea15;Psma1;Rpn1;Mapk1;Braf;Sptb;Mark3;Ppp2r5c;Ppp2r5a;Psmd11;Psmd14;Psmd13;Arrb1;Kras;Pak2;Cdc42;Psmb5;Psmd7;Rap1a;Psmd6;Psmb7;Actbl2;Psmd8;Psmd3;Psmd2;Ncam1;Psmd1;Sptbn1;Sptbn2;Map2k4;Sptbn4;Ppp2r5e;Dlg4;Hras;Vcl	O15020;P28482;P51665;O00487;P15056;P63261;P13591;P12931-1;P63000;P25789;Q15121;P62834;P01116;P78352;P27448;Q13200;P01112;Q13362;P25786;Q15008;O43242;P60709;Q16537;O00231;P28074;Q9UNM6;Q99460;Q01082;Q9H254;P11277;Q99436;P18206;Q15172;P48556;P60900;Q13177;P45985;P49407	Rap1a;Vgf;Calu;Kras;Braf;Mff;Pak2;Cdc42	P04049;P01100;P05412;Q13233;O43561-2;Q16584;P15056
R-HSA-512988	Interleukin-3, 5 and GM-CSF signaling	38	293	19	282	0.0216844	0.108766	0.412308	Psma4;Psma6;Rpn2;Src;Pea15;Psma1;Rpn1;Mapk1;Braf;Sptb;Mark3;Ppp2r5c;Ppp2r5a;Crkl;Psmd11;Psmd14;Psmd13;Arrb1;Kras;Psmb5;Psmd7;Rap1a;Psmd6;Psmb7;Actbl2;Psmd8;Psmd3;Psmd2;Ncam1;Psmd1;Prkaca;Sptbn1;Sptbn2;Sptbn4;Ppp2r5e;Dlg4;Crk;Hras;Vcl	O15020;P28482;P51665;O00487;P46109;P15056;P63261;P13591;P12931-1;P25789;Q15121;P62834;P01116;P78352;P27448;Q13200;P01112;P46108;Q13362;P25786;Q15008;O43242;P60709;Q16537;O00231;P28074;Q9UNM6;Q99460;Q01082;Q9H254;P11277;Q99436;P17612;P18206;Q15172;P48556;P60900;P49407	Rap1a;Ap2m1;Src;Braf;Mark3;Mark2;Crkl;Itsn1;Klc2;Ap2a1;Adam22;Calu;Kras;Akap5;Mapt;Pak2;Crk;Cdc42;Nck1	P04049;P17612;Q13905;Q16584;P29353;P22681;P15056;P63104
R-HSA-5609974	Defective PGM1 causes PGM1-CDG (CDG1t)	1	2	0	0	0.000148	0.10958	0.412308	Pgm1
R-HSA-171306	Packaging Of Telomere Ends	7	34	2	39	0.00251628	0.110685	0.412308	Hist2h2aa1;Hist2h2ab;H2afx;H2afv;Tpp1;Hist2h4	Q9BTM1;Q16777;P62805;Q96AP0;Q6FI13;Q71UI9;P16104	Madd;Anxa2	Q9NUX5
R-HSA-69306	DNA Replication	14	120	1	70	0.00888099	0.113028	0.412308	Psmb5;Psmd7;Psma4;Psmd6;Psmb7;Psma6;Psmd8;Psmd3;Rpn2;Psmd2;Psma1;Rpn1;Psmd1;Psmd11;Psmd14;Psmd13	Q15008;O43242;O00231;P28074;Q9UNM6;Q99460;P51665;O00487;Q99436;P48556;P25789;P60900;Q13200;P25786	Ilf2	P33992
R-HSA-426117	Cation-coupled Chloride cotransporters	2	10	0	0	0.00074	0.115413	0.412308	Slc12a5;Slc12a2
R-HSA-1169092	Activation of RAS in B cells	2	10	0	0	0.00074	0.115413	0.412308	Kras;Hras
R-HSA-210991	Basigin interactions	6	26	1	31	0.00192422	0.117715	0.412308	Atp1b1;Mag;Atp1b2;Bsg;Slc3a2;L1cam	P08195;P20916;P14415;P32004;P35613;P05026	Ptprn	P62937
R-HSA-391160	Signal regulatory protein family interactions	4	18	2	16	0.00133215	0.117851	0.412308	Src;Sirpa	P78324;P12931-1;O00241;Q9P1W8	Src;Nck1	Q14289;O15117
R-HSA-8849932	Synaptic adhesion-like molecules	6	23	4	39	0.00170219	0.124822	0.412308	Rtn3;Ptprs;Dlg1;Dlg4;Flot2;Flot1	O75955;Q12959;P78352;Q13332;Q14254;O95197	Rtn3;Kcna1;Rtn4;Nck1	P78352;O95197;Q6PJG9
R-HSA-164938	Nef-mediates down modulation of cell surface receptors by recruiting them to clathrin adapters	9	22	5	81	0.00162818	0.126975	0.412308	Ap2m1;Ap1m1;Arf1;Ap2a1;Pacs1;Ap2b1;Ap2s1;Ap1g1;Atp6v1h	P84077;P53680;P63010;Q6VY07;Q96CW1;Q9BXS5;O95782;Q9UI12;O43747	Dlg1;Gga3;Snph;Ap2b1;Rbp1	P06239;Q96CW1;Q9UI12;Q6VY07
R-HSA-983189	Kinesins	12	67	0	79	0.00495855	0.129165	0.412308	Tubb5;Tubb6;Klc2;Tubb2b;Tubb3;Kif2a;Tubb2a;Tuba1a;Tuba1c;Tuba4a;Tubb4b
R-HSA-416482	G alpha (12/13) signalling events	9	92	0	10	0.00680876	0.132495	0.412308	Itsn1;Abr;Gng3;Trio;Gng7;Rhog;Gng12;Cdc42
R-HSA-916853	Degradation of GABA	2	11	0	0	0.000814	0.134632	0.412308	Aldh5a1;Abat
R-HSA-196780	Biotin transport and metabolism	3	19	0	4	0.00140616	0.137436	0.412308	Pc;Pcca;Pccb
R-HSA-194840	Rho GTPase cycle	12	144	0	0	0.0106572	0.138456	0.415367	Itsn1;Abr;Bcr;Trio;Rhog;Arhgap44;Cdc42
R-HSA-8876198	RAB GEFs exchange GTP for GDP on RABs	9	94	0	9	0.00695678	0.149791	0.449374	Rab5c;Rab3a;Madd;Rab1a;Rab10;Rab1b;Trappc9;Rab14;Rab6b
R-HSA-901042	Calnexin/calreticulin cycle	5	41	0	7	0.00303434	0.149798	0.449393	Pdia3;Ganab;Canx;Calr;Uggt1
R-HSA-5696394	DNA Damage Recognition in GG-NER	5	40	0	11	0.00296033	0.149798	0.449393	Cops4;Actbl2;Cops6;Gps1;Cops8
R-HSA-199991	Membrane Trafficking	86	667	23	769	0.0493635	0.150551	0.451654	Picalm;Snx18;Arf1;Tuba1a;Slc25a1;Tuba1c;Sptb;Ywhah;Madd;Fth1;Cltc;Rab11a;Ap2m1;Necap1;Tubb2b;Tubb2a;Trappc9;Sh3kbp1;Ap1g1;Vamp2;Rab6b;Dnm1;Sec23a;Rab5c;Actr2;Itsn1;Actr3;Rab1a;Scarb2;Ap2a1;Rab1b;Bin1;Tuba4a;Csnk1d;Map1lc3b;Kif2a;Vps51;Src;Gps1;Actr10;Dync1li2;Mff;Agfg1;Gga3;Clint1;Klc2;Ap2b1;Mcfd2;Chmp4b;Arrb1;Myo5a;Snap91;Copa;Ykt6;Cdc42;Ap1m1;Rabep1;Cops4;Tubb5;Actbl2;Cops6;Rab10;Tubb6;Scoc;Tub…	Q15811;Q14247;Q9UIL1;P52594;P53680;Q9NRW1;Q96B97;Q9UID3;Q9H444;O43237;P51148;Q9NRW7;Q07157;Q9H0U4;O60641;Q9BVA1;P12931-2;P63000;O15511;P61026;P48444;Q6P597;P61106;Q04917;Q13885;P60709;Q00610-1;Q01082;P59998;Q7L5N1;Q8NI22;Q9BUF5;Q9NZ32;P21579;P63010;O60331;Q13492;Q96CW1;P61158;P17081;P49407;Q13098;Q15276;Q9GZQ8;P02794;Q9BT78;Q05193;O15020;Q15436;P53621;Q14108;Q9Y4I1;O00401;P20336;P61160;P62491;P63…	Stx1b;Ap2m1;Trim3;Synj1;Vps45;Ap1g1;Flot1;Mff;Vamp2;Agfg1;Stx1a;Ahi1;Itsn1;Pdia3;Rab2a;Ndrg4;Pdpk1;Ap2b1;Dlg4;Gnaq;Arrb1;Ryden;Calr	P31749;O15155;Q9UL45;Q14677;O75379;O95406;Q99962;P42566;Q13190;O75396;Q2M2I8;Q96EV8;Q3MII6;P50570;Q15836;O43752;Q12981;Q15436;O14653;P49407;P48730;P63027;P05067;P51809;Q9NZ43;Q12846;P53365
R-HSA-418217	G beta:gamma signalling through PLC beta	3	23	0	0	0.00170219	0.150839	0.452516	Gng3;Gng7;Gng12
R-HSA-392851	Prostacyclin signalling through prostacyclin receptor	3	23	0	0	0.00170219	0.150839	0.452516	Gng3;Gng7;Gng12
R-HSA-500657	Presynaptic function of Kainate receptors	3	23	0	0	0.00170219	0.150839	0.452516	Gng3;Gng7;Gng12
R-HSA-428890	Role of Abl in Robo-Slit signaling	2	12	0	0	0.000888	0.154497	0.46349	Gpc1;Clasp2
R-HSA-5619107	Defective TPR may confer susceptibility towards thyroid papillary carcinoma (TPC)	1	3	0	0	0.000222	0.159785	0.479356	Tpr
R-HSA-5619056	Defective HK1 causes hexokinase deficiency (HK deficiency)	1	3	0	0	0.000222	0.159785	0.479356	Hk1
R-HSA-427389	ERCC6 (CSB) and EHMT2 (G9a) positively regulate rRNA expression	9	49	1	65	0.00362641	0.161914	0.485741	Hist2h2aa1;Hist2h2ab;Hist1h3h;Hist1h3i;Chd4;Hist1h3g;H2afx;H2afv;Hist2h4;Hist1h3a	P84243;P62805;Q9BTM1;Q16777;P68431;Q6FI13;Q14839;Q71UI9;P16104	Chd4	Q13185
R-HSA-112043	PLC beta mediated events	13	63	5	102	0.00466252	0.164012	0.492037	Gnaz;Prkcg;Camk4;Gnao1;Prkar1b;Pde1a;Mapk1;Gnai1;Prkaca;Prkacb;Adcy5;Itpr1	O95622;Q14643;P05129;P54750;P19086;P28482;P31321;P17612;P63096;P17252;P09471;P22694;Q16566	Pea15;Crtc1;Arrb1;Mbp;Git1	P25098;P28482;P62158;P16220
R-HSA-380270	Recruitment of mitotic centrosome proteins and complexes	10	80	0	41	0.00592066	0.165126	0.495377	Tubb5;Mapre1;Tubb3;Tubb2b;Tuba1a;Tuba1c;Tuba4a;Tubb4b;Prkaca;Csnk1d;Tubg1
R-HSA-2029482	Regulation of actin dynamics for phagocytic cup formation	18	158	8	97	0.0116933	0.166173	0.498519	Actbl2;Nckipsd;Mapk1;Wasl;Actr2;Wipf3;Actr3;Wipf2;Cyfip2;Arpc5;Myh9;Arpc4;Myo5a;Crk;Cdc42;Nck1	Q8TF74;P60709;P28482;Q96F07;P59998;A6NGB9;P35579;Q9Y4I1;O00401;P16333;P61160;P63261;Q9NZQ3;P63000;O15511;P61158;P60953;P46108	Crkl;Src;Arrb1;Wasl;Pak2;Crk;Git1;Cdc42	P53667;P23528;Q13153;P00519;Q9UQB8
R-HSA-6811442	Intra-Golgi and retrograde Golgi-to-ER traffic	24	217	4	131	0.0160598	0.167615	0.502845	Tubb5;Tubb6;Arf1;Scoc;Tubb2b;Tubb3;Tubb2a;Vps51;Kif2a;Tuba1a;Tuba1c;Vps45;Actr10;Dync1li2;Rab6b;Rab1a;Klc2;Rab1b;Tuba4a;Tubb4b;Arcn1;Copa;Ykt6	P53621;Q13885;O00139;Q9UIL1;Q9NRW1;Q13509;Q9UID3;O43237;Q9NRW7;P68371;Q9BUF5;Q9H0U4;Q9NZ32;P84077;Q9BVA1;P68366;Q9H0B6;P04350;P48444;O15498;Q71U36;P62820;Q6P597;Q9BQE3	Ndrg4;Vps45;Mff;Stx1a	Q13190;Q15836;O43752;O75396;Q12981;Q9NZ43;O75379;P53365
R-HSA-2559582	Senescence-Associated Secretory Phenotype (SASP)	10	89	0	34	0.00658674	0.171	0.512999	Hist2h2aa1;Hist2h2ab;Hist1h3h;Hist1h3i;Hist1h3g;Rps6ka2;H2afx;Mapk1;H2afv;Hist2h4;Hist1h3a
R-HSA-191650	Regulation of gap junction activity	2	5	0	9	0.00037	0.174874	0.524621	Tjp1;Src
R-HSA-191647	c-src mediated regulation of Cx43 function and closure of gap junctions	2	5	0	9	0.00037	0.174874	0.524621	Tjp1;Src
R-HSA-380612	Metabolism of serotonin	2	13	0	0	0.000962	0.174874	0.524621	Maoa;Aldh2
R-HSA-451308	Activation of Ca-permeable Kainate Receptor	2	13	0	0	0.000962	0.174874	0.524621	Dlg1;Dlg4
R-HSA-426048	Arachidonate production from DAG	2	13	0	0	0.000962	0.174874	0.524621	Abhd12;Mgll
R-HSA-204174	Regulation of pyruvate dehydrogenase (PDH) complex	3	25	0	0	0.00185021	0.178789	0.536366	Pdp1;Pdk3;Dlat
R-HSA-111931	PKA-mediated phosphorylation of CREB	4	23	1	16	0.00170219	0.181478	0.544435	Prkar1b;Prkaca;Prkacb;Adcy5	P17612;O95622;P22694;P31321	Crtc1	P16220
R-HSA-8957275	Post-translational protein phosphorylation	9	109	0	0	0.0080669	0.187496	0.562488	Vgf;Alb;Calu;Hsp90b1;Apoe;Sparcl1;Scg2;Pdia6
R-HSA-5620912	Anchoring of the basal body to the plasma membrane	12	99	2	71	0.00732682	0.19001	0.570029	Tubb5;Tubb3;Tubb2b;Tuba1a;Tuba1c;Prkaca;Ahi1;Mapre1;Alb;Tuba4a;Tubb4b;Csnk1d;Tubg1;Rab11a	P07437;P17612;P62491;P68366;Q8TES7;P23258;P04350;P48730;Q71U36;Q15691;P68371;Q8N157	Rab3a;Cdc42	Q96L34;Q96QF0
R-HSA-389359	CD28 dependent Vav1 pathway	3	19	0	8	0.00140616	0.193257	0.579772	Pak2;Cdc42
R-HSA-453276	Regulation of mitotic cell cycle	14	90	1	109	0.00666075	0.193772	0.581315	Psmb5;Psmd7;Psma4;Psmd6;Psmb7;Psma6;Psmd8;Psmd3;Rpn2;Psmd2;Psma1;Rpn1;Psmd1;Psmd11;Psmd14;Psmd13	Q15008;O43242;O00231;P28074;Q9UNM6;Q99460;P51665;O00487;Q99436;P48556;P25789;P60900;Q13200;P25786	Sirt2	Q9UM11;Q12834
R-HSA-174143	APC/C-mediated degradation of cell cycle proteins	14	90	1	109	0.00666075	0.193772	0.581315	Psmb5;Psmd7;Psma4;Psmd6;Psmb7;Psma6;Psmd8;Psmd3;Rpn2;Psmd2;Psma1;Rpn1;Psmd1;Psmd11;Psmd14;Psmd13	Q15008;O43242;O00231;P28074;Q9UNM6;Q99460;P51665;O00487;Q99436;P48556;P25789;P60900;Q13200;P25786	Sirt2	Q9UM11;Q12834
R-HSA-451306	Ionotropic activity of kainate receptors	2	14	0	0	0.00103612	0.195642	0.586926	Dlg1;Dlg4
R-HSA-77286	mitochondrial fatty acid beta-oxidation of saturated fatty acids	5	53	0	0	0.00392244	0.197341	0.592023	Hadha;Hadhb;Acadl;Acadm;Hadh
R-HSA-180534	Vpu mediated degradation of CD4	14	53	1	139	0.00392244	0.204115	0.612345	Psmb5;Psmd7;Psma4;Psmd6;Psmb7;Psma6;Psmd8;Psmd3;Rpn2;Psmd2;Psma1;Rpn1;Psmd1;Psmd11;Psmd14;Psmd13	Q15008;O43242;O00231;P28074;Q9UNM6;Q99460;P51665;O00487;Q99436;P48556;P25789;P60900;Q13200;P25786	Dlg1	Q9Y297
R-HSA-5579012	Defective MAOA causes Brunner syndrome (BRUNS)	1	4	0	0	0.000296	0.207162	0.621487	Maoa
R-HSA-5579007	Defective ACY1 causes encephalopathy	1	4	0	0	0.000296	0.207162	0.621487	Acy1
R-HSA-5619110	Defective SLCO1B1 causes hyperbilirubinemia, Rotor type (HBLRR)	1	4	0	0	0.000296	0.207162	0.621487	Alb
R-HSA-5619058	Defective SLCO1B3 causes hyperbilirubinemia, Rotor type (HBLRR)	1	4	0	0	0.000296	0.207162	0.621487	Alb
R-HSA-5627083	RHO GTPases regulate CFTR trafficking	1	4	0	0	0.000296	0.207162	0.621487	Cdc42
R-HSA-1296059	G protein gated Potassium channels	3	27	0	0	0.00199822	0.208003	0.624009	Gng3;Gng7;Gng12
R-HSA-1296041	Activation of G protein gated Potassium channels	3	27	0	0	0.00199822	0.208003	0.624009	Gng3;Gng7;Gng12
R-HSA-997272	Inhibition of voltage gated Ca2+ channels via Gbeta/gamma subunits	3	27	0	0	0.00199822	0.208003	0.624009	Gng3;Gng7;Gng12
R-HSA-70221	Glycogen breakdown (glycogenolysis)	3	27	0	0	0.00199822	0.208003	0.624009	Pygb;Pgm1
R-HSA-181430	Norepinephrine Neurotransmitter Release Cycle	11	30	4	115	0.00222025	0.214033	0.642098	Rab3a;Stxbp1;Maoa;Snap25;Syt1;Rbp1;Slc18a2;Ppfia2;Cplx1;Vamp2;Stx1a	P20336;P61764-1;P21579;Q16623;P60880;P21397;O75334;Q05940;P63027;O14810;O95153	Cd81;Plp1;Vamp2;Stx1a	Q16623
R-HSA-8847453	Synthesis of PIPs in the nucleus	2	10	0	5	0.00074	0.216693	0.650079	Pip4k2a
R-HSA-2428933	SHC-related events triggered by IGF1R	2	15	0	0	0.00111012	0.216693	0.650079	Kras;Hras
R-HSA-392517	Rap1 signalling	5	24	5	35	0.0017762	0.217662	0.652986	Rap1a;Rap1gap2;Prkaca;Rasgrp2;Prkacb	P17612;P62834;P22694;Q7LDG7;Q684P5	Rap1a;Calu;Kras;Braf;Pak2	P04049
R-HSA-4420097	VEGFA-VEGFR2 Pathway	47	372	20	406	0.0275311	0.227588	0.682764	Psma4;Psma6;Rpn2;Src;Pea15;Psma1;Rpn1;Mapk1;Braf;Ctnnb1;Sptb;Mark3;Ppp2r5c;Ppp2r5a;Psmd11;Pdpk1;Psmd14;Psmd13;Arrb1;Kras;Pak2;Nck1;Cdc42;Psmb5;Psmd7;Rap1a;Psmd6;Psmb7;Actbl2;Psmd8;Psmd3;Psmd2;Ncam1;Psmd1;Prkaca;Prkacb;Sptbn1;Sptbn2;Sptbn4;Ppp2r5e;Dlg4;Cyfip2;Crk;Hras;Vcl;Itpr1	O15020;Q14643;P28482;P51665;O00487;P15056;P63261;P13591;P17252;P12931-1;P63000;P25789;Q15121;P62834;P01116;P22694;P78352;P27448;Q13200;P01112;P60953;P46108;Q13362;P25786;Q15008;P35222-1;O43242;O15530;P60709;Q16537;O00231;P28074;Q9UNM6;Q96F07;Q99460;Q01082;Q9H254;P11277;Q99436;P16333;P17612;P18206;Q15172;P48556;P60900;Q13177;P49407	Rap1a;Src;Braf;Wasl;Cryab;Grm5;Pdpk1;Calu;Sorbs1;Asap1;Arrb1;Kras;Huwe1;Calr;Pak2;Ppid;Crk;Vcl;Cdc42;Nck1	P04049;P07900;P49023;P56945;P31749;Q14289;P19174;P06241;Q16584;P62158;Q9UQB8;P04792;P20936;Q9NP31;Q05397;P15056
R-HSA-5632684	Hedgehog 'on' state	15	90	2	123	0.00666075	0.228001	0.684004	Psmb5;Psmd7;Psma4;Psmd6;Psmb7;Psma6;Psmd8;Psmd3;Rpn2;Psmd2;Psma1;Rpn1;Psmd1;Psmd11;Psmd14;Psmd13;Arrb1	Q15008;O43242;O00231;P28074;Q9UNM6;Q99460;P51665;O00487;Q99436;P48556;P25789;P60900;Q13200;P49407;P25786	Ap2m1;Git1	P25098;P49757
R-HSA-1236974	ER-Phagosome pathway	16	164	4	65	0.0121374	0.230005	0.690015	Psmb5;Psmd7;Psma4;Psmd6;Psmb7;Psma6;Psmd8;Psmd3;Rpn2;Psmd2;Psma1;Rpn1;Psmd1;Psmd11;Pdia3;Psmd14;Psmd13;Calr	Q15008;O43242;O00231;P28074;Q9UNM6;Q99460;P51665;O00487;P30101;Q99436;P48556;P25789;P60900;Q13200;P27797;P25786	Stx1b;Mff;Vamp2;Stx1a	O75396;Q12846
R-HSA-418359	Reduction of cytosolic Ca++ levels	6	15	1	56	0.00111012	0.233613	0.700838	Atp2b2;Atp2b1;Atp2b4;Atp2a2;Slc8a1;Slc8a2	Q9UPR5;P32418;P20020;P23634;P16615;Q01814	Arrb1	P62158
R-HSA-446203	Asparagine N-linked glycosylation	37	420	6	158	0.0310835	0.236716	0.710147	Arf1;Ganab;Rpn2;Tuba1a;Gmppb;Rpn1;Tuba1c;Actr10;Sptb;Dync1li2;Pdia3;Mcfd2;Canx;Calr;Copa;Ykt6;Tubb5;Tubb6;Tubb2b;Tubb3;Tubb2a;Trappc9;Sptbn1;Uggt1;Sptbn2;Sec23a;Rab1a;Ubxn1;Sptbn4;Rab1b;Tuba4a;Mlec;Tubb4b;Csnk1d;Nans;Arcn1;Ctsa	P53621;O15020;Q15436;P10619;Q04323;O43237;Q9NR45;P30101;Q9NYU2;Q9H0U4;Q9BVA1;O15498;P48444;P27824;Q96Q05;Q9BQE3;Q13885;P04843;Q14697;P04844;Q13509;Q01082;Q9H254;P68371;Q9Y5P6;P11277;Q8NI22;Q9BUF5;Q9NZ32;P84077;P68366;P04350;P48730;Q71U36;P62820;P27797;Q14165	Stx1b;Trim3;Kcna1;Vps45;Mff;Stx1a	Q13190;O15155;O75396;Q15436;O14653;O95406;P48730;Q9UPQ8
R-HSA-77305	Beta oxidation of palmitoyl-CoA to myristoyl-CoA	2	16	0	0	0.00118413	0.237929	0.713788	Hadha;Hadhb;Hadh
R-HSA-399955	SEMA3A-Plexin repulsion signaling by inhibiting Integrin adhesion	3	19	0	10	0.00140616	0.238178	0.714535	Plxna4;Pip5k1c;Cdc42
R-HSA-8934903	Receptor Mediated Mitophagy	3	11	0	20	0.000814	0.238178	0.714535	Map1lc3b;Src;Csnk2a2
R-HSA-5668541	TNFR2 non-canonical NF-kB pathway	14	104	2	102	0.00769686	0.24217	0.72651	Psmb5;Psmd7;Psma4;Psmd6;Psmb7;Psma6;Psmd8;Psmd3;Rpn2;Psmd2;Psma1;Rpn1;Psmd1;Psmd11;Psmd14;Psmd13	Q15008;O43242;O00231;P28074;Q9UNM6;Q99460;P51665;O00487;Q99436;P48556;P25789;P60900;Q13200;P25786	Cpne2;Plp1	Q8TBC4;Q9HAV5
R-HSA-111997	CaM pathway	8	35	3	68	0.00259029	0.244508	0.733525	Prkcg;Camk4;Prkar1b;Pde1a;Prkaca;Prkacb;Adcy5	P17612;O95622;P05129;P54750;P17252;P22694;Q16566;P31321	Crtc1;Arrb1;Git1	P25098;P62158;P16220
R-HSA-111933	Calmodulin induced events	8	35	3	68	0.00259029	0.244508	0.733525	Prkcg;Camk4;Prkar1b;Pde1a;Prkaca;Prkacb;Adcy5	P17612;O95622;P05129;P54750;P17252;P22694;Q16566;P31321	Crtc1;Arrb1;Git1	P25098;P62158;P16220
R-HSA-888590	GABA synthesis, release, reuptake and degradation	13	35	5	147	0.00259029	0.251584	0.75475	Dnajc5;Syt1;Gad1;Aldh5a1;Gad2;Abat;Vamp2;Stx1a;Rab3a;Stxbp1;Snap25;Cplx1;Slc6a1	P61764-1;Q16623;P51649;P30531;Q9H3Z4;Q05329;P20336;P21579;Q99259;P60880;P63027;O14810;P80404	Cd81;Arrb1;Plp1;Vamp2;Stx1a	Q16623;P11142
R-HSA-442745	Activation of CaMK IV	1	5	0	0	0.00037	0.251871	0.755612	Camk4
R-HSA-71384	Ethanol oxidation	3	28	0	2	0.00207223	0.253536	0.760608	Acss2;Aldh1a1;Aldh2;Aldh1a7
R-HSA-74182	Ketone body metabolism	3	28	0	2	0.00207223	0.253536	0.760608	Bdh1;Oxct1
R-HSA-448424	Interleukin-17 signaling	37	332	13	281	0.0245708	0.256603	0.769809	Psma4;Psma6;Rpn2;Src;Pea15;Psma1;Rpn1;Mapk1;Braf;Sptb;Mark3;Ppp2r5c;Ppp2r5a;Psmd11;Psmd14;Psmd13;Arrb1;Kras;Psmb5;Psmd7;Rap1a;Psmd6;Psmb7;Actbl2;Psmd8;Psmd3;Psmd2;Ncam1;Psmd1;Sptbn1;Sptbn2;Map2k4;Sptbn4;Ppp2r5e;Dlg4;Rps6ka2;Hras;Vcl	O15020;P28482;P51665;O00487;P15056;P63261;P13591;P12931-1;P25789;Q15121;P62834;P01116;P78352;P27448;Q13200;P01112;Q13362;P25786;Q15008;Q15349;O43242;P60709;Q16537;O00231;P28074;Q9UNM6;Q99460;Q01082;Q9H254;P11277;Q99436;P18206;Q15172;P48556;P60900;P45985;P49407	Rap1a;Pea15;Braf;Vdac1;Dlg1;Vgf;Crtc1;Calu;Kras;Mbp;Pak2;Crk;Cdc42	P04049;P01100;P05412;P15336;Q02750;P36507;P19419;P28482;Q16584;P16220;P15056
R-HSA-210500	Glutamate Neurotransmitter Release Cycle	11	31	4	121	0.00229426	0.258949	0.776846	Rab3a;Stxbp1;Snap25;Syt1;Rbp1;Slc1a3;Ppfia2;Cplx1;Vamp2;Stx1a;Gls	P20336;P61764-1;P21579;Q16623;P60880;O94925;O75334;P43003;P63027;O14810;O95153	Cd81;Plp1;Vamp2;Stx1a	Q16623
R-HSA-170660	Adenylate cyclase activating pathway	2	17	0	0	0.00125814	0.259263	0.777788	Gnal;Adcy5
R-HSA-380615	Serotonin clearance from the synaptic cleft	2	16	0	1	0.00118413	0.259263	0.777788	Maoa;Aldh2
R-HSA-140342	Apoptosis induced DNA fragmentation	2	14	0	5	0.00103612	0.259263	0.777788	Hist1h1d;Hist1h1e
R-HSA-211227	Activation of DNA fragmentation factor	2	14	0	5	0.00103612	0.259263	0.777788	Hist1h1d;Hist1h1e
R-HSA-380287	Centrosome maturation	10	82	0	55	0.00606868	0.262444	0.779047	Tubb5;Mapre1;Tubb3;Tubb2b;Tuba1a;Tuba1c;Tuba4a;Tubb4b;Prkaca;Csnk1d;Tubg1
R-HSA-3214858	RMTs methylate histone arginines	17	53	1	205	0.00392244	0.267257	0.779047	Prmt5;Hist2h2aa1;Hist2h2ab;Hist1h3h;Hist1h3i;Hist1h3g;H2afx;H2afv;Hist2h4;Hist1h3a	P62805;Q9BTM1;Q16777;Q71UI9;P04908;P16104;Q96KK5;Q8IUE6;P0C0S8;P68431;Q96QV6;Q93077;Q7L7L0;Q6FI13;P20671;O14744;Q99878	Ilf3	Q99873
R-HSA-418346	Platelet homeostasis	17	118	2	131	0.00873298	0.267257	0.779047	Pde10a;Atp2b2;Atp2b1;Atp2b4;Atp2a2;Ppp2r5c;Ppp2r5a;Gucy1b3;Gng3;Ppp2r5e;Pde2a;Gng7;Pde1a;Slc8a1;Slc8a2;Gng12;Itpr1	Q9UBI6;Q14643;P54750;O00408;P32418;Q9UPR5;Q9Y233;Q16537;Q02153;P16615;Q15172;P20020;P23634;O60262;Q01814;P63215;Q13362	Src;Arrb1	P16284;P62158
R-HSA-69563	p53-Dependent G1 DNA Damage Response	14	70	4	142	0.00518058	0.270921	0.779047	Psmb5;Psmd7;Psma4;Psmd6;Psmb7;Psma6;Psmd8;Psmd3;Rpn2;Psmd2;Psma1;Rpn1;Psmd1;Psmd11;Psmd14;Psmd13	Q15008;O43242;O00231;P28074;Q9UNM6;Q99460;P51665;O00487;Q99436;P48556;P25789;P60900;Q13200;P25786	Dlg4;Fkbp3;S100b;Ppp2r5c	O96017;Q00987
R-HSA-69580	p53-Dependent G1/S DNA damage checkpoint	14	70	4	142	0.00518058	0.270921	0.779047	Psmb5;Psmd7;Psma4;Psmd6;Psmb7;Psma6;Psmd8;Psmd3;Rpn2;Psmd2;Psma1;Rpn1;Psmd1;Psmd11;Psmd14;Psmd13	Q15008;O43242;O00231;P28074;Q9UNM6;Q99460;P51665;O00487;Q99436;P48556;P25789;P60900;Q13200;P25786	Dlg4;Fkbp3;S100b;Ppp2r5c	O96017;Q00987
R-HSA-389513	CTLA4 inhibitory signaling	5	26	0	34	0.00192422	0.270936	0.779047	Ppp2r5e;Pdpk1;Src;Ppp2r5c;Ppp2r5a
R-HSA-418360	Platelet calcium homeostasis	7	35	1	56	0.00259029	0.2796	0.779047	Atp2b2;Atp2b1;Atp2b4;Atp2a2;Slc8a1;Slc8a2;Itpr1	Q14643;Q9UPR5;P32418;P20020;P23634;P16615;Q01814	Arrb1	P62158
R-HSA-77288	mitochondrial fatty acid beta-oxidation of unsaturated fatty acids	2	18	0	0	0.00133215	0.280615	0.779047	Acadm;Decr1
R-HSA-194138	Signaling by VEGF	47	381	21	422	0.0281972	0.280865	0.779047	Psma4;Psma6;Rpn2;Src;Pea15;Psma1;Rpn1;Mapk1;Braf;Ctnnb1;Sptb;Mark3;Ppp2r5c;Ppp2r5a;Psmd11;Pdpk1;Psmd14;Psmd13;Arrb1;Kras;Pak2;Nck1;Cdc42;Psmb5;Psmd7;Rap1a;Psmd6;Psmb7;Actbl2;Psmd8;Psmd3;Psmd2;Ncam1;Psmd1;Prkaca;Prkacb;Sptbn1;Sptbn2;Sptbn4;Ppp2r5e;Dlg4;Cyfip2;Crk;Hras;Vcl;Itpr1	O15020;Q14643;P28482;P51665;O00487;P15056;P63261;P13591;P17252;P12931-1;P63000;P25789;Q15121;P62834;P01116;P22694;P78352;P27448;Q13200;P01112;P60953;P46108;Q13362;P25786;Q15008;P35222-1;O43242;O15530;P60709;Q16537;O00231;P28074;Q9UNM6;Q96F07;Q99460;Q01082;Q9H254;P11277;Q99436;P16333;P17612;P18206;Q15172;P48556;P60900;Q13177;P49407	Rap1a;Src;Braf;Wasl;Cryab;Crkl;Grm5;Pdpk1;Calu;Sorbs1;Asap1;Arrb1;Kras;Huwe1;Calr;Pak2;Ppid;Crk;Vcl;Nck1;Cdc42	P04049;P07900;P49023;P56945;P31749;Q14289;P19174;P35968;P06241;Q16584;P17948;P62158;Q9UQB8;P04792;P20936;Q9NP31;Q05397;P15056
R-HSA-380259	Loss of Nlp from mitotic centrosomes	9	71	0	53	0.00525459	0.280906	0.779047	Tubb5;Mapre1;Tubb3;Tubb2b;Tuba1a;Tuba1c;Tuba4a;Tubb4b;Prkaca;Csnk1d;Tubg1
R-HSA-3238698	WNT ligand biogenesis and trafficking	3	28	0	4	0.00207223	0.284622	0.779047	Vps29;Arf1;Vps35
R-HSA-397014	Muscle contraction	22	216	4	123	0.0159858	0.289574	0.779047	Cacng8;Actc1;Atp1b1;Atp2b2;Atp1a2;Atp2b1;Atp1b2;Atp1a1;Atp2b4;Atp2a2;Anxa6;Atp1a3;Prkaca;Scn2a;Sorbs1;Vim;Anxa2;Slc8a1;Slc8a2;Pak2;Vcl;Itpr1	Q14643;Q9BX66;P32418;Q9UPR5;P13637;Q99250;P16615;P68032;P14415;P50993;P17612;P18206;P08670;P20020;P23634;P08133;Q8WXS5;Q13177;P05023;Q01814;P07355;P05026	Arrb1;Akap5;Anxa2;Crk	P17612;P62158;P07355
R-HSA-2978092	Abnormal conversion of 2-oxoglutarate to 2-hydroxyglutarate	1	6	0	0	0.000444	0.29406	0.779047	Idh1
R-HSA-390648	Muscarinic acetylcholine receptors	1	6	0	0	0.000444	0.29406	0.779047	Chrm4
R-HSA-2871837	FCERI mediated NF-kB activation	16	175	5	81	0.0129515	0.29435	0.779047	Psmb5;Psmd7;Psma4;Psmd6;Psmb7;Psma6;Psmd8;Psmd3;Rpn2;Psmd2;Psma1;Rpn1;Psmd1;Psmd11;Pdpk1;Psmd14;Psmd13;Rasgrp2	Q15008;O43242;O15530;O00231;P28074;Q9UNM6;Q99460;P51665;Q7LDG7;O00487;Q99436;P48556;P25789;P60900;Q13200;P25786	Psmd7;Psmd6;Glrx3;Rcn2;Psmd2	Q04759;Q9Y4K3
R-HSA-380284	Loss of proteins required for interphase microtubule organization from the centrosome	9	71	0	55	0.00525459	0.296353	0.779047	Tubb5;Mapre1;Tubb3;Tubb2b;Tuba1a;Tuba1c;Tuba4a;Tubb4b;Prkaca;Csnk1d;Tubg1
R-HSA-5653656	Vesicle-mediated transport	92	828	23	788	0.0612789	0.300241	0.779047	Picalm;Snx18;Arf1;Tuba1a;Slc25a1;Tuba1c;Sptb;Ywhah;Madd;Fth1;Cltc;Hba-a2;Calr;Rab11a;Ap2m1;Necap1;Tubb2b;Tubb2a;Trappc9;Sh3kbp1;Ap1g1;Vamp2;Rab6b;Dnm1;Sec23a;Rab5c;Actr2;Itsn1;Actr3;Rab1a;Scarb2;Ap2a1;Rab1b;Bin1;Tuba4a;Csnk1d;Map1lc3b;Lrp1;Kif2a;Vps51;Src;Gps1;Hsp90b1;Actr10;Dync1li2;Mff;Agfg1;Gga3;Clint1;Klc2;Ap2b1;Mcfd2;Chmp4b;Arrb1;Myo5a;Snap91;Copa;Ykt6;Cdc42;Ap1m1;Rabep1;Cops4;Tubb5;Actbl2;C…	Q15811;Q14247;Q9UIL1;P52594;P53680;Q9NRW1;Q96B97;Q9UID3;Q9H444;O43237;P51148;Q9NRW7;Q07157;Q9H0U4;O60641;P02649;Q9BVA1;P12931-2;P63000;O15511;P02768;P61026;P48444;P69905;Q6P597;P61106;Q04917;Q13885;P60709;Q00610-1;Q01082;P59998;Q7L5N1;Q8NI22;Q9BUF5;Q9NZ32;P21579;P63010;O60331;Q13492;Q96CW1;P61158;P17081;P49407;Q13098;P27797;Q15276;Q9GZQ8;P02794;Q9BT78;Q05193;O15020;Q15436;P53621;Q14108;Q9Y4I1;O00…	Stx1b;Ap2m1;Trim3;Synj1;Vps45;Ap1g1;Flot1;Mff;Vamp2;Agfg1;Stx1a;Ahi1;Itsn1;Pdia3;Rab2a;Ndrg4;Pdpk1;Ap2b1;Dlg4;Gnaq;Arrb1;Ryden;Calr	P31749;O15155;Q9UL45;Q14677;O75379;O95406;Q99962;P42566;Q13190;O75396;Q2M2I8;Q96EV8;Q3MII6;P50570;Q15836;O43752;Q12981;Q15436;O14653;P49407;P48730;P63027;P05067;P51809;Q9NZ43;Q12846;P53365
R-HSA-70263	Gluconeogenesis	6	67	0	11	0.00495855	0.301371	0.779047	Mrpl12;Pc;Slc25a1;Got2;Slc25a11;Slc25a12
R-HSA-5250989	Toxicity of botulinum toxin type G (BoNT/G)	2	7	2	12	0.000518	0.301916	0.779047	Syt1;Vamp2	P21579;P63027	Stx1b;Stx1a	P63027
R-HSA-400451	Free fatty acids regulate insulin secretion	2	19	0	0	0.00140616	0.301916	0.779047	Gna11;Gnaq
R-HSA-434316	Fatty Acids bound to GPR40 (FFAR1) regulate insulin secretion	2	19	0	0	0.00140616	0.301916	0.779047	Gna11;Gnaq
R-HSA-211000	Gene Silencing by RNA	9	115	0	15	0.00851095	0.312005	0.779047	Hist2h2aa1;Hist2h2ab;Hist1h3h;Hist1h3i;Tpr;Hist1h3g;H2afx;H2afv;Hist2h4;Hist1h3a
R-HSA-1296065	Inwardly rectifying K+ channels	3	34	0	0	0.00251628	0.315994	0.779047	Gng3;Gng7;Gng12
R-HSA-420597	Nectin/Necl trans heterodimerization	2	7	0	17	0.000518	0.323104	0.779047	Cadm3;Cadm1
R-HSA-1963640	GRB2 events in ERBB2 signaling	2	20	0	0	0.00148017	0.323104	0.779047	Kras;Hras
R-HSA-196836	Vitamin C (ascorbate) metabolism	2	20	0	0	0.00148017	0.323104	0.779047	Cyb5r3;Slc2a3
R-HSA-8935964	RUNX1 regulates expression of components of tight junctions	2	8	0	12	0.000592	0.323104	0.779047	Tjp1
R-HSA-8949613	Cristae formation	7	31	4	67	0.00229426	0.324921	0.779047	Atp5f1;mt-Atp8;Atp5a1;Atp5h;Atp5i;Atp5o;Atp5l	O75947;O75964;P25705;P24539;P48047;P56385;P03928	Mpc2;Vdac1;Acsf2;Itpr1	Q5TGZ0;Q5XKP0;P38646
R-HSA-5620924	Intraflagellar transport	9	55	1	96	0.00407046	0.327832	0.779047	Tubb5;Tubb6;Tubb2b;Tubb3;Tubb2a;Tuba1a;Tuba1c;Tuba4a;Tubb4b	Q9BUF5;Q13885;Q9BVA1;P68366;Q13509;P04350;Q71U36;P68371;Q9BQE3	Nudc	Q9P2H3;Q9UG01
R-HSA-112316	Neuronal System	68	425	24	706	0.0314535	0.328822	0.779047	Dap3;Cacng8;Dnajc5;Aldh5a1;Mapk1;Braf;Pdlim5;Gls;Ptprs;Stxbp1;Grm5;Pdpk1;Nrxn1;Gabra1;Kcnq2;Slc18a2;Akap5;Cplx1;Slc6a1;Adcy5;Ache;Ap2m1;Maoa;Kcna1;Prkaca;Prkacb;Abat;Syn3;Syn2;Vamp2;Prkcg;Ap2a1;Rps6ka2;Rbp1;Gnai1;Rtn3;Camk4;Aldh2;Sipa1l1;Ppfia2;Flot2;Flot1;Epb41l2;Gng3;Gnal;Ap2b1;Gng7;Slc1a3;Lin7b;Syt1;Gad1;Ap2s1;Gad2;Stx1a;Nlgn2;Rab3a;Dlg1;Snap25;Dlg4;Nptn;Dbnl;Gng12;Hras	P05129;Q16623;P28482;P53680-1;P38405;Q9ULB1;O95153;O95197;Q05329;P15056;P05091;P22694;P78352;Q8WXS5;P01112;Q92777;Q14254;O43166;O95886;Q15349;O15530;O43526;O75334;Q12959;Q8NFZ4;Q9Y639;Q9H3Z4;P21579;P63096;Q96CW1-2;O14994;Q16566;P22303;O43491;Q13332;P63215;P61764-1;Q09470;P51649;P20336;P41594;P17252;O94925;P61764;Q9HAP6;O60262;P63027;Q9UJU6;Q96HC4;P80404;Q9UBI6;O95622;O75955;P14867;P58400;Q05940;O…	Rap1a;Rtn3;Ap1m1;Cd81;Pea15;Kcna1;Braf;Cpne2;Ube2k;Eif4h;Vamp2;Ilf2;Stx1a;Rtn4;Ptprn;Crtc1;Calu;Arrb1;Kras;Mbp;Ryden;Plp1;Pak2;Nck1	P04049;Q13332;P78352;Q16623;O95197;P28482;Q6PJG9;P62158;Q9NRD5;P16220;P11142
R-HSA-3000480	Scavenging by Class A Receptors	4	50	0	0	0.00370041	0.330657	0.779047	Fth1;Hsp90b1;Apoe;Calr
R-HSA-5619062	Defective SLC1A3 causes episodic ataxia 6 (EA6)	1	7	0	0	0.000518	0.333872	0.779047	Slc1a3
R-HSA-389542	NADPH regeneration	1	7	0	0	0.000518	0.333872	0.779047	Idh1
R-HSA-202424	Downstream TCR signaling	15	124	5	125	0.00917703	0.33601	0.779047	Psmb5;Psmd7;Psma4;Psmd6;Psmb7;Psma6;Psmd8;Psmd3;Rpn2;Psmd2;Psma1;Rpn1;Psmd1;Psmd11;Pdpk1;Psmd14;Psmd13	Q15008;O43242;O15530;O00231;P28074;Q9UNM6;Q99460;P51665;O00487;Q99436;P48556;P25789;P60900;Q13200;P25786	Psmd7;Psmd6;Glrx3;Rcn2;Psmd2	Q04759;Q9Y4K3
R-HSA-69615	G1/S DNA Damage Checkpoints	14	72	4	153	0.0053286	0.343972	0.779047	Psmb5;Psmd7;Psma4;Psmd6;Psmb7;Psma6;Psmd8;Psmd3;Rpn2;Psmd2;Psma1;Rpn1;Psmd1;Psmd11;Psmd14;Psmd13	Q15008;O43242;O00231;P28074;Q9UNM6;Q99460;P51665;O00487;Q99436;P48556;P25789;P60900;Q13200;P25786	Dlg4;Fkbp3;S100b;Ppp2r5c	O96017;Q00987
R-HSA-3560783	Defective B4GALT7 causes EDS, progeroid type	2	21	0	0	0.00155417	0.344125	0.779047	Ncan;Gpc1
R-HSA-3560801	Defective B3GAT3 causes JDSSDHD	2	21	0	0	0.00155417	0.344125	0.779047	Ncan;Gpc1
R-HSA-4420332	Defective B3GALT6 causes EDSP2 and SEMDJL1	2	21	0	0	0.00155417	0.344125	0.779047	Ncan;Gpc1
R-HSA-879415	Advanced glycosylation endproduct receptor signaling	2	16	1	6	0.00118413	0.344125	0.779047	Mapk1;S100b	P28482;P04271	S100b	Q15109
R-HSA-167243	Tat-mediated HIV elongation arrest and recovery	3	36	0	0	0.0026643	0.347422	0.779047	Eloc;Elob;Supt5h
R-HSA-167238	Pausing and recovery of Tat-mediated HIV elongation	3	36	0	0	0.0026643	0.347422	0.779047	Eloc;Elob;Supt5h
R-HSA-1236975	Antigen processing-Cross presentation	16	186	4	65	0.0137655	0.351704	0.779047	Psmb5;Psmd7;Psma4;Psmd6;Psmb7;Psma6;Psmd8;Psmd3;Rpn2;Psmd2;Psma1;Rpn1;Psmd1;Psmd11;Pdia3;Psmd14;Psmd13;Calr	Q15008;O43242;O00231;P28074;Q9UNM6;Q99460;P51665;O00487;P30101;Q99436;P48556;P25789;P60900;Q13200;P27797;P25786	Stx1b;Mff;Vamp2;Stx1a	O75396;Q12846
R-HSA-418885	DCC mediated attractive signaling	7	19	11	85	0.00140616	0.352662	0.779047	Ablim1;Trio;Src;Wasl;Cdc42;Nck1	P16333;O14639;P12931-1;O75962;P63000;P60953;O00401	Itsn1;Wipf2;Src;Sorbs2;Arpc4;Asap1;Wasl;Crk;Pak2;Cdc42;Nck1	Q05397;O00401;P16333
R-HSA-380972	Energy dependent regulation of mTOR by LKB1-AMPK	4	36	2	19	0.0026643	0.356682	0.779047	Lamtor5;Rraga;Cab39	Q7L523;Q9Y376;Q5VZM2;O43504	Cab39;Arrb1	P35813;Q15831
R-HSA-5619115	Disorders of transmembrane transporters	18	245	1	36	0.018132	0.357877	0.779047	Psmb5;Psmd7;Psma4;Psmd6;Psmb7;Psma6;Psmd8;Psmd3;Rpn2;Psmd2;Psma1;Rpn1;Psmd1;Hk1;Psmd11;Alb;Psmd14;Psmd13;Tpr;Slc1a3	Q15008;O43242;O00231;P28074;Q9UNM6;Q99460;P51665;P19367;O00487;Q99436;P12270;P48556;P25789;P02768;P43003;P60900;Q13200;P25786	Bcr	P13569
R-HSA-167287	HIV elongation arrest and recovery	3	37	0	0	0.00273831	0.363092	0.779047	Eloc;Elob;Supt5h
R-HSA-167290	Pausing and recovery of HIV elongation	3	37	0	0	0.00273831	0.363092	0.779047	Eloc;Elob;Supt5h
R-HSA-5683057	MAPK family signaling cascades	41	324	18	383	0.0239787	0.364718	0.779047	Psma4;Psma6;Rpn2;Src;Pea15;Psma1;Rpn1;Mapk1;Braf;Sptb;Mark3;Ppp2r5c;Ppp2r5a;Psmd11;Psmd14;Psmd13;Arrb1;Kras;Pak2;Cdc42;Psmb5;Psmd7;Rap1a;Psmd6;Psmb7;Actbl2;Psmd8;Psmd3;Psmd2;Dnajb1;Ncam1;Psmd1;Prkaca;Prkacb;Sptbn1;Sptbn2;Sptbn4;Ppp2r5e;Dlg4;Hras;Vcl	O15020;P28482;P51665;O00487;P15056;P63261;P13591;P12931-1;P63000;P25789;Q15121;P62834;P01116;P22694;P78352;P27448;Q13200;P25685;P01112;P60953;Q13362;P25786;Q15008;O43242;P60709;Q16537;O00231;P28074;Q9UNM6;Q99460;Q01082;Q9H254;P11277;Q99436;P17612;P18206;Q15172;P48556;P60900;Q13177;P49407	Rap1a;Ganab;Nudc;Psmd2;Pea15;Braf;Cryab;Dlg1;Vgf;Bin1;Chd4;Calu;Kras;Mbp;Huwe1;Calr;Pak2;Cdc42	P04049;P05412;Q02750;P36507;P01106;P28482;Q16584;P15056;P04792;P25685
R-HSA-5250958	Toxicity of botulinum toxin type B (BoNT/B)	2	11	2	11	0.000814	0.364929	0.779047	Syt1;Vamp2	P21579;P63027	Stx1b;Stx1a	P63027
R-HSA-70370	Galactose catabolism	2	16	0	6	0.00118413	0.364929	0.779047	Pgm1
R-HSA-8853334	Signaling by FGFR3 fusions in cancer	2	16	0	8	0.00118413	0.364929	0.779047	Kras;Hras
R-HSA-163282	Mitochondrial transcription initiation	1	3	0	5	0.000222	0.371441	0.779047	Tfam
R-HSA-111957	Cam-PDE 1 activation	1	8	0	0	0.000592	0.371441	0.779047	Pde1a
R-HSA-373755	Semaphorin interactions	10	73	4	90	0.00540261	0.381162	0.779047	Dpysl4;Plxna4;Rhog;Myh9;Crmp1;Pip5k1c;Pak2;Myh10;Cdc42	P35580;P84095;Q9HCM2;O60331;P63000;O14531;Q14194;Q13177;P60953;P35579	Arrb1;Mapt;Pak2;Crk	P53667;P23528;Q92854;P49841
R-HSA-5627123	RHO GTPases activate PAKs	6	27	8	64	0.00199822	0.382349	0.779047	Myh9;Cttn;Pak2;Myh10;Cdc42	P35580;Q14247;P63000;Q13177;P35579;P60953	Src;Arrb1;Asap1;Pak2;Git1;Cdc42;Srcin1;Nck1	O75914;P53667;Q14247;Q13153;Q13177
R-HSA-388844	Receptor-type tyrosine-protein phosphatases	2	20	1	3	0.00148017	0.385474	0.779047	Ptprs;Ppfia2	O75334;Q13332	Ptprn	Q13332
R-HSA-5576891	Cardiac conduction	15	151	3	86	0.0111753	0.390849	0.779047	Cacng8;Atp1b1;Atp2b2;Atp1a2;Atp2b1;Atp1b2;Atp1a1;Atp2b4;Atp2a2;Atp1a3;Prkaca;Scn2a;Slc8a1;Slc8a2;Itpr1	Q14643;P32418;Q9UPR5;P13637;Q99250;P16615;P14415;P50993;P17612;P20020;P23634;Q8WXS5;P05023;Q01814;P05026	Arrb1;Akap5;Crk	P17612;P62158
R-HSA-418555	G alpha (s) signalling events	11	170	0	0	0.0125814	0.399961	0.779047	Gnaz;Gng3;Pde10a;Gng7;Pde2a;Pde1a;Arrb1;Gnai1;Pde4b;Gng12;Adcy5
R-HSA-68875	Mitotic Prophase	15	133	2	108	0.0098431	0.403186	0.779047	Hist2h2aa1;H2afx;Mapk1;H2afv;Prkaca;Hist2h4;Hist2h2ab;Rab1a;Rab2a;Hist1h3h;Rab1b;Hist1h3i;Tpr;Hist1h3g;Hist1h3a;Arpp19	P62805;Q16777;Q9BTM1;P56211;P28482;Q71UI9;P16104;Q9H0U4;P84243;P17252;P68431;P12270;Q6FI13;P62820;P61019	Pura;Pa2g4	P06400
R-HSA-8963896	HDL assembly	2	18	0	7	0.00133215	0.405723	0.779047	Prkaca;Prkacb
R-HSA-5263617	Metabolism of ingested MeSeO2H into MeSeH	1	9	0	0	0.000666	0.406893	0.779047	Txnrd1
R-HSA-3595174	Defective CHST14 causes EDS, musculocontractural type	1	9	0	0	0.000666	0.406893	0.779047	Ncan
R-HSA-3595172	Defective CHST3 causes SEDCJD	1	9	0	0	0.000666	0.406893	0.779047	Ncan
R-HSA-75944	Transcription from mitochondrial promoters	1	4	0	5	0.000296	0.406893	0.779047	Tfam
R-HSA-389397	Orexin and neuropeptides FF and QRFP bind to their respective receptors	0	8	1	1	0.000592	0.406893	0.779047			Ntm	Q96P65
R-HSA-69656	Cyclin A:Cdk2-associated events at S phase entry	14	86	1	152	0.00636471	0.40751	0.779047	Psmb5;Psmd7;Psma4;Psmd6;Psmb7;Psma6;Psmd8;Psmd3;Psmd2;Psma1;Psmd1;Psmd11;Psmd14;Psmd13	Q15008;O43242;O00231;P28074;Q9UNM6;Q99460;P51665;O00487;Q99436;P48556;P25789;P60900;Q13200;P25786	Wasl	Q13882
R-HSA-2046106	alpha-linolenic acid (ALA) metabolism	4	45	0	12	0.00333037	0.40858	0.779047	Acox1;Acsl1;Scp2;Acaa1a
R-HSA-75876	Synthesis of very long-chain fatty acyl-CoAs	4	51	0	5	0.00377442	0.40858	0.779047	Acsl1;Hsd17b12;Acsbg1;Acsl6
R-HSA-3928663	EPHA-mediated growth cone collapse	3	39	0	1	0.00288632	0.409646	0.779047	Src;Myh9;Myh10
R-HSA-399954	Sema3A PAK dependent Axon repulsion	3	19	2	25	0.00140616	0.409646	0.779047	Plxna4;Pak2;Cdc42	Q9HCM2;P63000;Q13177	Arrb1;Pak2	P53667;P23528
R-HSA-264642	Acetylcholine Neurotransmitter Release Cycle	9	26	4	115	0.00192422	0.416681	0.779047	Rab3a;Stxbp1;Snap25;Syt1;Rbp1;Ppfia2;Cplx1;Vamp2;Stx1a	P20336;P61764-1;P21579;Q16623;P60880;O75334;P63027;O14810;O95153	Cd81;Plp1;Vamp2;Stx1a	Q16623
R-HSA-166208	mTORC1-mediated signalling	5	27	2	50	0.00199822	0.417264	0.779047	Lamtor5;Rraga;Rps6;Eif4g1	Q04637;Q7L523;Q5VZM2;O43504;P62753	Ddx3x;Eif3a	Q04637;P23588;P06730
R-HSA-75105	Fatty acyl-CoA biosynthesis	6	79	0	11	0.00584666	0.423115	0.779047	Acsl1;Slc25a1;Hsd17b12;Acsbg1;Acsl6;Cbr4
R-HSA-5654704	SHC-mediated cascade:FGFR3	2	25	0	0	0.00185021	0.425645	0.779047	Kras;Hras
R-HSA-111996	Ca-dependent events	9	40	5	102	0.00296033	0.432928	0.779047	Prkcg;Camk4;Prkar1b;Pde1a;Mapk1;Prkaca;Prkacb;Adcy5	P17612;O95622;P05129;P54750;P17252;P28482;P22694;Q16566;P31321	Pea15;Crtc1;Arrb1;Mbp;Git1	P25098;P28482;P62158;P16220
R-HSA-162658	Golgi Cisternae Pericentriolar Stack Reorganization	4	17	0	41	0.00125814	0.434239	0.779047	Rab1a;Rab2a;Rab1b;Mapk1
R-HSA-8964026	Chylomicron clearance	1	7	1	5	0.000518	0.440347	0.779047	Apoe	P02649	Apoe	P01130
R-HSA-3595177	Defective CHSY1 causes TPBS	1	10	0	0	0.00074	0.440347	0.779047	Ncan
R-HSA-163754	Insulin effects increased synthesis of Xylulose-5-Phosphate	1	10	0	0	0.00074	0.440347	0.779047	Tkt
R-HSA-8875513	MET interacts with TNS proteins	0	5	1	5	0.00037	0.440347	0.779047			Src	Q68CZ2
R-HSA-5362798	Release of Hh-Np from the secreting cell	0	8	1	2	0.000592	0.440347	0.779047			Dlg1	P78536
R-HSA-5654719	SHC-mediated cascade:FGFR4	2	26	0	0	0.00192422	0.445212	0.779047	Kras;Hras
R-HSA-70171	Glycolysis	7	108	0	4	0.00799289	0.445912	0.779047	Pkm;Tpr;Prkaca;Prkacb;Pfkm;Hk1
R-HSA-3371571	HSF1-dependent transactivation	4	59	0	0	0.00436649	0.446955	0.779047	Ptges3;Dnajb1;Cryab
R-HSA-2029480	Fcgamma receptor (FCGR) dependent phagocytosis	20	193	9	158	0.0142836	0.453107	0.779047	Actbl2;Nckipsd;Src;Mapk1;Wasl;Actr2;Wipf3;Actr3;Wipf2;Cyfip2;Arpc5;Myh9;Arpc4;Myo5a;Crk;Itpr1;Cdc42;Nck1	Q14643;Q8TF74;P60709;P28482;Q96F07;P59998;A6NGB9;P35579;Q9Y4I1;O00401;P16333;P61160;P63261;Q9NZQ3;P12931-1;P63000;O15511;P61158;P60953;P46108	Crkl;Src;Arrb1;Asap1;Wasl;Pak2;Crk;Git1;Cdc42	P53667;P19174;P23528;Q13153;P00519;Q9UQB8
R-HSA-381183	ATF6 (ATF6-alpha) activates chaperone genes	6	15	1	79	0.00111012	0.453454	0.779047	Hspa5;Hsp90b1;Calr	P11021;ENSG00000166598;ENSG00000044574;P14625;ENSG00000179218;P27797	Ap1m1	P18848
R-HSA-112311	Neurotransmitter clearance	3	34	0	9	0.00251628	0.455105	0.779047	Ache;Maoa;Aldh2
R-HSA-1489509	DAG and IP3 signaling	9	45	4	100	0.00333037	0.457215	0.779047	Prkcg;Camk4;Prkar1b;Pde1a;Prkaca;Prkacb;Adcy5;Itpr1	P17612;O95622;Q14643;P05129;P54750;P17252;P22694;Q16566;P31321	Crtc1;Asap1;Arrb1;Git1	P25098;P19174;P62158;P16220
R-HSA-5620916	VxPx cargo-targeting to cilium	2	25	0	2	0.00185021	0.4644	0.779047	Asap1;Rab11a
R-HSA-442720	CREB phosphorylation through the activation of Adenylate Cyclase	2	12	1	16	0.000888	0.4644	0.779047	Prkaca;Prkacb	P17612;P22694	Crtc1	P16220
R-HSA-167021	PLC-gamma1 signalling	9	47	4	100	0.00347839	0.465275	0.779047	Prkcg;Camk4;Prkar1b;Pde1a;Prkaca;Prkacb;Adcy5;Itpr1	P17612;O95622;Q14643;P05129;P54750;P17252;P22694;Q16566;P31321	Crtc1;Asap1;Arrb1;Git1	P25098;P19174;P62158;P16220
R-HSA-212718	EGFR interacts with phospholipase C-gamma	9	47	4	100	0.00347839	0.465275	0.779047	Prkcg;Camk4;Prkar1b;Pde1a;Prkaca;Prkacb;Adcy5;Itpr1	P17612;O95622;Q14643;P05129;P54750;P17252;P22694;Q16566;P31321	Crtc1;Asap1;Arrb1;Git1	P25098;P19174;P62158;P16220
R-HSA-1296072	Voltage gated Potassium channels	3	44	0	0	0.00325637	0.469936	0.779047	Kcnq2;Kcna1
R-HSA-196757	Metabolism of folate and pterines	3	44	0	0	0.00325637	0.469936	0.779047	Mthfd1l;Aldh1l1;Flot1
R-HSA-420092	Glucagon-type ligand receptors	3	35	0	10	0.00259029	0.469936	0.779047	Gng3;Gng7;Gng12
R-HSA-3296482	Defects in vitamin and cofactor metabolism	3	42	0	3	0.00310835	0.469936	0.779047	Pc;Pcca;Pccb
R-HSA-73930	Abasic sugar-phosphate removal via the single-nucleotide replacement pathway	0	3	1	8	0.000222	0.471916	0.779047			Tpp2	P06746
R-HSA-446205	Synthesis of GDP-mannose	1	11	0	0	0.000814	0.471916	0.779047	Gmppb
R-HSA-381033	ATF6 (ATF6-alpha) activates chaperones	6	17	1	79	0.00125814	0.473478	0.779047	Hspa5;Hsp90b1;Calr	P11021;ENSG00000166598;ENSG00000044574;P14625;ENSG00000179218;P27797	Ap1m1	P18848
R-HSA-4086398	Ca2+ pathway	7	80	0	34	0.00592066	0.473581	0.779047	Gng3;Gng7;Gnao1;Prkaca;Ctnnb1;Gng12;Itpr1
R-HSA-373760	L1CAM interactions	40	129	18	563	0.00954707	0.476043	0.779047	Src;Tuba1a;Tuba1c;Csnk2a2;Mapk1;Sptb;L1cam;Ap2b1;Cltc;Kcnq2;Cdc42;Ap2m1;Alcam;Tubb5;Nfasc;Actbl2;Gap43;Tubb6;Tubb2b;Tubb3;Tubb2a;Ncan;Ap2s1;Ncam1;Nrcam;Sptbn1;Scn2a;Sptbn2;Cntn2;Dnm1;Cntn1;Dlg1;Sptbn4;Ap2a1;Dlg4;Rps6ka2;Tuba4a;Tubb4b;Ezr	Q05193;O15020;Q12860;P28482;P53680;O14594;Q99250;P32004;P15311;P63261;P13591;P12931-1;Q00610;Q9BVA1;P63000;P78352;Q9BQE3;Q15349;Q13885;Q13740;O94856;P60709;Q13509;O43526;Q12959;P19784;Q01082;Q9H254;P68371;O95782;P11277;P17677;Q9BUF5;Q02246;P63010;P68366;P04350;Q96CW1;Q71U36;Q92823	Ap2m1;Rtn1;Src;Synj1;Pea15;Wasl;Ube2k;S100b;Crkl;Vapa;Ap2a1;Ldhb;Arrb1;Mbp;Crk;Git1;Nck1;Cdc42	P00533;P28482;Q13153;O00560;Q99962;P11142
R-HSA-1679131	Trafficking and processing of endosomal TLR	2	16	2	12	0.00118413	0.483191	0.779047	Ctsb;Hsp90b1	P07858;P14625	Src;Mff	O15455;Q9H1C4
R-HSA-446652	Interleukin-1 family signaling	15	99	8	189	0.00732682	0.483504	0.779047	Psmb5;Psmd7;Psma4;Psmd6;Psmb7;Psma6;Psmd8;Psmd3;Rpn2;Psmd2;Psma1;Rpn1;Psmd1;Map2k4;Psmd11;Psmd14;Psmd13	Q15008;O43242;O00231;P28074;Q9UNM6;Q99460;P51665;O00487;Q99436;P48556;P25789;P60900;P45985;Q13200;P25786	Tom1l2;Psmd7;Psmd6;Rcn2;Psmd3;Psmd2;Tom1;Myh9	Q9H0E2;P25963;Q9Y4K3
R-HSA-444257	RSK activation	3	8	2	39	0.000592	0.484582	0.779047	Pdpk1;Rps6ka2;Mapk1	Q15349;O15530;P28482	Pea15;Mbp	P28482
R-HSA-8963898	Plasma lipoprotein assembly	3	29	1	17	0.00214624	0.484582	0.779047	Apoe;Prkaca;Prkacb	P17612;P02649;P22694	Acsf2	P02654
R-HSA-70614	Amino acid synthesis and interconversion (transamination)	5	80	0	0	0.00592066	0.494927	0.779047	Folh1;Oat;Glud1;Got2;Gls
R-HSA-983712	Ion channel transport	18	236	1	68	0.017466	0.497917	0.779047	Atp1b1;Atp2b2;Atp1a2;Atp2b1;Atp1b2;Atp1a1;Atp2b4;Atp2a2;Atp1a3;Atp8a1;Atp6v0d1;Atp6v1e1;Atp6v0a1;Atp6v1c1;Gabra1;Atp6v1d;Atp6v1h	Q9Y2Q0;P21283;P13637;P14867;P16615;P36543;P14415;P50993;Q96A05;Q93050;Q9Y5K8;P20020;P23634;P61421;P05023;Q01814;Q9UI12;P05026	Arrb1	P62158
R-HSA-421270	Cell-cell junction organization	7	67	2	56	0.00495855	0.500885	0.779047	Cadm3;Actbl2;Cdh13;Cadm2;Cadm1;Ctnnb1	P35222-1;P63261;P60709;Q8N3J6;Q9BY67;P55290;Q8N126	Anxa2;Lin7b	P03950;Q8N3R9
R-HSA-5654688	SHC-mediated cascade:FGFR1	2	29	0	0	0.00214624	0.501567	0.779047	Kras;Hras
R-HSA-433692	Proton-coupled monocarboxylate transport	1	12	0	0	0.000888	0.501706	0.779047	Bsg
R-HSA-165158	Activation of AKT2	1	7	0	5	0.000518	0.501706	0.779047	Pdpk1
R-HSA-888593	Reuptake of GABA	1	10	0	2	0.00074	0.501706	0.779047	Slc6a1
R-HSA-5652227	Fructose biosynthesis	1	11	0	1	0.000814	0.501706	0.779047	Akr1b10
R-HSA-382551	Transport of small molecules	86	987	13	522	0.0730462	0.508249	0.779047	Afg3l2;Nceh1;Psma4;Mrpl12;Psma6;Atp2a2;Psma1;Atp8a1;Pmpca;Phb2;Hmox2;Atp6v0a1;Atp6v1c1;Psmd11;Glrx3;Fth1;Psmd14;Bsg;Psmd13;Gabra1;Cltc;Slc18a2;Slc25a22;Hba-a2;Slc2a3;Slc8a1;Slc8a2;Stoml2;Slc6a1;Adcy5;Rab11a;Ap2m1;Cand1;Psmb5;Psmb7;Smdt1;Atp2b2;Atp2b1;Slc12a5;Atp2b4;Slc12a2;Prkaca;Prkacb;Vdac1;Micu1;Alad;Ap2a1;Letm1;Cyb5r1;Atp1a2;Rpn2;Atp1a1;Slc24a2;Atp1a3;Rpn1;Prkar1b;Atp6v1e1;Gng3;Ap2b1;Gng7;Slc…	Q9UPR5;P53680;Q9Y4W6;P11169;P16615;P36543;P51665;ENST00000409155;P35613;P54219;P02649;P02768;P22694;P61421;Q9UI40;Q99726;P69905;Q6U841;Q13200;O43242;O95202;ENST00000273550;P48200;P32418;P13637;O00231;Q86VP6;P31321;Q9H2X9;Q99436;Q9UBX3;Q93050;P63010;P30519;P48556;P23634;Q96CW1;P05023;P60900;P63215;Q9UI12;P05026;P02794;Q9Y2Q0;P14415;P50993;O00487;Q9BPX6;Q99623;Q99624;Q9Y5K8;P62491;Q00610;P25789;Q8T…	Rtn3;Cand1;Mff;Micu1;Bcr;Glrx3;Arrb1;Apoe;Plp1;Anxa2;Acsf2;Ctsa;Ppib	Q15758;Q8IWU4;P30825;Q92824;P02654;P62158;P01130;Q9BRI3;Q8NBP7;P40855;P13569;Q9BPX6;Q13616
R-HSA-8854214	TBC/RABGAPs	6	49	1	57	0.00362641	0.512843	0.779047	Rab5c;Rabep1;Map1lc3b;Gga3;Rab6b;Rab11a	Q9NZ52;P62491;Q9NRW1;P51148;Q15276;Q9GZQ8	Rab2a	Q3MII6
R-HSA-3371568	Attenuation phase	3	47	0	0	0.00347839	0.513271	0.779047	Ptges3;Dnajb1
R-HSA-1855183	Synthesis of IP2, IP, and Ins in the cytosol	3	32	0	17	0.00236827	0.513271	0.779047	Synj1;Inpp4a;Impa1
R-HSA-6785470	tRNA processing in the mitochondrion	3	47	0	0	0.00347839	0.513271	0.779047	mt-Atp8;mt-Co2;mt-Co3
R-HSA-8982491	Glycogen metabolism	3	43	0	7	0.00318236	0.513271	0.779047	Pygb;Pgm1
R-HSA-174824	Plasma lipoprotein assembly, remodeling, and clearance	10	96	4	79	0.0071048	0.518147	0.779047	Ap2m1;Nceh1;Ap2a1;Ap2b1;Ap2s1;Alb;Cltc;Prkaca;Apoe;Prkacb	P17612;P53680;P63010;P02649;Q00610;P02768;Q96CW1;P22694;O95782;Q6PIU2	Glrx3;Apoe;Anxa2;Acsf2	Q8NBP7;Q92824;P02654;P01130
R-HSA-422475	Axon guidance	94	611	39	1136	0.0452191	0.518376	0.779047	Psma4;Psma6;Tuba1a;Slc25a1;Pea15;Tuba1c;Psma1;Rhog;Mapk1;Csnk2a2;Clasp2;Braf;Mark3;L1cam;Sptb;Psmd11;Psmd14;Psmd13;Cltc;Kcnq2;Agap2;Crmp1;Neo1;Git1;Nck1;Ap2m1;Rap1a;Psmb5;Psmb7;Gap43;Tubb2b;Tubb2a;Plxna4;Sh3kbp1;Prkaca;Prkacb;Scn2a;Dnm1;Actr2;Itsn1;Actr3;Ap2a1;Rps6ka2;Tuba4a;Myh9;Ezr;Vcl;Pfn2;Rpn2;Src;Rpn1;Ppp2r5c;Myh10;Ppp2r5a;Ap2b1;Gpc1;Arrb1;Kras;Pak2;Cdc42;Ablim1;Psmd7;Psmd6;Tubb5;Dpysl4;Nfas…	Q15811;Q92859;Q12860;P28482;P53680;O14594;Q96B97;Q99250;Q99490;P51665;P35579;P35580;P15056;P13591;P12931-1;Q9BVA1;P63000;O15511;P62834;P22694;P01116;P78352;Q13200;P01112;Q13362;Q15349;Q13885;O43242;Q9Y2X7;P60709;O43526;O00231;Q12959;Q01082;P19784;P59998;P35052;Q99436;P17677;Q9BUF5;P84095;P18206;O14639;Q02246;Q9HCM2;P63010;O60331;P48556;Q96CW1;P61158;Q13177;P60900;P49407;Q05193;O15020;O75962;O7512…	Rtn1;Src;Nckipsd;Pea15;Braf;Ube2k;Eif3h;S100b;Hmox2;Rtn4;Crkl;Grm5;Glrx3;Vapa;Crtc1;Calu;Asap1;Arrb1;Agap2;Kras;Mbp;Mapt;Pak2;Git1;Nck1;Cdc42;Rap1a;Ap2m1;Pygb;Synj1;Wasl;Cntn1;Itsn1;Wipf2;Ap2a1;Ldhb;Sorbs2;Arpc4;Crk	P04049;Q9Y2X7;P06241;Q07889;Q14155;Q99962;P20936;P23528;Q05397;P16220;P15056;Q05193;Q15811;P53667;P19174;Q96B97;P00533;Q8IUQ4;P28482;Q16584;Q13153;Q92854;P29353;P49841;P45983;Q8IZJ1;Q04759;O00560;O43639;O00401;P16333;P11142;P18433
R-HSA-1614517	Sulfide oxidation to sulfate	2	21	0	9	0.00155417	0.519516	0.779047	Mrpl12;Ethe1
R-HSA-3322077	Glycogen synthesis	2	26	0	7	0.00192422	0.519516	0.779047	Pgm1
R-HSA-2022923	Dermatan sulfate biosynthesis	1	13	0	0	0.000962	0.529817	0.779047	Ncan
R-HSA-141333	Biogenic amines are oxidatively deaminated to aldehydes by MAOA and MAOB	1	13	0	0	0.000962	0.529817	0.779047	Maoa
R-HSA-2046104	alpha-linolenic (omega3) and linoleic (omega6) acid metabolism	4	55	0	12	0.00407046	0.532908	0.779047	Acox1;Acsl1;Scp2;Acaa1a
R-HSA-8868766	rRNA processing in the mitochondrion	3	41	1	8	0.00303434	0.541087	0.779047	mt-Atp8;mt-Co2;mt-Co3	ENST00000361739;ENST00000362079;ENST00000361851	Tfam	Q8WVM0
R-HSA-163560	Triglyceride catabolism	5	43	0	44	0.00318236	0.54795	0.779047	Fabp3;Fabp7;Prkaca;Prkacb;Mgll
R-HSA-5654699	SHC-mediated cascade:FGFR2	2	32	0	0	0.00236827	0.554095	0.779047	Kras;Hras
R-HSA-196108	Pregnenolone biosynthesis	2	25	0	7	0.00185021	0.554095	0.779047	Akr1b10;Rbp1
R-HSA-189200	Cellular hexose transport	2	28	0	4	0.00207223	0.554095	0.779047	Slc2a3
R-HSA-1482798	Acyl chain remodeling of CL	2	18	0	15	0.00133215	0.554095	0.779047	Hadha;Hadhb;Hadh
R-HSA-1614558	Degradation of cysteine and homocysteine	3	41	0	9	0.00303434	0.554647	0.779047	Mrpl12;Ethe1;Ado
R-HSA-5602415	UNC93B1 deficiency - HSE	0	2	2	12	0.000148	0.556343	0.779047			Src;Mff	O15455;Q9H1C4
R-HSA-2465910	MASTL Facilitates Mitotic Progression	1	12	0	2	0.000888	0.556343	0.779047	Arpp19
R-HSA-177135	Conjugation of benzoate with glycine	1	14	0	0	0.00103612	0.556343	0.779047	Cat
R-HSA-1483226	Synthesis of PI	1	14	0	0	0.00103612	0.556343	0.779047	Pitpnm2
R-HSA-110381	Resolution of AP sites via the single-nucleotide replacement pathway	0	7	1	8	0.000518	0.556343	0.779047			Tpp2	P06746
R-HSA-209822	Glycoprotein hormones	0	10	1	6	0.00074	0.556343	0.779047			Ntm	P01229
R-HSA-416550	Sema4D mediated inhibition of cell attachment and migration	1	14	0	0	0.00103612	0.556343	0.779047	Cdc42
R-HSA-1296071	Potassium Channels	6	103	0	1	0.00762285	0.560385	0.779047	Gng3;Gng7;Kcnq2;Kcna1;Gng12
R-HSA-1660499	Synthesis of PIPs at the plasma membrane	7	69	0	56	0.00510657	0.562588	0.779047	Arf1;Synj1;Inpp4a;Rab14;Pip5k1c;Pip4k2a
R-HSA-428643	Organic anion transporters	2	25	0	8	0.00185021	0.570711	0.779047	Mrpl12;Slc25a22
R-HSA-111885	Opioid Signalling	18	104	8	220	0.00769686	0.574306	0.779047	Gnaz;Camk4;Gnao1;Prkar1b;Mapk1;Pde4b;Prkaca;Prkacb;Prkcg;Gng3;Gnal;Gng7;Pde1a;Gnai1;Gng12;Adcy5;Itpr1	O95622;Q9UBI6;Q14643;P05129;P54750;P19086;P28482;P38405;Q07343;P31321;P17612;P63096;P17252;P09471;P22694;Q16566;O60262;P63215	Vapa;Pea15;Crtc1;Arrb1;Akap5;Mbp;Crk;Git1	P35372;P17612;P25098;P28482;P62158;P16220
R-HSA-5625900	RHO GTPases activate CIT	4	23	1	47	0.00170219	0.578933	0.779047	Dlg4;Myh9;Myh10;Cdc42	P35580;P63000;P78352;P35579	Kcna1	P78352
R-HSA-202670	ERKs are inactivated	1	15	0	0	0.00111012	0.581374	0.779047	Mapk1
R-HSA-3656253	Defective EXT1 causes exostoses 1, TRPS2 and CHDS	1	15	0	0	0.00111012	0.581374	0.779047	Gpc1
R-HSA-3656237	Defective EXT2 causes exostoses 2	1	15	0	0	0.00111012	0.581374	0.779047	Gpc1
R-HSA-977441	GABA A receptor activation	1	15	0	0	0.00111012	0.581374	0.779047	Gabra1
R-HSA-379398	Enzymatic degradation of Dopamine by monoamine oxidase	1	10	0	5	0.00074	0.581374	0.779047	Maoa
R-HSA-187024	NGF-independant TRKA activation	0	6	1	10	0.000444	0.581374	0.779047			Grm5	P29274
R-HSA-425381	Bicarbonate transporters	1	14	0	1	0.00103612	0.581374	0.779047	Slc4a10
R-HSA-2514853	Condensation of Prometaphase Chromosomes	1	15	0	0	0.00111012	0.581374	0.779047	Csnk2a2
R-HSA-8866423	VLDL assembly	0	9	1	6	0.000666	0.581374	0.779047			Acsf2	P02654
R-HSA-69620	Cell Cycle Checkpoints	27	279	7	254	0.0206483	0.591449	0.779047	Psma4;Psma6;Nudc;Rpn2;Kif2a;Psma1;H2afx;Rpn1;Clasp2;Ube2v2;Hist2h4;Dync1li2;Ywhah;Ppp2r5c;Ppp2r5a;Psmd11;Mapre1;Psmd14;Psmd13;Psmb5;Psmd7;Psmd6;Psmb7;Rps27;Psmd8;Psmd3;Psmd2;Psmd1;Hist2h2ab;Ppp2r5e	Q9Y266;Q15819;O75122;O43237;P51665;O00487;P25789;Q13200;Q13362;P25786;Q04917;Q15008;O43242;O00139;P62805;Q16537;O00231;P28074;Q9UNM6;Q99460;P16104;Q99436;P42677;Q15172;P48556;Q15691;P60900	Dlg4;Nebl;Tpr;Sirt2;Fkbp3;S100b;Ppp2r5c	O96017;Q12834;Q00987;Q9Y6D9
R-HSA-419037	NCAM1 interactions	3	44	0	10	0.00325637	0.593849	0.779047	Ncan;Ncam1;Cntn2
R-HSA-69275	G2/M Transition	29	210	4	338	0.0155417	0.594849	0.779047	Psma4;Psma6;Rpn2;Tuba1a;Psma1;Tuba1c;Rpn1;Psmd11;Mapre1;Psmd14;Psmd13;Tubg1;Psmb5;Psmd7;Psmd6;Tubb5;Psmb7;Psmd8;Tubb6;Psmd3;Tubb2b;Tubb3;Tubb2a;Psmd2;Psmd1;Prkaca;Tuba4a;Tubb4b;Csnk1d	P51665;O00487;Q9BVA1;P25789;Q13200;P25786;Q9BQE3;P07437;Q15008;O43242;Q13885;Q13509;O00231;P28074;Q9UNM6;Q99460;P68371;Q99436;Q9BUF5;P17612;Q9NRH3;P68366;P48556;P23258;P04350;P48730;Q15691;Q71U36;P60900	Cand1;Rab10;Ilf2;Snx6	P62877;Q13616;Q96CV9;Q09472
R-HSA-427359	SIRT1 negatively regulates rRNA Expression	8	46	0	101	0.00340438	0.596253	0.779047	Hist2h2aa1;Hist2h2ab;Hist1h3h;Hist1h3i;Hist1h3g;H2afx;H2afv;Hist2h4;Hist1h3a
R-HSA-141424	Amplification of signal from the kinetochores	9	94	2	73	0.00695678	0.596615	0.779047	Rps27;Mapre1;Ppp2r5e;Nudc;Kif2a;Clasp2;Dync1li2;Ppp2r5c;Ppp2r5a	P42677;O00139;Q15172;Q9Y266;Q16537;O75122;Q15691;O43237;Q13362	Nebl;Tpr	Q9Y6D9
R-HSA-141444	Amplification of signal from unattached kinetochores via a MAD2 inhibitory signal	9	94	2	73	0.00695678	0.596615	0.779047	Rps27;Mapre1;Ppp2r5e;Nudc;Kif2a;Clasp2;Dync1li2;Ppp2r5c;Ppp2r5a	P42677;O00139;Q15172;Q9Y266;Q16537;O75122;Q15691;O43237;Q13362	Nebl;Tpr	Q9Y6D9
R-HSA-354194	GRB2:SOS provides linkage to MAPK signaling for Integrins	2	20	3	15	0.00148017	0.602579	0.779047	Rap1a;Src	P12931-1;P62834	Itsn1;Crk;Nck1	Q07889
R-HSA-193634	Axonal growth inhibition (RHOA activation)	2	12	1	23	0.000888	0.602579	0.779047	Mag;Rtn4	P20916;Q9NQC3	Ntm	Q96FE5
R-HSA-193697	p75NTR regulates axonogenesis	2	13	1	23	0.000962	0.602579	0.779047	Mag;Rtn4	P20916;Q9NQC3	Ntm	Q96FE5
R-HSA-8978934	Metabolism of cofactors	2	35	0	0	0.00259029	0.602579	0.779047	Coq9;Idh1
R-HSA-168316	Assembly of Viral Components at the Budding Site	2	7	0	30	0.000518	0.602579	0.779047	Canx;Calr
R-HSA-453274	Mitotic G2-G2/M phases	29	212	4	338	0.0156898	0.603108	0.779047	Psma4;Psma6;Rpn2;Tuba1a;Psma1;Tuba1c;Rpn1;Psmd11;Mapre1;Psmd14;Psmd13;Tubg1;Psmb5;Psmd7;Psmd6;Tubb5;Psmb7;Psmd8;Tubb6;Psmd3;Tubb2b;Tubb3;Tubb2a;Psmd2;Psmd1;Prkaca;Tuba4a;Tubb4b;Csnk1d	P51665;O00487;Q9BVA1;P25789;Q13200;P25786;Q9BQE3;P07437;Q15008;O43242;Q13885;Q13509;O00231;P28074;Q9UNM6;Q99460;P68371;Q99436;Q9BUF5;P17612;Q9NRH3;P68366;P48556;P23258;P04350;P48730;Q15691;Q71U36;P60900	Cand1;Rab10;Ilf2;Snx6	P62877;Q13616;Q96CV9;Q09472
R-HSA-5358493	Synthesis of diphthamide-EEF2	1	15	0	1	0.00111012	0.604994	0.779047	Eef2
R-HSA-177128	Conjugation of salicylate with glycine	1	16	0	0	0.00118413	0.604994	0.779047	Cat
R-HSA-168277	Influenza Virus Induced Apoptosis	0	4	1	12	0.000296	0.604994	0.779047			Ap2b1	P12236
R-HSA-5250982	Toxicity of tetanus toxin (TeNT)	1	6	2	10	0.000444	0.604994	0.779047	Vamp2	P63027	Stx1b;Stx1a	P63027
R-HSA-193144	Estrogen biosynthesis	1	16	0	0	0.00118413	0.604994	0.779047	Akr1b10
R-HSA-167152	Formation of HIV elongation complex in the absence of HIV Tat	3	48	0	7	0.0035524	0.606408	0.779047	Eloc;Elob;Supt5h
R-HSA-975634	Retinoid metabolism and transport	5	79	1	15	0.00584666	0.607811	0.779047	Akr1b10;Lrp1;Gpc1;Rbp1;Apoe	P35052;Q07954;P02649;P09455;O60218	Apoe	P01130
R-HSA-1971475	A tetrasaccharide linker sequence is required for GAG synthesis	2	31	0	5	0.00229426	0.617829	0.779047	Ncan;Gpc1
R-HSA-389887	Beta-oxidation of pristanoyl-CoA	2	31	0	5	0.00229426	0.617829	0.779047	Crat;Scp2
R-HSA-399956	CRMPs in Sema3A signaling	3	18	1	37	0.00133215	0.618705	0.779047	Dpysl4;Plxna4;Crmp1	Q9HCM2;O14531;Q14194	Mapt	P49841
R-HSA-5099900	WNT5A-dependent internalization of FZD4	7	20	1	111	0.00148017	0.620601	0.779047	Ap2m1;Prkcg;Ap2a1;Ap2b1;Ap2s1;Cltc;Prkaca	P05129;P53680;P63010;P17252;Q00610;Q96CW1;O95782	Arrb1	P32121
R-HSA-381426	Regulation of Insulin-like Growth Factor (IGF) transport and uptake by Insulin-like Growth Factor Binding Proteins (IGFBPs)	9	127	1	39	0.00939905	0.625242	0.779047	Vgf;Alb;Calu;Hsp90b1;Apoe;Sparcl1;Scg2;Pdia6	O15240;O43852;Q15084;P02649;Q14515;P14625;P02768;O00255;P13521	Mff	P24593
R-HSA-379716	Cytosolic tRNA aminoacylation	5	89	0	4	0.00658674	0.626719	0.779047	Nars;Mars;Aimp2;Eprs;Farsb
R-HSA-193681	Ceramide signalling	0	8	1	9	0.000592	0.627283	0.779047			Ndrg4	O60906
R-HSA-194441	Metabolism of non-coding RNA	3	32	0	35	0.00236827	0.630739	0.779047	Prmt5;Snrpd1
R-HSA-191859	snRNP Assembly	3	32	0	35	0.00236827	0.630739	0.779047	Prmt5;Snrpd1
R-HSA-983169	Class I MHC mediated antigen processing & presentation	31	464	4	109	0.0343398	0.637367	0.779047	Psma4;Psma6;Rpn2;Psma1;Rpn1;Ube2v2;Ube2k;Psmd11;Pdia3;Psmd14;Canx;Psmd13;Tom1;Calr;Psmb5;Psmd7;Psmd6;Psmb7;Psmd8;Npepps;Psmd3;Psmd2;Psmd1;Lmo7;Sec23a;Hspa5;Uba1;Tpp2;Eloc;Huwe1;Elob;Ube2l3	Q15436;P55786;Q15819;P51665;O00487;P30101;A0AVT1;P61086;Q7Z6Z7;P68036;P25789;Q8WWI1;P27824;Q13200;P22314;P25786;Q15008;O43242;Q15369;P29144;O00231;P28074;Q9UNM6;Q99460;Q99436;P11021;Q15370;P48556;P60900;P27797;P41226	Stx1b;Mff;Vamp2;Stx1a	O75396;Q15436;Q12846
R-HSA-917937	Iron uptake and transport	15	83	1	201	0.00614269	0.640772	0.779047	Cand1;Alad;Glrx3;Fth1;Aco2;Atp6v1d;Atp6v0d1;Atp6v1e1;Hmox2;Atp6v0a1;Atp6v1h;Atp6v1c1	P48200;ENST00000273550;P21283;Q86VP6;O76003;P36543;ENST00000409155;Q96A05;Q93050;Q9Y5K8;P30519;P61421;Q9UI12;P02794;P21399	Cand1	Q13616
R-HSA-438064	Post NMDA receptor activation events	9	44	9	131	0.00325637	0.645991	0.779047	Pdpk1;Camk4;Dlg4;Rps6ka2;Mapk1;Prkaca;Braf;Prkacb;Hras	Q15349;P17612;P15056;O15530;P28482;P22694;Q16566;P78352;P01112	Rap1a;Pea15;Crtc1;Calu;Arrb1;Kras;Braf;Mbp;Pak2	P04049;P28482;P62158;P16220
R-HSA-5627117	RHO GTPases Activate ROCKs	2	23	2	16	0.00170219	0.646969	0.779047	Myh9;Myh10	P35580;P35579	Git1;Cdc42	Q13153
R-HSA-6793080	rRNA modification in the mitochondrion	0	10	1	8	0.00074	0.648315	0.779047			Tfam	Q8WVM0
R-HSA-1482883	Acyl chain remodeling of DAG and TAG	1	18	0	0	0.00133215	0.648315	0.779047	Mgll
R-HSA-112315	Transmission across Chemical Synapses	51	278	19	658	0.0205743	0.650843	0.779047	Cacng8;Dnajc5;Aldh5a1;Mapk1;Braf;Gls;Stxbp1;Pdpk1;Gabra1;Slc18a2;Akap5;Cplx1;Slc6a1;Adcy5;Ache;Ap2m1;Maoa;Prkaca;Prkacb;Abat;Syn3;Syn2;Vamp2;Prkcg;Ap2a1;Rps6ka2;Rbp1;Gnai1;Camk4;Aldh2;Ppfia2;Gng3;Gnal;Ap2b1;Gng7;Slc1a3;Lin7b;Syt1;Gad1;Ap2s1;Gad2;Stx1a;Rab3a;Dlg1;Snap25;Dlg4;Nptn;Gng12;Hras	P05129;Q16623;P28482;P53680-1;P38405;O95153;Q05329;P15056;P05091;P22694;P78352;Q8WXS5;P01112;Q92777;Q15349;O15530;O75334;Q12959;Q9Y639;Q9H3Z4;P21579;P63096;Q96CW1-2;O14994;Q16566;P22303;P63215;P61764-1;P51649;P20336;P17252;O94925;Q9HAP6;O60262;P63027;P80404;Q9UBI6;O95622;P14867;Q05940;O95782;P30531;P17612;Q99259;P60880;P63010-1;Q9NUP9;P21397;P43003;O14810;P24588	Rap1a;Ap1m1;Cd81;Pea15;Braf;Cpne2;Ube2k;Eif4h;Vamp2;Ilf2;Stx1a;Crtc1;Calu;Arrb1;Kras;Mbp;Ryden;Plp1;Pak2	P04049;Q16623;P28482;P62158;Q9NRD5;P16220;P11142
R-HSA-176033	Interactions of Vpr with host cellular proteins	3	45	0	14	0.00333037	0.654009	0.779047	Tpr;Slc25a5;Slc25a4
R-HSA-5687128	MAPK6/MAPK4 signaling	20	105	9	282	0.00777087	0.655668	0.779047	Psmb5;Psmd7;Psma4;Psmd6;Psmb7;Psma6;Psmd8;Psmd3;Rpn2;Psmd2;Dnajb1;Psma1;Rpn1;Psmd1;Prkaca;Prkacb;Psmd11;Psmd14;Psmd13;Pak2;Cdc42	Q15008;O43242;O00231;P28074;Q9UNM6;Q99460;P51665;O00487;Q99436;P17612;P63000;P48556;P25789;P22694;P60900;Q13177;P25685;Q13200;P60953;P25786	Ganab;Nudc;Vgf;Psmd2;Bin1;Chd4;Huwe1;Calr;Cryab	P05412;P01106;P04792;P25685
R-HSA-163125	Post-translational modification: synthesis of GPI-anchored proteins	6	114	0	1	0.00843694	0.65637	0.779047	Negr1;Ntm;Lsamp;Ly6h;Thy1;Opcml
R-HSA-69202	Cyclin E associated events during G1/S transition	14	87	3	196	0.00643872	0.657443	0.779047	Psmb5;Psmd7;Psma4;Psmd6;Psmb7;Psma6;Psmd8;Psmd3;Psmd2;Psma1;Psmd1;Psmd11;Psmd14;Psmd13	Q15008;O43242;O00231;P28074;Q9UNM6;Q99460;P51665;O00487;Q99436;P48556;P25789;P60900;Q13200;P25786	Pura;Wasl;Pa2g4	Q13882;P06400
R-HSA-8964058	HDL remodeling	2	24	0	17	0.0017762	0.660865	0.779047	Alb;Apoe
R-HSA-6811558	PI5P, PP2A and IER3 Regulate PI3K/AKT Signaling	8	112	1	44	0.00828893	0.662612	0.779047	Ppp2r5e;Src;Mapk1;Pip5k1c;Ppp2r5c;Ppp2r5a;Pip4k2a	Q15172;P28482;O60331;P12931-1;Q16537;P78356;Q13362;P48426	Pdpk1	P31749
R-HSA-5625740	RHO GTPases activate PKNs	13	80	2	167	0.00592066	0.663983	0.779047	Hist2h2aa1;H2afx;H2afv;Hist2h4;Ywhah;Myh10;Hist2h2ab;Hist1h3h;Pdpk1;Hist1h3i;Hist1h3g;Myh9;Hist1h3a;Cdc42	P62805;O15530;Q9BTM1;Q16777;Q71UI9;P35579;P16104;P35580;P84243;P68431;P63000;Q6FI13;Q04917	Git1;Cdc42	Q13153
R-HSA-8851907	MET activates PI3K/AKT signaling	0	10	1	10	0.00074	0.668162	0.779047			Crkl	Q13480
R-HSA-8948700	Competing endogenous RNAs (ceRNAs) regulate PTEN translation	1	19	0	0	0.00140616	0.668162	0.779047	Vapa
R-HSA-379397	Enzymatic degradation of dopamine by COMT	1	14	0	5	0.00103612	0.668162	0.779047	Maoa
R-HSA-419408	Lysosphingolipid and LPA receptors	1	19	0	0	0.00140616	0.668162	0.779047	Plppr3
R-HSA-77352	Beta oxidation of butanoyl-CoA to acetyl-CoA	1	19	0	0	0.00140616	0.668162	0.779047	Hadh
R-HSA-390522	Striated Muscle Contraction	2	40	0	0	0.00296033	0.674318	0.779047	Actc1;Vim
R-HSA-432722	Golgi Associated Vesicle Biogenesis	11	61	9	162	0.00451451	0.684954	0.779047	Rab5c;Necap1;Ap1m1;Picalm;Clint1;Arf1;Fth1;Cltc;Arrb1;Ap1g1;Vamp2	Q14677;P84077;Q13492;Q00610-1;Q8NC96;Q9BXS5;P63027;P51148;P49407;O43747;P02794	Ahi1;Itsn1;Ap2b1;Synj1;Gnaq;Arrb1;Ryden;Ap1g1;Stx1a	P50570;Q9UL45;Q14677;P49407;Q96EV8;Q99962
R-HSA-442755	Activation of NMDA receptor and postsynaptic events	9	50	9	131	0.00370041	0.685487	0.779047	Pdpk1;Camk4;Dlg4;Rps6ka2;Mapk1;Prkaca;Braf;Prkacb;Hras	Q15349;P17612;P15056;O15530;P28482;P22694;Q16566;P78352;P01112	Rap1a;Pea15;Crtc1;Calu;Arrb1;Kras;Braf;Mbp;Pak2	P04049;P28482;P62158;P16220
R-HSA-111463	SMAC binds to IAPs	0	5	1	16	0.00037	0.686889	0.779047			Mpc2	Q9NR28
R-HSA-111469	SMAC-mediated apoptotic response	0	5	1	16	0.00037	0.686889	0.779047			Mpc2	Q9NR28
R-HSA-189483	Heme degradation	1	20	0	0	0.00148017	0.686889	0.779047	Hmox2
R-HSA-1483248	Synthesis of PIPs at the ER membrane	0	14	2	6	0.00103612	0.686889	0.779047			Rtn3;Mff	Q9NTJ5
R-HSA-5660526	Response to metal ions	2	21	0	20	0.00155417	0.687334	0.779047	Csrp1
R-HSA-392451	G beta:gamma signalling through PI3Kgamma	4	52	0	30	0.00384843	0.690956	0.779047	Gng3;Pdpk1;Gng7;Gng12
R-HSA-204005	COPII (Coat Protein 2) Mediated Vesicle Transport	7	76	4	71	0.00562463	0.69556	0.779047	Sec23a;Rab1a;Rab1b;Mcfd2;Trappc9;Csnk1d;Ykt6	Q8NI22;Q15436;Q9H0U4;O15498;P48730;Q96Q05;P62820	Stx1b;Trim3;Mff;Stx1a	O15155;Q15436;O14653;P48730
R-HSA-2299718	Condensation of Prophase Chromosomes	8	55	2	106	0.00407046	0.696524	0.779047	Hist2h2aa1;Hist2h2ab;Hist1h3h;Hist1h3i;Hist1h3g;H2afx;H2afv;Hist2h4;Hist1h3a	P84243;P62805;Q9BTM1;Q16777;P68431;Q6FI13;Q71UI9;P16104	Pura;Pa2g4	P06400
R-HSA-5674499	Negative feedback regulation of MAPK pathway	2	8	5	38	0.000592	0.699919	0.779047	Mapk1;Braf	P15056;P28482	Rap1a;Calu;Kras;Braf;Pak2	P04049;P15056
R-HSA-6814848	Glycerophospholipid catabolism	1	18	0	3	0.00133215	0.704561	0.779047	Enpp6
R-HSA-114608	Platelet degranulation	8	137	0	23	0.0101391	0.70946	0.779047	Cyb5r1;Hspa5;Alb;Fam49b;Tagln2;Tuba4a;Calu;Vcl
R-HSA-390450	Folding of actin by CCT/TriC	2	13	0	31	0.000962	0.712081	0.779047	Actbl2;Tcp1
R-HSA-198753	ERK/MAPK targets	2	26	1	18	0.00192422	0.712081	0.779047	Rps6ka2;Mapk1	Q15349;P28482	Crk	P19419
R-HSA-1632852	Macroautophagy	5	79	0	39	0.00584666	0.712595	0.779047	Lamtor5;Map1lc3b;Rraga;Chmp4b
R-HSA-8875878	MET promotes cell motility	5	45	5	65	0.00333037	0.720362	0.779047	Crkl;Rap1a;Src;Crk;Cdc42	P46109;P63000;P62834;P12931;P46108	Crkl;Src;Asap1;Pak2;Crk	Q68CZ2;P12931;Q13905;Q05397
R-HSA-499943	Interconversion of nucleotide di- and triphosphates	5	83	1	21	0.00614269	0.720362	0.779047	Txnrd1;Dtymk;Ak1;Guk1;Glrx	P00568;Q16774;P23919;P35754;Q16881	Ndrg1	Q9Y3D8
R-HSA-111932	CaMK IV-mediated phosphorylation of CREB	1	7	1	16	0.000518	0.721236	0.779047	Camk4	Q16566	Crtc1	P16220
R-HSA-111452	Activation and oligomerization of BAK protein	0	2	1	22	0.000148	0.721236	0.779047			Vdac1	Q16611
R-HSA-438066	Unblocking of NMDA receptor, glutamate binding and activation	1	22	0	0	0.00162818	0.721236	0.779047	Dlg4
R-HSA-75108	Activation, myristolyation of BID and translocation to mitochondria	1	4	0	18	0.000296	0.721236	0.779047	Nmt1
R-HSA-139853	Elevation of cytosolic Ca2+ levels	1	22	0	0	0.00162818	0.721236	0.779047	Itpr1
R-HSA-5666185	RHO GTPases Activate Rhotekin and Rhophilins	1	10	2	13	0.00074	0.721236	0.779047	Lin7b	Q9HAP6	Mpp3;Mpp6	Q9HAP6
R-HSA-5661270	Catabolism of glucuronate to xylulose-5-phosphate	1	21	0	1	0.00155417	0.721236	0.779047	Cryl1
R-HSA-140179	Amine Oxidase reactions	1	22	0	0	0.00162818	0.721236	0.779047	Maoa
R-HSA-2408550	Metabolism of ingested H2SeO4 and H2SeO3 into H2Se	1	22	0	0	0.00162818	0.721236	0.779047	Txnrd1
R-HSA-8950505	Gene and protein expression by JAK-STAT signaling after Interleukin-12 stimulation	17	74	16	263	0.00547661	0.721538	0.779047	Arf1;Ca2;Rplp0;Tcp1;Aip;Anxa2;Sod2;Pak2;Cdc42	ENSG00000110711;ENSG00000182718;ENSG00000180370;O00170;P17987;ENSG00000112096;P00915;P84077;ENSG00000120438;ENSG00000089157;ENSG00000070831;Q13177;P07355;ENSG00000143761;P60953;P05388;P04179	Src;Gsta4;Wasl;Vdac1;Glrx3;Ptprn;Pde2a;Eif4a2;Arrb1;Apoe;Anxa2;Pak2;Git1;Itpr1;Cdc42;Nck1	P23528;O00170;P62937;P22301;P38646;P60953;Q13177;Q53EL6;P09210;P07355
R-HSA-6811438	Intra-Golgi traffic	3	48	2	20	0.0035524	0.727041	0.779047	Arf1;Vps45;Ykt6	P84077;O15498;Q9NRW7	Vps45;Stx1a	Q13190
R-HSA-1250196	SHC1 events in ERBB2 signaling	3	35	3	35	0.00259029	0.727041	0.779047	Kras;Prkaca;Hras	P17252;P01116;P01112	Ap2m1;Ap2a1;Crk	P29353
R-HSA-442660	Na+/Cl- dependent neurotransmitter transporters	3	50	0	15	0.00370041	0.727041	0.779047	Vat1;Slc18a2;Slc6a1
R-HSA-8849471	PTK6 Regulates RHO GTPases, RAS GTPase and MAP kinases	4	23	6	65	0.00170219	0.73429	0.779047	Kras;Crk;Hras;Cdc42	P63000;P01116;P01112;P46108	Src;Sorbs1;Wasl;Crk;Vcl;Nck1	P49023;P56945;P20936;Q13882
R-HSA-397795	G-protein beta:gamma signalling	4	57	0	30	0.00421847	0.73429	0.779047	Gng3;Pdpk1;Gng7;Gng12
R-HSA-8877627	Vitamin E	1	2	0	21	0.000148	0.73697	0.779047	Tpp1
R-HSA-194306	Neurophilin interactions with VEGF and VEGFR	0	4	3	21	0.000296	0.73697	0.779047			Crkl;Src;Nck1	P35968;P17948
R-HSA-442717	CREB phosphorylation through the activation of CaMKK	1	7	1	17	0.000518	0.73697	0.779047	Camk4	Q16566	Crtc1	P16220
R-HSA-111457	Release of apoptotic factors from the mitochondria	0	2	1	21	0.000148	0.73697	0.779047			Mpc2	Q9NR28
R-HSA-4419969	Depolymerisation of the Nuclear Lamina	1	23	0	0	0.00170219	0.73697	0.779047	Prkaca
R-HSA-163680	AMPK inhibits chREBP transcriptional activation activity	0	11	1	12	0.000814	0.73697	0.779047			Cab39	Q15831
R-HSA-446107	Type I hemidesmosome assembly	1	11	1	14	0.000814	0.751818	0.779047	Plec	Q15149	Fus	Q15149
R-HSA-3000484	Scavenging by Class F Receptors	1	16	0	8	0.00118413	0.751818	0.779047	Calr
R-HSA-167242	Abortive elongation of HIV-1 transcript in the absence of Tat	1	24	0	0	0.0017762	0.751818	0.779047	Supt5h
R-HSA-156587	Amino Acid conjugation	1	24	0	0	0.0017762	0.751818	0.779047	Cat
R-HSA-159424	Conjugation of carboxylic acids	1	24	0	0	0.0017762	0.751818	0.779047	Cat
R-HSA-5576892	Phase 0 - rapid depolarisation	2	47	0	0	0.00347839	0.756652	0.779047	Cacng8;Scn2a
R-HSA-8979227	Triglyceride metabolism	5	67	0	44	0.00495855	0.756938	0.779047	Fabp3;Fabp7;Prkaca;Prkacb;Mgll
R-HSA-6806667	Metabolism of fat-soluble vitamins	6	89	1	43	0.00658674	0.75796	0.779047	Akr1b10;Lrp1;Gpc1;Rbp1;Apoe;Tpp1	P35052;Q07954;P02649;P09455;P49638;O60218	Apoe	P01130
R-HSA-71336	Pentose phosphate pathway (hexose monophosphate shunt)	3	45	0	26	0.00333037	0.76303	0.779047	Pgls;Tkt;Pgm1
R-HSA-416476	G alpha (q) signalling events	12	240	1	6	0.017762	0.764238	0.779047	Gna11;Grm5;Gng3;Trio;Gng7;Gnaq;Dgkb;Rasgrp2;Gng12;Abhd12;Mgll;Itpr1	Q8N2K0;Q9UBI6;Q14643;Q99685;P29992;P41594;O75962;O60262;Q9Y6T7;Q7LDG7;P63215;P50148	Git1	P25098
R-HSA-211728	Regulation of PAK-2p34 activity by PS-GAP/RHG10	1	2	5	24	0.000148	0.765828	0.779047	Pak2	Q13177	Src;Pak2;Git1;Cdc42;Nck1	Q13177
R-HSA-211736	Stimulation of the cell death response by PAK-2p34	1	4	5	22	0.000296	0.765828	0.779047	Pak2	Q13177	Src;Pak2;Git1;Cdc42;Nck1	Q13177
R-HSA-69416	Dimerization of procaspase-8	0	10	1	23	0.00074	0.765828	0.779047			Fis1	Q14790
R-HSA-5668599	RHO GTPases Activate NADPH Oxidases	1	25	0	0	0.00185021	0.765828	0.779047	Cdc42
R-HSA-195399	VEGF binds to VEGFR leading to receptor dimerization	0	8	3	21	0.000592	0.765828	0.779047			Crkl;Src;Nck1	P35968;P17948
R-HSA-194313	VEGF ligand-receptor interactions	0	8	3	21	0.000592	0.765828	0.779047			Crkl;Src;Nck1	P35968;P17948
R-HSA-379401	Dopamine clearance from the synaptic cleft	1	17	0	8	0.00125814	0.765828	0.779047	Maoa
R-HSA-1362409	Mitochondrial iron-sulfur cluster biogenesis	1	25	0	0	0.00185021	0.765828	0.779047	Lyrm4
R-HSA-8963888	Chylomicron assembly	1	13	0	13	0.000962	0.765828	0.779047	Apoe
R-HSA-187015	Activation of TRKA receptors	0	10	1	18	0.00074	0.765828	0.779047			Grm5	P29274
R-HSA-983231	Factors involved in megakaryocyte development and platelet production	22	179	7	275	0.0132475	0.766956	0.779047	Tubb5;Actbl2;Tubb6;Tubb2b;Tubb3;Tubb2a;Kif2a;Tuba1a;Prkar1b;Tuba1c;Vps45;Prkaca;Prkacb;Klc2;Dock9;Hist1h3h;Hist1h3i;Hist1h3g;Tuba4a;Tubb4b;Hist1h3a;Cdc42	Q13885;O00139;P60709;Q13509;Q9NRW7;P68371;P31321;Q9BUF5;P17612;P84243;P68431;Q9BVA1;P68366;P63000;Q9H0B6;P04350;P22694;Q71U36;Q9BZ29;P60953;Q6P597;Q9BQE3	Rab5c;Crkl;Src;Xpnpep1;Pa2g4;Vps45;Crk	P20339;Q96ST3;P69892;Q9H1K0;P00519
R-HSA-5467340	AXIN missense mutants destabilize the destruction complex	3	14	1	60	0.00103612	0.771401	0.779047	Ppp2r5e;Ppp2r5c;Ppp2r5a	Q15172;Q16537;Q13362	Mapt	P49841
R-HSA-69618	Mitotic Spindle Checkpoint	9	110	3	96	0.00814091	0.771659	0.779047	Rps27;Mapre1;Ppp2r5e;Nudc;Kif2a;Clasp2;Dync1li2;Ppp2r5c;Ppp2r5a	P42677;O00139;Q15172;Q9Y266;Q16537;O75122;Q15691;O43237;Q13362	Nebl;Tpr;Sirt2	Q12834;Q9Y6D9
R-HSA-2565942	Regulation of PLK1 Activity at G2/M Transition	9	92	2	101	0.00680876	0.771659	0.779047	Tubb5;Mapre1;Tubb3;Tubb2b;Tuba1a;Tuba1c;Tuba4a;Tubb4b;Prkaca;Csnk1d;Tubg1	P07437;P17612;P68366;P23258;P04350;P48730;Q71U36;Q15691;P68371	Rab10;Snx6	Q96CV9
R-HSA-196071	Metabolism of steroid hormones	4	69	0	22	0.00510657	0.772886	0.779047	Akr1b10;Hsd17b12;Rbp1
R-HSA-3560782	Diseases associated with glycosaminoglycan metabolism	2	49	0	0	0.00362641	0.776616	0.779047	Ncan;Gpc1
R-HSA-1250347	SHC1 events in ERBB4 signaling	2	20	3	30	0.00148017	0.776616	0.779047	Kras;Hras	P01116;P01112	Ap2m1;Ap2a1;Crk	P29353
R-HSA-8963901	Chylomicron remodeling	1	17	0	9	0.00125814	0.779047	0.779047	Apoe
R-HSA-2022870	Chondroitin sulfate biosynthesis	1	25	0	1	0.00185021	0.779047	0.779047	Ncan
R-HSA-8849470	PTK6 Regulates Cell Cycle	0	8	1	19	0.000592	0.779047	0.779047			Wasl	Q13882
R-HSA-450321	JNK (c-Jun kinases) phosphorylation and activation mediated by activated human TAK1	1	26	0	0	0.00192422	0.779047	0.779047	Map2k4
R-HSA-71288	Creatine metabolism	1	25	0	1	0.00185021	0.779047	0.779047	Ckmt1
R-HSA-77111	Synthesis of Ketone Bodies	1	24	0	2	0.0017762	0.779047	0.779047	Bdh1
R-HSA-4839735	AXIN mutants destabilize the destruction complex, activating WNT signaling	3	15	1	60	0.00111012	0.779528	0.779528	Ppp2r5e;Ppp2r5c;Ppp2r5a	Q15172;Q16537;Q13362	Mapt	P49841
R-HSA-351906	Apoptotic cleavage of cell adhesion proteins	2	11	2	39	0.000814	0.78605	0.78605	Tjp1;Ctnnb1	P35222-1;Q07157	Src;Cryab	P12830
R-HSA-5423646	Aflatoxin activation and detoxification	2	50	0	0	0.00370041	0.78605	0.78605	Acy1;Mgst3
R-HSA-429947	Deadenylation of mRNA	3	29	3	50	0.00214624	0.787416	0.787416	Pabpc1;Eif4a2;Eif4g1	Q04637;P11940;Q14240	Ddx3x;Pcbp2;Eif3a	Q04637;P11940;P23588;P06730
R-HSA-425561	Sodium/Calcium exchangers	3	15	1	57	0.00111012	0.787416	0.787416	Slc24a2;Slc8a1;Slc8a2	Q9UPR5;P32418;Q9UI40	Arrb1	P62158
R-HSA-76005	Response to elevated platelet cytosolic Ca2+	10	144	3	70	0.0106572	0.78922	0.78922	Prkcg;Cyb5r1;Hspa5;Alb;Fam49b;Tagln2;Tuba4a;Calu;Prkaca;Vcl	Q9UHQ9;P18206;P11021;P05129;O43852;P17252;P68366;Q9NUQ9;P02768;P37802	Stx1b;Vamp2;Stx1a	Q12846
R-HSA-139910	Activation of BMF and translocation to mitochondria	0	3	2	25	0.000222	0.791522	0.791522			Crk;Cdc42	P45983
R-HSA-2979096	NOTCH2 Activation and Transmission of Signal to the Nucleus	1	22	0	5	0.00162818	0.791522	0.791522	Cntn1
R-HSA-162592	Integration of provirus	0	15	1	13	0.00111012	0.791522	0.791522			Ptprn	P62937
R-HSA-5607764	CLEC7A (Dectin-1) signaling	17	120	7	259	0.00888099	0.793712	0.793712	Psmb5;Psmd7;Psma4;Psmd6;Psmb7;Psma6;Psmd8;Psmd3;Rpn2;Psmd2;Src;Psma1;Rpn1;Psmd1;Psmd11;Pdpk1;Psmd14;Psmd13;Itpr1	Q15008;O43242;Q14643;O15530;O00231;P28074;Q9UNM6;Q99460;P51665;O00487;Q99436;P12931-1;P48556;P25789;P60900;Q13200;P25786	Psmd7;Psmd6;Rcn2;Psmd3;Psmd2;Arrb1;Cpne2	P16885;Q8TBC4;Q9Y4K3;P62158
R-HSA-70895	Branched-chain amino acid catabolism	3	69	0	4	0.00510657	0.795068	0.795068	Hibadh;Aldh6a1;Acadsb
R-HSA-73817	Purine ribonucleoside monophosphate biosynthesis	2	49	0	2	0.00362641	0.795132	0.795132	Lhpp;Gart
R-HSA-168268	Virus Assembly and Release	2	20	0	37	0.00148017	0.795132	0.795132	Canx;Calr
R-HSA-6781823	Formation of TC-NER Pre-Incision Complex	5	56	1	62	0.00414446	0.795945	0.795945	Cops4;Cops6;Gps1;Usp7;Cops8	Q7L5N1;Q9BT78;Q99627;Q93009;Q13098	Ilf2	Q09472
R-HSA-112313	Neurotransmitter uptake and metabolism In glial cells	1	10	0	18	0.00074	0.803292	0.803292	Slc1a3
R-HSA-210455	Astrocytic Glutamate-Glutamine Uptake And Metabolism	1	10	0	18	0.00074	0.803292	0.803292	Slc1a3
R-HSA-1482922	Acyl chain remodelling of PI	1	25	0	3	0.00185021	0.803292	0.803292	Mboat7
R-HSA-947581	Molybdenum cofactor biosynthesis	1	28	0	0	0.00207223	0.803292	0.803292	Gphn
R-HSA-2161541	Abacavir metabolism	1	28	0	0	0.00207223	0.803292	0.803292	Guk1
R-HSA-110362	POLB-Dependent Long Patch Base Excision Repair	0	15	1	13	0.00111012	0.803292	0.803292			Tpp2	P06746
R-HSA-8978868	Fatty acid metabolism	29	435	3	144	0.0321936	0.804885	0.804885	Hadha;Hadhb;Slc25a1;Dbi;Decr1;Pcca;Acot11;Scp2;Hsd17b12;Pccb;Cbr4;Crat;Acox1;Acadl;Acsbg1;Acot2;Acadm;Acot9;Mcee;Ptges3;Acsl1;Acsl6;Acaa1a;Acsf2;Hadh	Q96PE7;Q9Y305;P07108;P22307-1;Q8WXI4;Q96GR2;Q53GQ0;P53007;Q96CM8;P09110;Q3I5F7;Q86TX2;Q15185;P43155;Q9UKU0;P49753;Q16698;Q8N4T8;Q16836;P40939;P28330;P33121;Q8N9L9;P11310;P22307;P05165;P55084;P05166;Q15067-2	Coq9;Nmt1;Tpp2	Q9BR61;Q08426
R-HSA-389356	CD28 co-stimulation	5	41	0	79	0.00303434	0.807801	0.807801	Pdpk1;Src;Pak2;Cdc42
R-HSA-5617833	Cilium Assembly	19	207	5	250	0.0153197	0.808092	0.808092	Tubb5;Tubb6;Tubb2b;Tubb3;Tubb2a;Tuba1a;Tuba1c;Prkaca;Ahi1;Mapre1;Alb;Tcp1;Tuba4a;Asap1;Tubb4b;Csnk1d;Tubg1;Rab11a	P07437;Q13885;Q13509;Q8TES7;Q9ULH1;P68371;Q9BUF5;P17612;P17987;P62491;Q9BVA1;P68366;P23258;P04350;P48730;Q15691;Q71U36;Q8N157;Q9BQE3	Rab3a;Nudc;Psmd8;Cyld;Cdc42	Q9P2H3;Q96L34;Q8N3I7;Q96QF0;Q9UG01;Q9UBN7
R-HSA-975110	TRAF6 mediated IRF7 activation in TLR7/8 or 9 signaling	0	19	1	11	0.00140616	0.814399	0.814399			Aip	Q92985
R-HSA-429958	mRNA decay by 3' to 5' exoribonuclease	1	26	0	3	0.00192422	0.814399	0.814399	Dcps
R-HSA-2024101	CS/DS degradation	1	29	0	0	0.00214624	0.814399	0.814399	Ncan
R-HSA-2160916	Hyaluronan uptake and degradation	1	19	0	10	0.00140616	0.814399	0.814399	Chp1
R-HSA-6806942	MET Receptor Activation	0	9	2	22	0.000666	0.814399	0.814399			Dnaja3;Src	P08581
R-HSA-5662702	Melanin biosynthesis	0	28	1	1	0.00207223	0.814399	0.814399			Gipc1	P17643
R-HSA-264870	Caspase-mediated cleavage of cytoskeletal proteins	4	12	5	87	0.000888	0.819334	0.819334	Vim;Dbnl;Mapt;Plec	Q15149;P08670;P10636;Q9UJU6	Fus;Arrb1;Apoe;Mark2;Gfap	P10636;Q15149;P06396;P08670
R-HSA-189445	Metabolism of porphyrins	2	54	0	0	0.00399645	0.820359	0.820359	Alad;Hmox2
R-HSA-199418	Negative regulation of the PI3K/AKT network	8	120	1	66	0.00888099	0.823072	0.823072	Ppp2r5e;Src;Mapk1;Pip5k1c;Ppp2r5c;Ppp2r5a;Pip4k2a	Q15172;P28482;O60331;P12931-1;Q16537;P78356;Q13362;P48426	Pdpk1	P31749
R-HSA-5467337	APC truncation mutants have impaired AXIN binding	3	14	1	69	0.00103612	0.823408	0.823408	Ppp2r5e;Ppp2r5c;Ppp2r5a	Q15172;Q16537;Q13362	Mapt	P49841
R-HSA-167200	Formation of HIV-1 elongation complex containing HIV-1 Tat	3	49	0	31	0.00362641	0.823408	0.823408	Eloc;Elob;Supt5h
R-HSA-4839744	truncated APC mutants destabilize the destruction complex	3	14	1	69	0.00103612	0.823408	0.823408	Ppp2r5e;Ppp2r5c;Ppp2r5a	Q15172;Q16537;Q13362	Mapt	P49841
R-HSA-5362517	Signaling by Retinoic Acid	3	71	0	6	0.00525459	0.823408	0.823408	Aldh1a1;Pdk3;Aldh1a7;Dlat
R-HSA-199920	CREB phosphorylation	1	9	1	23	0.000666	0.824879	0.824879	Rps6ka2	Q15349	Crtc1	P16220
R-HSA-376172	DSCAM interactions	1	15	2	17	0.00111012	0.824879	0.824879	Cdc42	P63000	Crk;Cdc42	P45983
R-HSA-5576893	Phase 2 - plateau phase	1	30	0	0	0.00222025	0.824879	0.824879	Cacng8
R-HSA-879518	Transport of organic anions	1	28	0	3	0.00207223	0.824879	0.824879	Alb
R-HSA-5635838	Activation of SMO	1	12	1	18	0.000888	0.824879	0.824879	Arrb1	P49407	Git1	P25098
R-HSA-375170	CDO in myogenesis	4	32	4	70	0.00236827	0.825285	0.825285	Ctnna2;Ctnnb1;Neo1;Cdc42	P26232;Q92859;P35222;P60953	Crkl;Dhrs1;Src;Crk	Q12982;P00519
R-HSA-525793	Myogenesis	4	32	4	70	0.00236827	0.825285	0.825285	Ctnna2;Ctnnb1;Neo1;Cdc42	P26232;Q92859;P35222;P60953	Crkl;Dhrs1;Src;Crk	Q12982;P00519
R-HSA-162909	Host Interactions of HIV factors	30	148	14	478	0.0109532	0.826898	0.826898	Psma4;Psma6;Arf1;Pacs1;Rpn2;Psma1;Rpn1;Psmd11;Ap2b1;Psmd14;Psmd13;Tpr;Pak2;Cdc42;Psmb5;Psmd7;Ap2m1;Psmd6;Ap1m1;Psmb7;Psmd8;Psmd3;Psmd2;Ap2s1;Psmd1;Ap1g1;Ap2a1;Eloc;Slc25a5;Elob;Slc25a4;Atp6v1h	P53680;P51665;O00487;P12235;Q6VY07;P63000;P25789;Q9BXS5;Q13200;P25786;Q15008;O43242;Q15369;O00231;P28074;Q9UNM6;Q99460;O95782;O43747;Q99436;Q15370;P84077;P63010;P12270;P48556;P05141;Q96CW1;P60900;Q13177;Q9UI12	Src;Rhog;Dlg1;Grm5;Gga3;Snph;Ap2b1;Rbp1;Asap1;Pa2g4;Pak2;Git1;Cdc42;Nck1	P06239;P63000;P06748;Q96CW1;Q9Y297;P06241;Q92556;Q13177;Q9UI12;Q6VY07;P08631
R-HSA-8866652	Synthesis of active ubiquitin: roles of E1 and E2 enzymes	5	33	2	88	0.00244227	0.829863	0.829863	Uba1;Ube2k;Usp7;Ube2l3	P61086;P68036;Q93009;P22314;A0AVT1	Gga3;Asap1	P0CG48;P0CG47
R-HSA-167246	Tat-mediated elongation of the HIV-1 transcript	3	50	0	31	0.00370041	0.829948	0.829948	Eloc;Elob;Supt5h
R-HSA-3214847	HATs acetylate histones	11	110	2	143	0.00814091	0.836389	0.836389	Hist2h2aa1;Hist2h2ab;Actbl2;Hist1h3h;Hist1h3i;H2afx;Hist1h3g;Hist2h4;Hist1h3a	Q96KK5;Q8IUE6;Q16777;P62805;P60709;P68431;Q96QV6;Q7L7L0;P20671;Q6FI13;Q99878	Vdac1;Ilf2	P15336;Q09472
R-HSA-157579	Telomere Maintenance	7	76	2	98	0.00562463	0.837526	0.837526	Hist2h2aa1;Hist2h2ab;H2afx;H2afv;Tpp1;Hist2h4	Q9BTM1;Q16777;P62805;Q96AP0;Q6FI13;Q71UI9;P16104	Madd;Anxa2	Q9NUX5
R-HSA-427413	NoRC negatively regulates rRNA expression	8	81	3	115	0.00599467	0.840226	0.840226	Hist2h2aa1;Hist2h2ab;Hist1h3h;Hist1h3i;Hist1h3g;H2afx;H2afv;Hist2h4;Hist1h3a	P84243;P62805;Q9BTM1;Q16777;P68431;Q6FI13;Q71UI9;P16104	Chd4;Sra1;Hdgf	Q13547;Q92769
R-HSA-1483255	PI Metabolism	8	112	3	80	0.00828893	0.840226	0.840226	Arf1;Synj1;Inpp4a;Rab14;Pip5k1c;Enpp6;Pip4k2a	Q96PE3;Q6UWR7;P84077;O60331;P78356;O43426;P48426;P61106	Rtn3;Bin1;Mff	Q9NTJ5;Q13496
R-HSA-114516	Disinhibition of SNARE formation	2	10	3	47	0.00074	0.842763	0.842763	Prkcg;Prkaca	P05129;P17252	Stx1b;Vamp2;Stx1a	Q12846
R-HSA-8851805	MET activates RAS signaling	2	15	4	46	0.00111012	0.842763	0.842763	Kras;Hras	P01116;P01112	Itsn1;Htra2;Crk;Nck1	Q6VN20;Q07889
R-HSA-5655291	Signaling by FGFR4 in disease	2	18	1	42	0.00133215	0.842763	0.842763	Kras;Hras	P01116;P01112	Asap1	P19174
R-HSA-1483191	Synthesis of PC	2	55	0	2	0.00407046	0.842763	0.842763	Ache;Csnk2a2
R-HSA-5250924	B-WICH complex positively regulates rRNA expression	9	62	3	150	0.00458851	0.843419	0.843419	Hist2h2aa1;Hist2h2ab;Actbl2;Hist1h3h;Hist1h3i;Hist1h3g;H2afx;H2afv;Hist2h4;Hist1h3a	P84243;P62805;Q9BTM1;Q16777;P60709;P68431;Q6FI13;Q71UI9;P16104	Mapt;Ilf2;Srpk2	Q9NR30;P49841;Q09472
R-HSA-164952	The role of Nef in HIV-1 replication and disease pathogenesis	11	29	13	227	0.00214624	0.843613	0.843613	Ap2m1;Ap1m1;Arf1;Ap2a1;Pacs1;Ap2b1;Ap2s1;Ap1g1;Pak2;Atp6v1h;Cdc42	P84077;P53680;P63010;Q6VY07;P63000;Q96CW1;Q9BXS5;Q13177;O95782;Q9UI12;O43747	Src;Rhog;Dlg1;Grm5;Gga3;Snph;Ap2b1;Rbp1;Asap1;Pak2;Git1;Cdc42;Nck1	P06239;P63000;Q96CW1;P06241;Q92556;Q13177;Q9UI12;Q6VY07;P08631
R-HSA-209952	Peptide hormone biosynthesis	0	13	1	21	0.000962	0.844099	0.844099			Ntm	P01229
R-HSA-446199	Synthesis of Dolichyl-phosphate	0	24	1	8	0.0017762	0.844099	0.844099			Kcna1	Q9UPQ8
R-HSA-2142789	Ubiquinol biosynthesis	1	32	0	0	0.00236827	0.844099	0.844099	Coq9
R-HSA-167169	HIV Transcription Elongation	3	50	0	35	0.00370041	0.848332	0.848332	Eloc;Elob;Supt5h
R-HSA-2122948	Activated NOTCH1 Transmits Signal to the Nucleus	2	31	1	30	0.00229426	0.849649	0.849649	Arrb1;Cntn1	Q12860;P49407	Ap2m1	P49757
R-HSA-445355	Smooth Muscle Contraction	5	39	2	87	0.00288632	0.849821	0.849821	Anxa6;Sorbs1;Anxa2;Pak2;Vcl	P18206;Q9BX66;P08133;Q13177;P07355	Arrb1;Anxa2	P62158;P07355
R-HSA-201688	WNT mediated activation of DVL	1	12	1	24	0.000888	0.852903	0.852903	Csnk2a2	P19784	Trim3	P49674
R-HSA-5689877	Josephin domain DUBs	0	13	1	25	0.000962	0.852903	0.852903			Psmd7	P54252
R-HSA-975298	Ligand-gated ion channel transport	1	33	0	0	0.00244227	0.852903	0.852903	Gabra1
R-HSA-901032	ER Quality Control Compartment (ERQC)	1	33	0	0	0.00244227	0.852903	0.852903	Uggt1
R-HSA-1483213	Synthesis of PE	1	33	0	0	0.00244227	0.852903	0.852903	Pcyt2
R-HSA-2046105	Linoleic acid (LA) metabolism	1	32	0	2	0.00236827	0.852903	0.852903	Acsl1
R-HSA-2453864	Retinoid cycle disease events	1	28	0	5	0.00207223	0.852903	0.852903	Rbp1
R-HSA-2474795	Diseases associated with visual transduction	1	28	0	5	0.00207223	0.852903	0.852903	Rbp1
R-HSA-5621575	CD209 (DC-SIGN) signaling	5	29	5	108	0.00214624	0.859048	0.859048	Prkaca;Kras;Prkacb;Pak2;Hras	P17612;P22694;P01116;Q13177;P01112	Rap1a;Calu;Kras;Braf;Pak2	P04049
R-HSA-3828062	Glycogen storage disease type 0 (muscle GYS1)	0	4	1	32	0.000296	0.861211	0.861211			Aimp2	P13807
R-HSA-111446	Activation of BIM and translocation to mitochondria	0	3	2	32	0.000222	0.861211	0.861211			Crk;Cdc42	P45983
R-HSA-2142845	Hyaluronan metabolism	1	24	0	10	0.0017762	0.861211	0.861211	Chp1
R-HSA-5651801	PCNA-Dependent Long Patch Base Excision Repair	0	23	1	12	0.00170219	0.861211	0.861211			Tpp2	P06746
R-HSA-5467348	Truncations of AMER1 destabilize the destruction complex	3	14	1	76	0.00103612	0.864963	0.864963	Ppp2r5e;Ppp2r5c;Ppp2r5a	Q15172;Q16537;Q13362	Mapt	P49841
R-HSA-442729	CREB phosphorylation through the activation of CaMKII	1	20	1	16	0.00148017	0.86905	0.86905	Dlg4	P78352	Crtc1	P16220
R-HSA-209560	NF-kB is activated and signals survival	0	15	1	25	0.00111012	0.86905	0.86905			Psmd3	P25963
R-HSA-8875360	InlB-mediated entry of Listeria monocytogenes into host cell	1	18	2	20	0.00133215	0.86905	0.86905	Sh3kbp1	Q96B97	Dnaja3;Src	P08581
R-HSA-140534	Ligand-dependent caspase activation	0	21	1	23	0.00155417	0.86905	0.86905			Fis1	Q14790
R-HSA-5626978	TNFR1-mediated ceramide production	0	6	1	29	0.000444	0.86905	0.86905			Ppid	P63244
R-HSA-1660516	Synthesis of PIPs at the early endosome membrane	1	31	1	6	0.00229426	0.86905	0.86905	Inpp4a	Q96PE3	Bin1	Q13496
R-HSA-422085	Synthesis, secretion, and deacylation of Ghrelin	1	26	0	10	0.00192422	0.86905	0.86905	Ache
R-HSA-2161522	Abacavir transport and metabolism	1	34	0	1	0.00251628	0.86905	0.86905	Guk1
R-HSA-4839748	AMER1 mutants destabilize the destruction complex	3	15	1	76	0.00111012	0.870139	0.870139	Ppp2r5e;Ppp2r5c;Ppp2r5a	Q15172;Q16537;Q13362	Mapt	P49841
R-HSA-8876384	Listeria monocytogenes entry into host cells	3	26	4	65	0.00192422	0.875139	0.875139	Src;Sh3kbp1;Ctnnb1	Q96B97;P12931;P35222	Dnaja3;Src;Asap1;Pak2	P08581;P12931
R-HSA-5205647	Mitophagy	4	29	1	88	0.00214624	0.876286	0.876286	Map1lc3b;Src;Csnk2a2;Vdac1	P12931-1;P19784;P21796;Q9GZQ8	Itpr1	P21796
R-HSA-8847993	ERBB2 Activates PTK6 Signaling	0	18	1	19	0.00133215	0.876446	0.876446			Wasl	Q13882
R-HSA-917729	Endosomal Sorting Complex Required For Transport (ESCRT)	1	35	0	5	0.00259029	0.876446	0.876446	Chmp4b
R-HSA-111447	Activation of BAD and translocation to mitochondria	1	19	0	23	0.00140616	0.876446	0.876446	Ywhah
R-HSA-416700	Other semaphorin interactions	1	19	1	23	0.00140616	0.876446	0.876446	Plxna4	Q9HCM2	Crk	Q92854
R-HSA-5339562	Uptake and actions of bacterial toxins	10	59	9	184	0.00436649	0.876951	0.876951	Stx1b;Txnrd1;Map2k4;Snap25;Syt1;Sv2b;Sv2a;Eef2;Vamp2;Stx1a	Q7L0J3;P21579;P61266;P13639;Q16623;P60880;Q7L1I2;P63027;P45985;Q16881	Stx1b;Dlg1;Src;Myh9;Aip;Braf;Mapt;Ppid;Stx1a	P07900;P08238;Q8WUM4;Q02750;P36507;P63027
R-HSA-5625886	Activated PKN1 stimulates transcription of AR (androgen receptor) regulated genes KLK2 and KLK3	8	49	0	147	0.00362641	0.877373	0.877373	Hist2h2aa1;Hist2h2ab;Hist1h3h;Hist1h3i;Hist1h3g;H2afx;H2afv;Hist2h4;Hist1h3a
R-HSA-8876493	InlA-mediated entry of Listeria monocytogenes into host cells	2	14	2	50	0.00103612	0.880123	0.880123	Src;Ctnnb1	P12931;P35222	Asap1;Pak2	P12931
R-HSA-198725	Nuclear Events (kinase and transcription factor activation)	2	29	2	38	0.00214624	0.880123	0.880123	Rps6ka2;Mapk1	Q15349;P28482	Crtc1;Crk	P19419;P16220
R-HSA-69473	G2/M DNA damage checkpoint	4	81	1	38	0.00599467	0.8806	0.8806	Hist2h2ab;H2afx;Ube2v2;Hist2h4;Ywhah	P62805;Q15819;P16104;Q04917	Ppp2r5c	O96017
R-HSA-69242	S Phase	14	155	2	199	0.0114713	0.881198	0.881198	Psmb5;Psmd7;Psma4;Psmd6;Psmb7;Psma6;Psmd8;Psmd3;Rpn2;Psmd2;Psma1;Rpn1;Psmd1;Psmd11;Psmd14;Psmd13	Q15008;O43242;O00231;P28074;Q9UNM6;Q99460;P51665;O00487;Q99436;P48556;P25789;P60900;Q13200;P25786	Wasl;Ilf2	Q13882;P33992
R-HSA-113418	Formation of the Early Elongation Complex	1	34	0	4	0.00251628	0.883426	0.883426	Supt5h
R-HSA-167158	Formation of the HIV-1 Early Elongation Complex	1	34	0	4	0.00251628	0.883426	0.883426	Supt5h
R-HSA-111471	Apoptotic factor-mediated response	0	9	1	33	0.000666	0.883426	0.883426			Mpc2	Q9NR28
R-HSA-417957	P2Y receptors	0	18	1	19	0.00133215	0.883426	0.883426			Mcfd2	Q15077
R-HSA-4791275	Signaling by WNT in cancer	4	39	1	80	0.00288632	0.884782	0.884782	Ppp2r5e;Ctnnb1;Ppp2r5c;Ppp2r5a	Q15172;Q16537;P35222;Q13362	Mapt	P49841
R-HSA-8956320	Nucleobase biosynthesis	2	62	0	2	0.00458851	0.885488	0.885488	Lhpp;Gart
R-HSA-390247	Beta-oxidation of very long chain fatty acids	4	38	2	74	0.00281232	0.888835	0.888835	Acox1;Acot2;Acaa1a	P09110;Q3I5F7;Q8N9L9;Q15067-2	Coq9;Tpp2	Q08426
R-HSA-176407	Conversion from APC/C:Cdc20 to APC/C:Cdh1 in late anaphase	0	21	1	21	0.00155417	0.890011	0.890011			Sirt2	Q9UM11;Q12834
R-HSA-5676934	Protein repair	0	19	1	19	0.00140616	0.890011	0.890011			Aimp2	P22061
R-HSA-202403	TCR signaling	17	146	12	276	0.0108052	0.892008	0.892008	Psmb5;Psmd7;Psma4;Psmd6;Psmb7;Psma6;Psmd8;Psmd3;Rpn2;Psmd2;Psma1;Rpn1;Psmd1;Psmd11;Pdpk1;Psmd14;Psmd13;Pak2;Nck1	Q15008;O43242;O15530;O00231;P28074;Q9UNM6;Q99460;P51665;O00487;Q99436;P16333;P48556;P25789;P60900;Q13177;Q13200;P25786	Psmd7;Psmd6;Glrx3;Rcn2;Pdpk1;Psmd2;Src;Asap1;Wasl;Pak2;Cdc42;Nck1	Q04759;P19174;P42768;Q9Y4K3;P41240;Q13094;P16333;O15117
R-HSA-1251932	PLCG1 events in ERBB2 signaling	0	6	1	34	0.000444	0.896224	0.896224			Asap1	P19174
R-HSA-164939	Nef mediated downregulation of CD28 cell surface expression	1	3	2	36	0.000222	0.896224	0.896224	Ap2m1	Q96CW1	Ap2b1;Rbp1	Q96CW1
R-HSA-189451	Heme biosynthesis	1	39	0	0	0.00288632	0.896224	0.896224	Alad
R-HSA-1855204	Synthesis of IP3 and IP4 in the cytosol	1	39	0	0	0.00288632	0.896224	0.896224	Synj1
R-HSA-429914	Deadenylation-dependent mRNA decay	4	67	3	54	0.00495855	0.89657	0.89657	Dcps;Pabpc1;Eif4a2;Eif4g1	Q04637;Q96C86;P11940;Q14240	Ddx3x;Pcbp2;Eif3a	Q04637;P11940;P23588;P06730
R-HSA-442742	CREB phosphorylation through the activation of Ras	6	34	9	131	0.00251628	0.898403	0.898403	Pdpk1;Dlg4;Rps6ka2;Mapk1;Braf;Hras	Q15349;P15056;O15530;P28482;P78352;P01112	Rap1a;Pea15;Crtc1;Calu;Arrb1;Kras;Braf;Mbp;Pak2	P04049;P28482;P62158;P16220
R-HSA-109688	Cleavage of Growing Transcript in the Termination Region	2	67	0	0	0.00495855	0.900278	0.900278	Alyref;Ddx39b
R-HSA-73856	RNA Polymerase II Transcription Termination	2	67	0	0	0.00495855	0.900278	0.900278	Alyref;Ddx39b
R-HSA-8953897	Cellular responses to external stimuli	64	598	14	783	0.044257	0.90141	0.90141	Psma4;Hist2h2aa1;Psma6;Tuba1a;Tuba1c;Psma1;Mapk1;Hist2h4;Cryab;Txnrd1;Psmd11;Hist1h3h;Hist1h3i;Psmd14;Hist1h3g;Psmd13;Hist1h3a;Lamtor5;Psmb5;Prdx3;Psmb7;Rraga;Tubb2b;Tubb2a;Ptges3;Mink1;Gstp1;Rps6ka2;Cat;Tuba4a;Map1lc3b;St13;Rpn2;Csrp1;Dnaja1;Rpn1;H2afx;H2afv;Actr10;Dync1li2;Hspa12a;Hist1h1d;Hist1h1e;Chmp4b;Tpr;Psmd7;Psmd6;Tubb5;Tubb6;Psmd8;Tubb3;Psmd3;Psmd2;Dnajb1;Psmd1;Sod2;Map2k4;Hist2h2ab;Hsp…	P21291;P28482;Q5VZM2;Q96AP0;Q9H444;O43237;P51665;Q71UI9;P30048;Q7L523;Q9BVA1;ENSG00000159176;P04040;Q15185;P09211;P25685;Q13200;P31689;Q15349;Q13885;O43242;P62805;Q9BTM1;O00231;P50502;P16104;Q99436;Q9BUF5;P11021;Q9NZ32;P12270;P48556;P60900;P02511;Q9GZQ8;P04179;Q16881;P10412;O00487;P84243;P68431;P25789;Q9BQE3;P25786;Q15008;Q15369;Q16777;O43301;Q13509;O43504;P28074;Q9UNM6;Q99460;ENSG00000132002;P68…	Ethe1;Ilf2;Pura;Pkm;Glrx3;Vgf;Ap2b1;Mink1;Arrb1;Eloc;Pa2g4;Elob;Huwe1;Mapt	Q99757;P01100;P05412;Q16665;Q8N726;Q99683;Q16790;Q00613;P06400;P49841;Q09472
R-HSA-372708	p130Cas linkage to MAPK signaling for integrins	3	22	3	73	0.00162818	0.901698	0.901698	Rap1a;Src;Crk	P12931-1;P62834;P46108	Src;Crk;Vcl	P56945
R-HSA-3301854	Nuclear Pore Complex (NPC) Disassembly	1	40	0	0	0.00296033	0.902087	0.902087	Tpr
R-HSA-2022928	HS-GAG biosynthesis	1	40	0	0	0.00296033	0.902087	0.902087	Gpc1
R-HSA-933542	TRAF6 mediated NF-kB activation	1	32	1	9	0.00236827	0.902087	0.902087	S100b	P04271	Braf	Q13233
R-HSA-8849473	PTK6 Expression	0	7	1	34	0.000518	0.902087	0.902087			Wasl	Q13882
R-HSA-170822	Regulation of Glucokinase by Glucokinase Regulatory Protein	1	38	0	4	0.00281232	0.902087	0.902087	Tpr
R-HSA-5609975	Diseases associated with glycosylation precursor biosynthesis	1	39	0	3	0.00288632	0.902087	0.902087	Pgm1
R-HSA-162594	Early Phase of HIV Life Cycle	0	23	1	20	0.00170219	0.902087	0.902087			Ptprn	P62937
R-HSA-196854	Metabolism of vitamins and cofactors	20	356	1	98	0.026347	0.9021	0.9021	Nadk2;Mthfd1l;Cyb5r3;Lrp1;Idh1;Flot1;Gphn;Akr1b10;Nt5e;Pc;Pcca;Coq9;Aldh1l1;Gpc1;Pccb;Rbp1;Apoe;Tpp1;Slc2a3;Naxd	O75208;Q4G0N4;O75874;Q8IW45;Q9NQX3;P11169;Q6UB35;O75891;P11498;O60218;P35052;P41440;Q07954;P02649;P09455;P05165;P21589;P05166;P00387;P49638	Apoe	P01130
R-HSA-72187	mRNA 3'-end processing	2	58	0	17	0.00429248	0.904798	0.904798	Alyref;Ddx39b
R-HSA-4085001	Sialic acid metabolism	2	60	0	8	0.0044405	0.904798	0.904798	Nans;Ctsa
R-HSA-73854	RNA Polymerase I Promoter Clearance	9	83	2	154	0.00614269	0.906754	0.906754	Hist2h2aa1;Hist2h2ab;Hist1h3h;Hist1h3i;Chd4;Hist1h3g;H2afx;H2afv;Hist2h4;Hist1h3a	P84243;P62805;Q9BTM1;Q16777;P68431;Q6FI13;Q14839;Q71UI9;P16104	Gmppb;Calr	O15160;Q53T94
R-HSA-1912420	Pre-NOTCH Processing in Golgi	1	23	0	18	0.00170219	0.907619	0.907619	Atp2a2
R-HSA-1614635	Sulfur amino acid metabolism	3	81	0	14	0.00599467	0.909348	0.909348	Mrpl12;Ethe1;Ado
R-HSA-71387	Metabolism of carbohydrates	24	414	1	124	0.0306394	0.912122	0.912122	Pygb;Mrpl12;Aldh1a1;Ncan;Chp1;Slc25a1;Got2;Aldh1a7;Cryl1;Prkaca;Prkacb;Hk1;Akr1b10;Pc;Pkm;Gpc1;Tpr;Slc25a11;Slc25a12;Pgls;Tkt;Pfkm;Pgm1	P29401;O95336;O75746;Q9Y2S2;O14594;Q96G03;P11216;P19367;P11498;P53007;P35052;P17612;Q02978;P15121;Q9UBX3;P00505;P36871;P14618-2;Q99653;P14618-1;P12270;P22694;P08237;P00352	Gmppb	Q8IVS8
R-HSA-425393	Transport of inorganic cations/anions and amino acids/oligopeptides	11	165	3	105	0.0122114	0.912172	0.912172	Mrpl12;Slc12a5;Slc12a2;Slc24a2;Slc1a3;Slc25a22;Slc38a3;Slc4a10;Slc3a2;Slc8a1;Slc8a2	Q99624;Q9H936;Q9UBX3;Q9UPR5;P32418;P08195;P55011;Q9UI40;P43003;Q6U841;Q9H2X9	Arrb1;Plp1;Mff	Q15758;P30825;P62158
R-HSA-388841	Costimulation by the CD28 family	8	98	0	114	0.00725281	0.912255	0.912255	Ppp2r5e;Pdpk1;Src;Ppp2r5c;Pak2;Ppp2r5a;Cdc42
R-HSA-1852241	Organelle biogenesis and maintenance	33	334	11	461	0.0247188	0.912294	0.912294	Camk4;Tuba1a;Glud1;Tuba1c;Atp5a1;Acss2;Mapre1;mt-Atp8;Crtc1;Asap1;Tfam;Atp5h;Atp5i;Tubg1;Atp5o;Atp5l;Rab11a;Tubb5;Atp5f1;Tubb6;Tubb2b;Tubb3;Tubb2a;Prkaca;Sod2;Ahi1;Alb;Tcp1;Tuba4a;Tubb4b;Csnk1d	O75947;O75964;Q8TES7;Q9ULH1;P03928;Q00059;Q6UUV9;P17987;P62491;P25705;P24539;Q9BVA1;P56385;P00367;ENSG00000108064;Q9BQE3;P07437;Q13885;P48047;Q13509;P68371;Q9BUF5;P17612;Q9NR19;P68366;P23258;P04350;P48730;Q15691;Q71U36;Q16566;Q8N157;P04179	Rab3a;Nudc;Psmd8;Mpc2;Crtc1;Tfam;Vdac1;Cyld;Acsf2;Cdc42;Itpr1	Q5TGZ0;Q8WVM0;P15336;Q9P2H3;Q5XKP0;Q96L34;Q8N3I7;Q96QF0;Q9UG01;P38646;Q9UBN7;P16220
R-HSA-1660514	Synthesis of PIPs at the Golgi membrane	1	32	2	10	0.00236827	0.912839	0.912839	Arf1	P84077	Rtn3;Mff	Q9NTJ5
R-HSA-198693	AKT phosphorylates targets in the nucleus	0	12	1	31	0.000888	0.912839	0.912839			Crtc1	P16220
R-HSA-167160	RNA Pol II CTD phosphorylation and interaction with CE during HIV infection	1	27	0	16	0.00199822	0.912839	0.912839	Supt5h
R-HSA-77075	RNA Pol II CTD phosphorylation and interaction with CE	1	27	0	16	0.00199822	0.912839	0.912839	Supt5h
R-HSA-193048	Androgen biosynthesis	1	27	0	15	0.00199822	0.912839	0.912839	Hsd17b12
R-HSA-5684264	MAP3K8 (TPL2)-dependent MAPK1/3 activation	1	18	0	32	0.00133215	0.912839	0.912839	Map2k4
R-HSA-5365859	RA biosynthesis pathway	1	39	0	3	0.00288632	0.912839	0.912839	Aldh1a1;Aldh1a7
R-HSA-418038	Nucleotide-like (purinergic) receptors	0	23	1	19	0.00170219	0.912839	0.912839			Mcfd2	Q15077
R-HSA-75205	Dissolution of Fibrin Clot	1	13	0	29	0.000962	0.912839	0.912839	Anxa2
R-HSA-1592230	Mitochondrial biogenesis	14	127	6	220	0.00939905	0.913227	0.913227	Atp5f1;Camk4;Glud1;Atp5a1;Sod2;Acss2;mt-Atp8;Crtc1;Tfam;Atp5h;Atp5i;Atp5o;Atp5l	O75947;O75964;P48047;P03928;Q00059;Q6UUV9;Q9NR19;P25705;P24539;P56385;P00367;ENSG00000108064;Q16566;P04179	Mpc2;Crtc1;Tfam;Vdac1;Acsf2;Itpr1	Q5TGZ0;Q8WVM0;P15336;Q5XKP0;P38646;P16220
R-HSA-442982	Ras activation uopn Ca2+ infux through NMDA receptor	2	22	1	48	0.00162818	0.91327	0.91327	Dlg4;Hras	P78352;P01112	Arrb1	P62158
R-HSA-195253	Degradation of beta-catenin by the destruction complex	18	90	7	336	0.00666075	0.91429	0.91429	Psmb5;Psmd7;Psma4;Psmd6;Psmb7;Psma6;Psmd8;Psmd3;Rpn2;Psmd2;Psma1;Rpn1;Psmd1;Ctnnb1;Ppp2r5c;Ppp2r5a;Psmd11;Ppp2r5e;Psmd14;Psmd13	Q15008;O43242;Q16537;O00231;P28074;Q9UNM6;P35222;Q99460;P51665;O00487;Q99436;Q15172;P48556;P25789;P60900;Q13200;Q13362;P25786	Chd4;Hdgf;Ncdn;Mapt;Cryab;Gfap;Srpk2	Q13547;Q08117;P49841;P35222
R-HSA-2262752	Cellular responses to stress	57	511	14	734	0.0378182	0.915068	0.915068	Psma4;Hist2h2aa1;Psma6;Tuba1a;Tuba1c;Psma1;Mapk1;Hist2h4;Cryab;Txnrd1;Psmd11;Hist1h3h;Hist1h3i;Psmd14;Hist1h3g;Psmd13;Hist1h3a;Psmb5;Prdx3;Psmb7;Tubb2b;Tubb2a;Ptges3;Mink1;Gstp1;Rps6ka2;Cat;Tuba4a;St13;Rpn2;Dnaja1;Rpn1;H2afx;H2afv;Actr10;Dync1li2;Hspa12a;Hist1h1d;Hist1h1e;Tpr;Psmd7;Psmd6;Tubb5;Tubb6;Psmd8;Tubb3;Psmd3;Psmd2;Dnajb1;Psmd1;Sod2;Map2k4;Hist2h2ab;Hspa5;Eloc;Tubb4b;Tpp1;Elob	P28482;Q96AP0;O43237;P51665;Q71UI9;P30048;Q9BVA1;P04040;Q15185;P09211;P25685;Q13200;P31689;Q15349;Q13885;O43242;P62805;Q9BTM1;O00231;P50502;P16104;Q99436;Q9BUF5;P11021;Q9NZ32;P12270;P48556;P60900;P02511;P04179;Q16881;P10412;O00487;P84243;P68431;P25789;Q9BQE3;P25786;Q15008;Q15369;Q16777;O43301;Q13509;P28074;Q9UNM6;Q99460;ENSG00000132002;P68371;P16402;Q8N4C8;Q15370;P68366;Q6FI13;P04350;Q71U36;ENSG0…	Ethe1;Ilf2;Pura;Pkm;Glrx3;Vgf;Ap2b1;Mink1;Arrb1;Eloc;Pa2g4;Elob;Huwe1;Mapt	Q99757;P01100;P05412;Q16665;Q8N726;Q99683;Q16790;Q00613;P06400;P49841;Q09472
R-HSA-912631	Regulation of signaling by CBL	2	24	5	54	0.0017762	0.917236	0.917236	Crkl;Crk	P46109;P46108	Crkl;Itsn1;Src;Crk;Nck1	Q13905;P22681
R-HSA-390471	Association of TriC/CCT with target proteins during biosynthesis	1	40	0	3	0.00296033	0.917764	0.917764	Tcp1
R-HSA-74749	Signal attenuation	1	11	3	34	0.000814	0.917764	0.917764	Mapk1	P28482	Ap2m1;Ap2a1;Crk	P29353
R-HSA-389357	CD28 dependent PI3K/Akt signaling	1	26	0	18	0.00192422	0.917764	0.917764	Pdpk1
R-HSA-75158	TRAIL signaling	0	7	1	43	0.000518	0.917764	0.917764			Fis1	Q14790
R-HSA-432142	Platelet sensitization by LDL	3	23	1	77	0.00170219	0.919814	0.919814	Ppp2r5e;Ppp2r5c;Ppp2r5a	Q15172;Q16537;Q13362	Src	P16284
R-HSA-3214842	HDMs demethylate histones	2	32	0	42	0.00236827	0.921031	0.921031	Hist1h3h;Hist1h3i;Hist1h3g;Hist2h4;Hist1h3a
R-HSA-2022090	Assembly of collagen fibrils and other multimeric structures	2	67	0	5	0.00495855	0.921031	0.921031	Ctsb;Plec
R-HSA-5632987	Defective Mismatch Repair Associated With PMS2	0	2	2	43	0.000148	0.922411	0.922411			Ap2b1;Anxa2	P40692
R-HSA-111995	phospho-PLA2 pathway	1	9	2	35	0.000666	0.922411	0.922411	Mapk1	P28482	Pea15;Mbp	P28482
R-HSA-5656169	Termination of translesion DNA synthesis	0	35	1	12	0.00259029	0.922411	0.922411			G3bp2	Q14694
R-HSA-2024096	HS-GAG degradation	1	44	0	0	0.00325637	0.922411	0.922411	Gpc1
R-HSA-447041	CHL1 interactions	0	10	1	34	0.00074	0.922411	0.922411			Arrb1	P11142
R-HSA-110373	Resolution of AP sites via the multiple-nucleotide patch replacement pathway	0	32	1	13	0.00236827	0.922411	0.922411			Tpp2	P06746
R-HSA-74217	Purine salvage	1	44	0	0	0.00325637	0.922411	0.922411	Dguok
R-HSA-6781827	Transcription-Coupled Nucleotide Excision Repair (TC-NER)	5	85	1	65	0.0062907	0.922563	0.922563	Cops4;Cops6;Gps1;Usp7;Cops8	Q7L5N1;Q9BT78;Q99627;Q93009;Q13098	Ilf2	Q09472
R-HSA-5368286	Mitochondrial translation initiation	3	97	0	1	0.0071788	0.923049	0.923049	Dap3;Mrpl12;Aip
R-HSA-2559580	Oxidative Stress Induced Senescence	12	114	3	203	0.00843694	0.923092	0.923092	Hist2h2aa1;Map2k4;Hist2h2ab;Hist1h3h;Hist1h3i;Mink1;Hist1h3g;H2afx;Mapk1;H2afv;Hist2h4;Hist1h3a	Q8N4C8;P84243;P62805;Q9BTM1;Q16777;P68431;P28482;Q6FI13;ENSG00000141503;P45985;Q71UI9;P16104	Vgf;Arrb1;Huwe1	P01100;P05412;Q8N726;Q99683
R-HSA-3371511	HSF1 activation	2	43	1	33	0.00318236	0.924661	0.924661	Ptges3;Dnajb1	Q15185;ENSG00000132002	Mink1	Q00613
R-HSA-3000178	ECM proteoglycans	3	78	0	23	0.00577265	0.926165	0.926165	Ptprs;Ncan;Ncam1
R-HSA-73886	Chromosome Maintenance	7	104	2	98	0.00769686	0.928061	0.928061	Hist2h2aa1;Hist2h2ab;H2afx;H2afv;Tpp1;Hist2h4	Q9BTM1;Q16777;P62805;Q96AP0;Q6FI13;Q71UI9;P16104	Madd;Anxa2	Q9NUX5
R-HSA-1442490	Collagen degradation	2	69	0	6	0.00510657	0.928134	0.928134	Ctsb;Ctsd
R-HSA-390918	Peroxisomal lipid metabolism	6	90	2	80	0.00666075	0.928545	0.928545	Crat;Acox1;Scp2;Acaa1a;Acot2	P22307-1;P09110;Q3I5F7;P43155;Q8N9L9;Q15067-2	Coq9;Tpp2	Q08426
R-HSA-389661	Glyoxylate metabolism and glycine degradation	3	78	0	22	0.00577265	0.929165	0.929165	Got2;Ogdh;Dlat
R-HSA-75035	Chk1/Chk2(Cds1) mediated inactivation of Cyclin B:Cdk1 complex	1	15	1	38	0.00111012	0.930933	0.930933	Ywhah	Q04917	Ppp2r5c	O96017
R-HSA-71064	Lysine catabolism	1	44	0	2	0.00325637	0.930933	0.930933	Ogdh
R-HSA-5696399	Global Genome Nucleotide Excision Repair (GG-NER)	8	92	0	135	0.00680876	0.932512	0.932512	Cops4;Actbl2;Cops6;Gps1;Sumo3;Ube2v2;Cops8
R-HSA-983170	Antigen Presentation: Folding, assembly and peptide loading of class I MHC	5	102	1	56	0.00754885	0.937227	0.937227	Sec23a;Pdia3;Hspa5;Canx;Calr	Q15436;P11021;P27824;P30101;P27797	Mff	Q15436
R-HSA-3065679	SUMO is proteolytically processed	2	6	0	73	0.000444	0.937666	0.937666	Sumo3
R-HSA-5357786	TNFR1-induced proapoptotic signaling	1	14	1	39	0.00103612	0.938519	0.938519	Cyld	Q9NQC7	Fis1	Q14790
R-HSA-420029	Tight junction interactions	0	30	1	20	0.00222025	0.938519	0.938519			Lin7b	Q8N3R9
R-HSA-1482788	Acyl chain remodelling of PC	0	40	1	8	0.00296033	0.938519	0.938519			Mff	Q8N661
R-HSA-1369062	ABC transporters in lipid homeostasis	0	29	1	22	0.00214624	0.938519	0.938519			Ppib	P40855
R-HSA-196849	Metabolism of water-soluble vitamins and cofactors	12	252	0	59	0.0186501	0.94192	0.94192	Nadk2;Mthfd1l;Cyb5r3;Nt5e;Pc;Pcca;Aldh1l1;Pccb;Slc2a3;Naxd;Flot1;Gphn
R-HSA-3134963	DEx/H-box helicases activate type I IFN and inflammatory cytokines production	1	16	0	35	0.00118413	0.941994	0.941994	S100b
R-HSA-2022377	Metabolism of Angiotensinogen to Angiotensins	1	26	0	23	0.00192422	0.941994	0.941994	Ctsd
R-HSA-71240	Tryptophan catabolism	1	48	0	1	0.0035524	0.941994	0.941994	Slc3a2
R-HSA-1793185	Chondroitin sulfate/dermatan sulfate metabolism	2	73	0	6	0.00540261	0.94334	0.94334	Ncan;Gpc1
R-HSA-8853338	Signaling by FGFR3 point mutants in cancer	2	40	1	42	0.00296033	0.94334	0.94334	Kras;Hras	P01116;P01112	Asap1	P19174
R-HSA-5655332	Signaling by FGFR3 in disease	2	40	1	42	0.00296033	0.94334	0.94334	Kras;Hras	P01116;P01112	Asap1	P19174
R-HSA-1810476	RIP-mediated NFkB activation via ZBP1	1	30	0	23	0.00222025	0.945273	0.945273	S100b
R-HSA-418890	Role of second messengers in netrin-1 signaling	0	16	1	34	0.00118413	0.945273	0.945273			Asap1	P19174
R-HSA-3065676	SUMO is conjugated to E1 (UBA2:SAE1)	2	8	0	73	0.000592	0.94599	0.94599	Sumo3
R-HSA-163841	Gamma carboxylation, hypusine formation and arylsulfatase activation	2	69	0	12	0.00510657	0.94599	0.94599	Fn3krp;Eef2
R-HSA-6790901	rRNA modification in the nucleus and cytosol	2	74	0	6	0.00547661	0.94599	0.94599	Rps7;Rps6
R-HSA-1483249	Inositol phosphate metabolism	3	90	0	19	0.00666075	0.947213	0.947213	Synj1;Inpp4a;Impa1
R-HSA-141405	Inhibition of the proteolytic activity of APC/C required for the onset of anaphase by mitotic spindle checkpoint components	0	20	1	41	0.00148017	0.948367	0.948367			Sirt2	Q12834
R-HSA-418886	Netrin mediated repulsion signals	1	12	0	41	0.000888	0.948367	0.948367	Src
R-HSA-141430	Inactivation of APC/C via direct inhibition of the APC/C complex	0	20	1	41	0.00148017	0.948367	0.948367			Sirt2	Q12834
R-HSA-8943723	Regulation of PTEN mRNA translation	1	29	0	23	0.00214624	0.948367	0.948367	Vapa
R-HSA-2562578	TRIF-mediated programmed cell death	0	12	1	43	0.000888	0.948367	0.948367			Fis1	Q14790
R-HSA-5649702	APEX1-Independent Resolution of AP Sites via the Single Nucleotide Replacement Pathway	0	12	1	40	0.000888	0.948367	0.948367			Tpp2	P06746
R-HSA-450520	HuR (ELAVL1) binds and stabilizes mRNA	1	12	0	40	0.000888	0.948367	0.948367	Prkaca
R-HSA-73621	Pyrimidine catabolism	1	51	0	0	0.00377442	0.948367	0.948367	Nt5e
R-HSA-73864	RNA Polymerase I Transcription	9	86	2	173	0.00636471	0.948517	0.948517	Hist2h2aa1;Hist2h2ab;Hist1h3h;Hist1h3i;Chd4;Hist1h3g;H2afx;H2afv;Hist2h4;Hist1h3a	P84243;P62805;Q9BTM1;Q16777;P68431;Q6FI13;Q14839;Q71UI9;P16104	Gmppb;Calr	O15160;Q53T94
R-HSA-2173782	Binding and Uptake of Ligands by Scavenger Receptors	7	169	0	36	0.0125074	0.950778	0.950778	Lrp1;Fth1;Alb;Hsp90b1;Hba-a2;Apoe;Calr
R-HSA-8943724	Regulation of PTEN gene transcription	5	70	2	90	0.00518058	0.951151	0.951151	Lamtor5;Rraga;Chd4;Mapk1	Q7L523;P28482;Q5VZM2;O43504;Q14839	Vgf;Vdac1	P05412;P15336
R-HSA-5654227	Phospholipase C-mediated cascade; FGFR3	0	18	1	34	0.00133215	0.951286	0.951286			Asap1	P19174
R-HSA-162588	Budding and maturation of HIV virion	1	37	1	16	0.00273831	0.951286	0.951286	Chmp4b	Q9H444	Src	Q8WUM4
R-HSA-3229121	Glycogen storage diseases	0	22	1	32	0.00162818	0.951286	0.951286			Aimp2	P13807
R-HSA-375280	Amine ligand-binding receptors	1	51	0	1	0.00377442	0.951286	0.951286	Chrm4
R-HSA-2514859	Inactivation, recovery and regulation of the phototransduction cascade	3	54	1	55	0.00399645	0.951524	0.951524	Nmt1;Prkaca	O60551;P17252;P30419	Arrb1	P62158
R-HSA-3371556	Cellular response to heat stress	9	133	2	130	0.0098431	0.952884	0.952884	Hspa12a;Ptges3;St13;Hspa5;Dnajb1;Tpr;Mapk1;Cryab	P11021;O43301;P28482;P12270;P50502;Q15185;ENSG00000132002;P02511;P25685	Mink1;Mapt	Q00613;P49841
R-HSA-5579029	Metabolic disorders of biological oxidation enzymes	2	82	0	1	0.00606868	0.953248	0.953248	Maoa;Acy1
R-HSA-5654228	Phospholipase C-mediated cascade; FGFR4	0	19	1	34	0.00140616	0.95404	0.95404			Asap1	P19174
R-HSA-435368	Zinc efflux and compartmentalization by the SLC30 family	1	8	2	45	0.000592	0.95404	0.95404	Slc30a3	Q99726	Rtn3;Ctsa	Q8IWU4;Q9BRI3
R-HSA-1483257	Phospholipid metabolism	18	315	3	137	0.0233126	0.955779	0.955779	Ache;Hadha;Hadhb;Arf1;Agk;Synj1;Inpp4a;Rab14;Csnk2a2;Pitpnm2;Enpp6;Pcyt2;Mboat7;Cpne6;Pip5k1c;Mgll;Pip4k2a;Hadh	Q9BZ72;Q53H12;O95741;P40939;Q96PE3;P78356;O43426;P19784;Q99447;Q99685;P84077;Q6UWR7;Q96N66;O60331;P55084;P22303;P48426;P61106	Rtn3;Bin1;Mff	Q9NTJ5;Q8N661;Q13496
R-HSA-186763	Downstream signal transduction	58	489	29	816	0.0361901	0.956444	0.956444	Psma4;Psma6;Pea15;Psma1;Mapk1;Csnk2a2;Braf;Mark3;Sptb;Crkl;Psmd11;Pdpk1;Psmd14;Psmd13;Adcy5;Nck1;Lamtor5;Rap1a;Psmb5;Psmb7;Rraga;Prkaca;Prkacb;Usp7;Prkcg;Chd4;Crk;Vcl;Pip4k2a;Rpn2;Camk4;Src;Rpn1;Prkar1b;Ppp2r5c;Ppp2r5a;Vapa;Arrb1;Kras;Psmd7;Psmd6;Actbl2;Psmd8;Psmd3;Psmd2;Ncam1;Psmd1;Sptbn1;Sptbn2;Sptbn4;Ppp2r5e;Dlg4;Pde1a;Pip5k1c;Hras;Itpr1	Q14643;P05129;P28482;Q5VZM2;P51665;P46109;P15056;Q7L523;P13591;P12931-1;P62834;P22694;P01116;P78352;Q13200;P01112;Q13362;P46108;ENST00000340541;O43242;O15530;P60709;O00231;Q01082;P19784;P31321;Q99436;P18206;O60331;P48556;Q16566;P60900;P49407;O15020;P54750;O00487;P63261;P17252;Q15121;P25789;Q93009;P27448;P48426;P25786;Q15008;O95622;Q16537;P78356;O43504;P28074;Q9UNM6;Q14839;Q99460;Q9H254;P11277;P17…	Src;Nebl;Braf;Cpne2;Ube2k;S100b;Ppp2r5c;Gfap;Crkl;Pdpk1;Crtc1;Calu;Asap1;Arrb1;Kras;Pak2;Git1;Cdc42;Nck1;Rap1a;Ap1m1;Vdac1;Fkbp3;Ilf2;Vgf;Dlg4;Huwe1;Crk;Vcl	P04049;P56945;P05412;P25098;P31749;P19174;Q16584;Q93009;P62158;Q00987;P15336;P20936;Q13905;P14373;P16220;P15056
R-HSA-112411	MAPK1 (ERK2) activation	1	12	4	42	0.000888	0.956638	0.956638	Mapk1	P28482	Dlg1;Pea15;Braf;Mbp	P36507;P28482
R-HSA-5218920	VEGFR2 mediated vascular permeability	4	44	2	100	0.00325637	0.958387	0.958387	Pdpk1;Ctnnb1;Pak2;Cdc42	P35222-1;O15530;P63000;Q13177	Pdpk1;Ppid	P07900;P31749
R-HSA-180024	DARPP-32 events	4	35	2	107	0.00259029	0.958387	0.958387	Prkar1b;Pde4b;Prkaca;Prkacb	P17612;P22694;Q07343;P31321	Akap5;Crk	P17612
R-HSA-114604	GPVI-mediated activation cascade	4	64	2	81	0.00473653	0.958387	0.958387	Pdpk1;Rhog;Cdc42	P84095;O15530;P63000;P60953	Psmd3;Nck1	P16885;Q13094
R-HSA-180910	Vpr-mediated nuclear import of PICs	1	42	0	14	0.00310835	0.95909	0.95909	Tpr
R-HSA-2514856	The phototransduction cascade	3	58	1	55	0.00429248	0.959177	0.959177	Nmt1;Prkaca	O60551;P17252;P30419	Arrb1	P62158
R-HSA-196807	Nicotinate metabolism	3	86	0	29	0.00636471	0.960905	0.960905	Nadk2;Nt5e;Naxd
R-HSA-5654219	Phospholipase C-mediated cascade: FGFR1	0	22	1	34	0.00162818	0.961403	0.961403			Asap1	P19174
R-HSA-5694530	Cargo concentration in the ER	2	37	2	54	0.00273831	0.961487	0.961487	Sec23a;Mcfd2	Q8NI22;Q15436	Mff;Stx1a	O75396;Q15436;O95406
R-HSA-5250913	Positive epigenetic regulation of rRNA expression	10	81	4	214	0.00599467	0.961665	0.961665	Hist2h2aa1;Hist2h2ab;Actbl2;Hist1h3h;Hist1h3i;Chd4;Hist1h3g;H2afx;H2afv;Hist2h4;Hist1h3a	P84243;P62805;Q9BTM1;Q16777;P60709;P68431;Q6FI13;Q14839;Q71UI9;P16104	Chd4;Mapt;Ilf2;Srpk2	Q13185;Q9NR30;P49841;Q09472
R-HSA-3065678	SUMO is transferred from E1 to E2 (UBE2I, UBC9)	2	7	0	86	0.000518	0.963318	0.963318	Sumo3
R-HSA-912446	Meiotic recombination	8	60	3	189	0.0044405	0.963525	0.963525	Hist2h2aa1;Hist2h2ab;Hist1h3h;Hist1h3i;Hist1h3g;H2afx;H2afv;Hist2h4;Hist1h3a	P84243;P62805;Q9BTM1;Q16777;P68431;Q6FI13;Q71UI9;P16104	Bag6;Ap2b1;Anxa2	P11802;P40692
R-HSA-8849472	PTK6 Down-Regulation	0	7	4	51	0.000518	0.963586	0.963586			Bcr;Src;Wasl;Crk	Q13882;P18031
R-HSA-156588	Glucuronidation	1	55	0	2	0.00407046	0.963586	0.963586	Abhd10
R-HSA-2168880	Scavenging of heme from plasma	3	106	0	11	0.00784488	0.964157	0.964157	Lrp1;Alb;Hba-a2
R-HSA-4641262	Disassembly of the destruction complex and recruitment of AXIN to the membrane	4	33	2	118	0.00244227	0.964501	0.964501	Ppp2r5e;Ctnnb1;Ppp2r5c;Ppp2r5a	Q15172;Q16537;P35222;Q13362	Mapt;Cryab	P49841;P35222
R-HSA-450531	Regulation of mRNA stability by proteins that bind AU-rich elements	17	93	15	353	0.00688277	0.964917	0.964917	Psmb5;Psmd7;Psma4;Psmd6;Psmb7;Psma6;Psmd8;Psmd3;Rpn2;Pabpc1;Psmd2;Psma1;Rpn1;Eif4g1;Psmd1;Prkaca;Psmd11;Psmd14;Psmd13	Q15008;O43242;P11940;O00231;P28074;Q9UNM6;Q99460;P51665;O00487;Q99436;Q04637;P17252;P48556;P25789;P60900;Q13200;P25786	Pcbp2;Braf;Mark3;Eif3a;Cryab;Mark2;Ddx3x;Klc2;Pdpk1;Adam22;Arrb1;Huwe1;Calr;Mapt;Srpk2	Q04637;P31749;P31946;P11940;P11142;P04792;P63104
R-HSA-5652084	Fructose metabolism	2	26	1	63	0.00192422	0.965065	0.965065	Akr1b10;Aldh1a1;Aldh1a7	P15121;P00352	Gmppb	Q8IVS8
R-HSA-2172127	DAP12 interactions	57	509	25	788	0.0376702	0.96521	0.96521	Psma4;Psma6;Pea15;Psma1;Mapk1;Csnk2a2;Braf;Mark3;Sptb;Psmd11;Pdpk1;Psmd14;Psmd13;Adcy5;Lamtor5;Rap1a;Psmb5;Psmb7;Rraga;Prkaca;Prkacb;Usp7;Prkcg;Chd4;Vcl;Pip4k2a;Rpn2;Camk4;Src;Rpn1;Prkar1b;Ppp2r5c;Ppp2r5a;Vapa;Arrb1;Kras;Cdc42;Psmd7;Psmd6;Actbl2;Psmd8;Psmd3;Psmd2;Ncam1;Psmd1;Sptbn1;Sptbn2;Sirpa;Sptbn4;Ppp2r5e;Dlg4;Pde1a;Pip5k1c;Hras;Itpr1	Q14643;P05129;P28482;Q5VZM2;P51665;P15056;Q7L523;P13591;P12931-1;P63000;P62834;P22694;P01116;P78352;Q13200;P01112;Q13362;ENST00000340541;O43242;O15530;P60709;O00231;Q01082;P19784;P31321;Q99436;P18206;O60331;P48556;Q16566;P60900;P49407;O15020;P54750;O00241;O00487;P63261;P17252;Q15121;P25789;Q93009;P27448;P48426;P25786;Q15008;O95622;Q16537;P78356;O43504;P28074;Q9UNM6;Q14839;Q99460;Q9H254;P11277;P17…	Nebl;Braf;Cpne2;Ube2k;Mff;S100b;Ppp2r5c;Gfap;Pdpk1;Crtc1;Calu;Asap1;Arrb1;Kras;Pak2;Git1;Cdc42;Rap1a;Ap1m1;Vdac1;Fkbp3;Ilf2;Vgf;Dlg4;Huwe1	P04049;P05412;P25098;P31749;P19174;O43561-2;Q16584;Q93009;P62158;Q00987;P15336;P14373;P16220;P15056
R-HSA-110056	MAPK3 (ERK1) activation	0	13	1	47	0.000962	0.965645	0.965645			Braf	Q02750
R-HSA-6807004	Negative regulation of MET activity	1	25	2	38	0.00185021	0.965645	0.965645	Sh3kbp1	Q96B97	Dnaja3;Src	P08581
R-HSA-1474290	Collagen formation	3	104	0	13	0.00769686	0.965685	0.965685	Ctsb;Ppib;Plec
R-HSA-5655302	Signaling by FGFR1 in disease	4	57	5	92	0.00421847	0.965893	0.965893	Bcr;Myo18a;Kras;Hras	P11274;P01116;Q92614;P01112	Crkl;Src;Asap1;Crk;Cdc42	P19174;P27986
R-HSA-1483206	Glycerophospholipid biosynthesis	10	222	1	63	0.0164298	0.965925	0.965925	Ache;Hadha;Hadhb;Pcyt2;Agk;Mboat7;Cpne6;Csnk2a2;Pitpnm2;Mgll;Hadh	Q99447;Q9BZ72;Q53H12;O95741;Q99685;P40939;Q96N66;P55084;P19784;P22303	Mff	Q8N661
R-HSA-2424491	DAP12 signaling	56	492	25	785	0.0364121	0.966319	0.966319	Psma4;Psma6;Pea15;Psma1;Mapk1;Csnk2a2;Braf;Mark3;Sptb;Psmd11;Pdpk1;Psmd14;Psmd13;Adcy5;Lamtor5;Rap1a;Psmb5;Psmb7;Rraga;Prkaca;Prkacb;Usp7;Prkcg;Chd4;Vcl;Pip4k2a;Rpn2;Camk4;Src;Rpn1;Prkar1b;Ppp2r5c;Ppp2r5a;Vapa;Arrb1;Kras;Cdc42;Psmd7;Psmd6;Actbl2;Psmd8;Psmd3;Psmd2;Ncam1;Psmd1;Sptbn1;Sptbn2;Sptbn4;Ppp2r5e;Dlg4;Pde1a;Pip5k1c;Hras;Itpr1	Q14643;P05129;P28482;Q5VZM2;P51665;P15056;Q7L523;P13591;P12931-1;P63000;P62834;P22694;P01116;P78352;Q13200;P01112;Q13362;ENST00000340541;O43242;O15530;P60709;O00231;Q01082;P19784;P31321;Q99436;P18206;O60331;P48556;Q16566;P60900;P49407;O15020;P54750;O00487;P63261;P17252;Q15121;P25789;Q93009;P27448;P48426;P25786;Q15008;O95622;Q16537;P78356;O43504;P28074;Q9UNM6;Q14839;Q99460;Q9H254;P11277;P17612;Q15…	Nebl;Braf;Cpne2;Ube2k;Mff;S100b;Ppp2r5c;Gfap;Pdpk1;Crtc1;Calu;Asap1;Arrb1;Kras;Pak2;Git1;Cdc42;Rap1a;Ap1m1;Vdac1;Fkbp3;Ilf2;Vgf;Dlg4;Huwe1	P04049;P05412;P25098;P31749;P19174;O43561-2;Q16584;Q93009;P62158;Q00987;P15336;P14373;P16220;P15056
R-HSA-72165	mRNA Splicing - Minor Pathway	2	56	2	36	0.00414446	0.966732	0.966732	Snrpd1	P62316;P62314	Hdgf;Srpk2	Q07955;Q15696;Q16629
R-HSA-5205685	Pink/Parkin Mediated Mitophagy	2	22	1	74	0.00162818	0.966732	0.966732	Map1lc3b;Vdac1	P21796;Q9GZQ8	Itpr1	P21796
R-HSA-373080	Class B/2 (Secretin family receptors)	3	99	0	23	0.00732682	0.967152	0.967152	Gng3;Gng7;Gng12
R-HSA-264876	Insulin processing	4	30	4	123	0.00222025	0.967234	0.967234	Cpe;Myo5a;Vamp2;Stx1a	P16870;Q16623;P63027;Q9Y4I1	Rtn3;Aimp2;Vps51;Rab14	Q8IWU4;Q8IYI6;Q96A65;O00471
R-HSA-76002	Platelet activation, signaling and aggregation	30	305	23	443	0.0225725	0.967252	0.967252	Gna11;Cyb5r1;Src;Rhog;Mapk1;Gng3;Pdpk1;Gnaq;Gng7;Calu;Arrb1;Dgkb;Mgll;Abhd12;Cdc42;Rap1a;Tagln2;Prkaca;Prkcg;Hspa5;Alb;Fam49b;Tuba4a;Gnai1;Rasgrp2;Gng12;Crk;Vcl;Itpr1	Q8N2K0;Q14643;P05129;P29992;O43852;P28482;Q99685;P17252;P12931-1;Q9NUQ9;P63000;P02768;P62834;O60262;P60953;P46108;Q9UHQ9;Q9UBI6;O15530;P37802;Q7LDG7;Q9Y6T7;P50148;P84095;P18206;P11021;P63096;P68366;P63215;P49407	Rap1a;Ap2m1;Stx1b;Psmd3;Src;Braf;Vamp2;Stx1a;Itsn1;Crkl;Bcr;Pdpk1;Ap2a1;Ap2b1;Gnaq;Calu;Arrb1;Kras;Pak2;Crk;Vcl;Nck1;Cdc42	P04049;P56945;P21333;Q07889;P41240;P49407;P29353;P27986;Q13094;P16885;P32121;P18031;Q05397;Q12846
R-HSA-3299685	Detoxification of Reactive Oxygen Species	5	65	2	105	0.00481054	0.967445	0.967445	Txnrd1;Prdx3;Gstp1;Cat;Sod2	P04040;P09211;P04179;P30048;Q16881	Ap2b1;Ethe1	Q99757
R-HSA-5654221	Phospholipase C-mediated cascade; FGFR2	0	25	1	34	0.00185021	0.967588	0.967588			Asap1	P19174
R-HSA-113501	Inhibition of replication initiation of damaged DNA by RB1/E2F1	0	13	2	49	0.000962	0.967588	0.967588			Pura;Pa2g4	P06400
R-HSA-8851680	Butyrophilin (BTN) family interactions	0	12	2	47	0.000888	0.967588	0.967588			Rbp1;Stx1a	Q8WVV5;O60437
R-HSA-5423599	Diseases of Mismatch Repair (MMR)	0	5	2	59	0.00037	0.967588	0.967588			Ap2b1;Anxa2	P40692
R-HSA-5621481	C-type lectin receptors (CLRs)	22	202	13	382	0.0149497	0.96772	0.96772	Psmb5;Psmd7;Psma4;Psmd6;Psmb7;Psma6;Psmd8;Psmd3;Rpn2;Psmd2;Src;Psma1;Rpn1;Psmd1;Prkaca;Prkacb;Psmd11;Pdpk1;Psmd14;Psmd13;Kras;Pak2;Hras;Itpr1	Q15008;O43242;Q14643;O15530;O00231;P28074;Q9UNM6;Q99460;P51665;O00487;Q99436;P17612;P12931-1;P48556;P25789;P01116;P22694;P60900;Q13177;Q13200;P01112;P25786	Rap1a;Psmd7;Psmd6;Psmd3;Psmd2;Braf;Cpne2;Rcn2;Calu;Arrb1;Kras;Pak2;Acsf2	P16885;P04049;Q8TBC4;Q9Y4K3;P62158;Q8IUN9
R-HSA-3371453	Regulation of HSF1-mediated heat shock response	7	111	2	115	0.00821492	0.969011	0.969011	Hspa12a;St13;Hspa5;Dnajb1;Tpr;Mapk1	P11021;O43301;P28482;P12270;P50502;ENSG00000132002;P25685	Mink1;Mapt	Q00613;P49841
R-HSA-72086	mRNA Capping	1	36	0	28	0.0026643	0.971151	0.971151	Supt5h
R-HSA-5389840	Mitochondrial translation elongation	3	115	1	6	0.00851095	0.971206	0.971206	Dap3;Mrpl12;Aip	P51398;Q9NWT8;P52815	Rbp1	P43897
R-HSA-1839117	Signaling by cytosolic FGFR1 fusion mutants	2	26	4	70	0.00192422	0.971286	0.971286	Bcr;Myo18a	P11274;Q92614	Crkl;Src;Crk;Cdc42	P27986
R-HSA-1638091	Heparan sulfate/heparin (HS-GAG) metabolism	2	88	0	5	0.00651273	0.971286	0.971286	Ncan;Gpc1
R-HSA-8878159	Transcriptional regulation by RUNX3	17	136	8	330	0.0100651	0.972599	0.972599	Psmb5;Psmd7;Psma4;Psmd6;Psmb7;Psma6;Psmd8;Psmd3;Psmd2;Src;Psma1;Psmd1;Ctnnb1;Psmd11;Psmd14;Psmd13;Kras	Q15008;O43242;O00231;P28074;Q9UNM6;P35222;Q99460;P12931;P51665;O00487;Q99436;P48556;P25789;P01116;P60900;Q13200;P25786	Ganab;Psmd2;Bin1;Chd4;Asap1;Huwe1;Pak2;Ilf2	Q8N726;P01106;P12931;Q09472
R-HSA-2559584	Formation of Senescence-Associated Heterochromatin Foci (SAHF)	2	18	2	80	0.00133215	0.972666	0.972666	Hist1h1d;Hist1h1e	P10412;P16402	Pura;Pa2g4	P06400
R-HSA-420499	Class C/3 (Metabotropic glutamate/pheromone receptors)	2	93	0	1	0.00688277	0.972666	0.972666	Grm3;Grm5
R-HSA-5693548	Sensing of DNA Double Strand Breaks	0	15	2	50	0.00111012	0.972783	0.972783			Dcps;Ilf2	Q92878;P52292
R-HSA-5419276	Mitochondrial translation termination	3	115	0	8	0.00851095	0.97364	0.97364	Dap3;Mrpl12;Aip
R-HSA-1433559	Regulation of KIT signaling	2	18	7	80	0.00133215	0.973982	0.973982	Src;Prkaca	P12931-1;P17252	Itsn1;Crkl;Src;Eloc;Mpdz;Crk;Nck1	P10721;P22681;O15524;O14544
R-HSA-205043	NRIF signals cell death from the nucleus	0	17	2	49	0.00125814	0.974322	0.974322			Crk;Cdc42	P45983
R-HSA-112382	Formation of RNA Pol II elongation complex	3	61	2	71	0.00451451	0.974783	0.974783	Eloc;Elob;Supt5h	Q15369;Q15370;O00267	Ap2m1;Ap2b1	Q9UHB7;Q96JC9
R-HSA-112314	Neurotransmitter receptors and postsynaptic signal transmission	26	160	15	484	0.0118413	0.974795	0.974795	Cacng8;Camk4;Mapk1;Braf;Gng3;Gnal;Pdpk1;Ap2b1;Gng7;Gabra1;Akap5;Adcy5;Ap2m1;Ap2s1;Prkaca;Prkacb;Prkcg;Dlg1;Ap2a1;Dlg4;Rps6ka2;Gnai1;Nptn;Gng12;Hras	P05129;P28482;P53680-1;P38405;P15056;P17252;P22694;O60262;P78352;Q8WXS5;P01112;Q15349;O95622;Q9UBI6;O15530;P14867;Q12959;O95782;Q9Y639;P17612;P63096;Q96CW1-2;P63010-1;Q16566;P63215;P24588	Rap1a;Ap1m1;Pea15;Braf;Cpne2;Ube2k;Eif4h;Ilf2;Crtc1;Calu;Arrb1;Kras;Mbp;Ryden;Pak2	P04049;P28482;P62158;Q9NRD5;P16220
R-HSA-186797	Signaling by PDGF	58	520	29	825	0.0384843	0.975243	0.975243	Psma4;Psma6;Pea15;Psma1;Mapk1;Csnk2a2;Braf;Mark3;Sptb;Crkl;Psmd11;Pdpk1;Psmd14;Psmd13;Adcy5;Nck1;Lamtor5;Rap1a;Psmb5;Psmb7;Rraga;Prkaca;Prkacb;Usp7;Prkcg;Chd4;Crk;Vcl;Pip4k2a;Rpn2;Camk4;Src;Rpn1;Prkar1b;Ppp2r5c;Ppp2r5a;Vapa;Arrb1;Kras;Psmd7;Psmd6;Actbl2;Psmd8;Psmd3;Psmd2;Ncam1;Psmd1;Sptbn1;Sptbn2;Sptbn4;Ppp2r5e;Dlg4;Pde1a;Pip5k1c;Hras;Itpr1	Q14643;P05129;P28482;Q5VZM2;P51665;P46109;P15056;Q7L523;P13591;P12931-1;P62834;P22694;P01116;P78352;Q13200;P01112;Q13362;P46108;ENST00000340541;O43242;O15530;P60709;O00231;Q01082;P19784;P31321;Q99436;P18206;O60331;P48556;Q16566;P60900;P49407;O15020;P54750;O00487;P63261;P17252;Q15121;P25789;Q93009;P27448;P48426;P25786;Q15008;O95622;Q16537;P78356;O43504;P28074;Q9UNM6;Q14839;Q99460;Q9H254;P11277;P17…	Src;Nebl;Braf;Cpne2;Ube2k;S100b;Ppp2r5c;Gfap;Crkl;Pdpk1;Crtc1;Calu;Asap1;Arrb1;Kras;Pak2;Git1;Cdc42;Nck1;Rap1a;Ap1m1;Vdac1;Fkbp3;Ilf2;Vgf;Dlg4;Huwe1;Crk;Vcl	P04049;P56945;P05412;P25098;P31749;P19174;Q16584;Q93009;P62158;Q00987;P15336;P20936;Q13905;P14373;P16220;P15056
R-HSA-69278	Cell Cycle, Mitotic	54	566	11	755	0.0418887	0.975266	0.975266	Psma4;Hist2h2aa1;Psma6;Nudc;Tuba1a;Tuba1c;Psma1;Mapk1;Csnk2a2;Clasp2;Hist2h4;Psmd11;Rab2a;Hist1h3h;Hist1h3i;Psmd14;Hist1h3g;Psmd13;Hist1h3a;Tubg1;Arpp19;Psmb5;Psmb7;Tubb2b;Tubb2a;Prkaca;Rab1a;Rab1b;Tuba4a;Csnk1d;Rpn2;Kif2a;Src;Rpn1;H2afx;H2afv;Dync1li2;Ppp2r5c;Ppp2r5a;Mapre1;Tpr;Psmd7;Psmd6;Tubb5;Rps27;Tubb6;Psmd8;Tubb3;Psmd3;Psmd2;Psmd1;Hist2h2ab;Ppp2r5e;Tubb4b	Q9Y266;P28482;O43237;P51665;Q71UI9;Q9H0U4;P12931-1;Q9BVA1;Q13200;Q13362;P07437;Q13885;O43242;P62805;Q9BTM1;O00231;P19784;P16104;Q99436;Q9BUF5;Q9NRH3;P12270;P48556;P60900;P56211;O75122;O00487;P84243;P17252;P68431;P25789;Q9BQE3;P25786;Q15008;O00139;Q16777;Q16537;Q13509;P28074;Q9UNM6;Q99460;P68371;P42677;P17612;Q15172;P68366;Q6FI13;P23258;P04350;P48730;Q15691;Q71U36;P62820;P61019	Cand1;Pura;Rab10;Chd4;Aplp1;Hdgf;Sirt2;Wasl;Pa2g4;Ilf2;Snx6	Q13547;Q13882;Q9UM11;P62877;P33992;P04183;Q12834;Q13616;P06400;Q96CV9;Q09472
R-HSA-2559586	DNA Damage/Telomere Stress Induced Senescence	9	72	2	210	0.0053286	0.975278	0.975278	Hist2h2aa1;Hist2h2ab;Hist1h1d;H2afx;Hist1h1e;H2afv;Tpp1;Hist2h4	Q9BTM1;Q16777;P62805;Q96AP0;Q6FI13;P10412;Q71UI9;P16402;P16104	Pura;Pa2g4	P06400
R-HSA-156580	Phase II - Conjugation of compounds	9	258	0	13	0.0190941	0.975278	0.975278	Gstm1;Gsta4;Mgst3;Gstp1;Cat;Abhd10;Gstm5
R-HSA-1500931	Cell-Cell communication	16	133	16	327	0.0098431	0.975401	0.975401	Actbl2;Src;Wasl;Ctnnb1;Sptbn1;Sirpa;Fermt2;Cadm3;Cdh13;Cadm2;Cadm1;Plec;Nck1	P78324;P35222-1;Q15149;P60709;Q8N3J6;O00241;Q9P1W8;Q01082;O00401;P16333;Q96AC1;P63261;P12931-1;Q9BY67;P55290;Q8N126	Src;Fus;Ilf2;Itsn1;Wipf2;Grm5;Sorbs2;Sorbs1;Asap1;Arpc4;Anxa2;Lin7b;Pip5k1c;Pak2;Nck1;Cdc42	P49023;O60500;P03950;Q14289;P12814;Q8N3R9;Q15149;P06241;O00401;Q15052;O15117;P46940
R-HSA-203641	NOSTRIN mediated eNOS trafficking	1	10	7	55	0.00074	0.975775	0.975775	Wasl	O00401	Ahi1;Itsn1;Wipf2;Sorbs2;Arpc4;Cdc42;Nck1	P50570;O00401
R-HSA-933543	NF-kB activation through FADD/RIP-1 pathway mediated by caspase-8 and -10	0	14	1	55	0.00103612	0.975775	0.975775			Fis1	Q14790
R-HSA-8869496	TFAP2A acts as a transcriptional repressor during retinoic acid induced cell differentiation	0	9	1	56	0.000666	0.975775	0.975775			Pa2g4	P06748
R-HSA-5210891	Uptake and function of anthrax toxins	1	21	3	47	0.00155417	0.977145	0.977145	Map2k4	P45985	Dlg1;Src;Braf	Q8WUM4;Q02750;P36507
R-HSA-75892	Platelet Adhesion to exposed collagen	0	16	3	52	0.00118413	0.977145	0.977145			Grm5;Src;Asap1	P07948;P06241
R-HSA-201451	Signaling by BMP	0	30	1	39	0.00222025	0.977145	0.977145			Tom1	Q7Z3T8
R-HSA-2162123	Synthesis of Prostaglandins (PG) and Thromboxanes (TX)	1	58	0	7	0.00429248	0.977145	0.977145	Ptges3
R-HSA-3214841	PKMTs methylate histone lysines	2	49	0	54	0.00362641	0.977572	0.977572	Hist1h3h;Hist1h3i;Hist1h3g;Hist2h4;Hist1h3a
R-HSA-2187338	Visual phototransduction	8	168	2	86	0.0124334	0.977606	0.977606	Akr1b10;Lrp1;Gpc1;Rbp1;Nmt1;Prkaca;Apoe	P35052;P17252;Q07954;P02649;O60551;P30419;P09455;O60218	Arrb1;Apoe	P62158;P01130
R-HSA-6782210	Gap-filling DNA repair synthesis and ligation in TC-NER	1	66	0	0	0.00488455	0.978438	0.978438	Usp7
R-HSA-5607763	CLEC7A (Dectin-1) induces NFAT activation	1	18	1	48	0.00133215	0.978438	0.978438	Itpr1	Q14643	Arrb1	P62158
R-HSA-202427	Phosphorylation of CD3 and TCR zeta chains	0	45	2	25	0.00333037	0.978438	0.978438			Pdpk1;Src	P41240
R-HSA-75955	RNA Polymerase II Transcription Elongation	3	62	2	75	0.00458851	0.9789	0.9789	Eloc;Elob;Supt5h	Q15369;Q15370;O00267	Ap2m1;Ap2b1	Q9UHB7;Q96JC9
R-HSA-373753	Nephrin family interactions	3	25	10	111	0.00185021	0.9789	0.9789	Wasl;Sptbn1;Nck1	P16333;Q01082;O00401	Itsn1;Wipf2;Grm5;Sorbs2;Asap1;Arpc4;Pip5k1c;Ilf2;Nck1;Cdc42	O60500;P06241;O00401;P46940
R-HSA-69206	G1/S Transition	14	147	4	279	0.0108792	0.979125	0.979125	Psmb5;Psmd7;Psma4;Psmd6;Psmb7;Psma6;Psmd8;Psmd3;Psmd2;Psma1;Psmd1;Psmd11;Psmd14;Psmd13	Q15008;O43242;O00231;P28074;Q9UNM6;Q99460;P51665;O00487;Q99436;P48556;P25789;P60900;Q13200;P25786	Pura;Aplp1;Wasl;Pa2g4	Q13882;P04183;P06400
R-HSA-8948751	Regulation of PTEN stability and activity	15	74	6	343	0.00547661	0.979283	0.979283	Psmb5;Psmd7;Psma4;Psmd6;Psmb7;Psma6;Psmd8;Psmd3;Rpn2;Psmd2;Psma1;Rpn1;Csnk2a2;Psmd1;Psmd11;Psmd14;Psmd13	Q15008;O43242;O00231;P28074;Q9UNM6;P19784;Q99460;P51665;O00487;Q99436;P48556;P25789;P60900;Q13200;P25786	Ap1m1;Nebl;Cpne2;Ube2k;Ilf2;Gfap	P14373
R-HSA-2151201	Transcriptional activation of mitochondrial biogenesis	7	87	3	155	0.00643872	0.979481	0.979481	Acss2;Camk4;Glud1;Crtc1;Tfam;Sod2	Q00059;Q6UUV9;Q9NR19;P00367;ENSG00000108064;Q16566;P04179	Crtc1;Tfam;Vdac1	Q8WVM0;P15336;P16220
R-HSA-8963889	Assembly of active LPL and LIPC lipase complexes	0	30	1	37	0.00222025	0.979658	0.979658			Glrx3	Q92824
R-HSA-112409	RAF-independent MAPK1/3 activation	2	28	4	80	0.00207223	0.979693	0.979693	Pea15;Mapk1	P28482;Q15121	Dlg1;Pea15;Braf;Mbp	Q02750;P36507;P28482
R-HSA-446343	Localization of the PINCH-ILK-PARVIN complex to focal adhesions	0	4	1	67	0.000296	0.980809	0.980809			Sorbs1	P49023
R-HSA-113510	E2F mediated regulation of DNA replication	0	22	2	49	0.00162818	0.980809	0.980809			Pura;Pa2g4	P06400
R-HSA-165054	Rev-mediated nuclear export of HIV RNA	1	42	0	27	0.00310835	0.980809	0.980809	Tpr
R-HSA-937042	IRAK2 mediated activation of TAK1 complex	0	12	4	62	0.000888	0.980809	0.980809			Psmd7;Psmd6;Rcn2;Psmd2	Q9Y4K3
R-HSA-918233	TRAF3-dependent IRF activation pathway	0	17	1	52	0.00125814	0.980809	0.980809			Stk24	Q9BRV8
R-HSA-5620920	Cargo trafficking to the periciliary membrane	3	55	2	97	0.00407046	0.981559	0.981559	Tcp1;Asap1;Rab11a	P17987;P62491;Q9ULH1	Rab3a;Psmd8	Q8N3I7;Q96QF0
R-HSA-167172	Transcription of the HIV genome	3	78	0	61	0.00577265	0.982371	0.982371	Eloc;Elob;Supt5h
R-HSA-2980766	Nuclear Envelope Breakdown	2	63	0	41	0.00466252	0.982515	0.982515	Tpr;Prkaca
R-HSA-6803205	TP53 regulates transcription of several additional cell death genes whose specific roles in p53-dependent apoptosis remain uncertain	2	28	1	79	0.00207223	0.982515	0.982515	Ndrg1	ENSG00000104419;Q92597	Glrx3	P41182
R-HSA-2682334	EPH-Ephrin signaling	23	105	20	502	0.00777087	0.982758	0.982758	Ap2m1;Actbl2;Src;Ap2s1;Slc25a1;Wasl;Dnm1;Myh10;Actr2;Itsn1;Actr3;Ap2a1;Ap2b1;Cltc;Arpc5;Myh9;Arpc4;Pak2;Git1;Hras;Cdc42	Q05193;P53675;Q15811;Q9Y2X7;P60709;P53680;O95782;P59998;P35579;O00401;P35580;P61160;P63261;P63010;P12931-1;Q00610;P63000;O15511;P61158;Q96CW1;Q13177;P60953;P01112	Rtn1;Nckipsd;Src;Wasl;Ube2k;Eif3h;S100b;Hmox2;Rtn4;Itsn1;Wipf2;Ldhb;Sorbs2;Arrb1;Arpc4;Pak2;Crk;Git1;Nck1;Cdc42	Q05193;Q15811;P20936;P23528;Q9Y2X7;O00560;O43639;Q14155;Q05397;O00401
R-HSA-192905	vRNP Assembly	0	14	1	61	0.00103612	0.982919	0.982919			Ppid	P07900
R-HSA-168325	Viral Messenger RNA Synthesis	1	67	0	4	0.00495855	0.982919	0.982919	Tpr
R-HSA-380108	Chemokine receptors bind chemokines	0	48	2	22	0.0035524	0.982919	0.982919			Rbp1;Anxa2	P78556;P46092
R-HSA-8956321	Nucleotide salvage	1	68	0	2	0.00503256	0.982919	0.982919	Dguok
R-HSA-1251985	Nuclear signaling by ERBB4	4	33	4	130	0.00244227	0.982999	0.982999	S100b;Gfap	ENSG00000160307;P04271;ENSG00000131095;P14136	Wbp2;S100b;Mpdz;Gfap	P14136;P46937;P04271
R-HSA-15869	Metabolism of nucleotides	9	256	1	28	0.0189461	0.983201	0.983201	Dguok;Txnrd1;Nt5e;Dtymk;Guk1;Ak1;Lhpp;Glrx;Gart	Q16854;Q9H008;P22102;P00568;Q16774;P21589;P23919;Q16881;P35754	Ndrg1	Q9Y3D8
R-HSA-5655253	Signaling by FGFR2 in disease	2	63	1	47	0.00466252	0.983369	0.983369	Kras;Hras	P01116;P01112	Asap1	P19174
R-HSA-445144	Signal transduction by L1	5	25	9	165	0.00185021	0.984329	0.984329	Mapk1;Csnk2a2;Ncam1;L1cam;Cdc42	P13591;P28482;P63000;P19784;P32004	Ap2m1;Crkl;Vapa;Ap2a1;Src;Crk;Git1;Nck1;Cdc42	P00533;Q13153
R-HSA-168276	NS1 Mediated Effects on Host Pathways	1	44	0	28	0.00325637	0.984798	0.984798	Tpr
R-HSA-3134973	LRR FLII-interacting protein 1 (LRRFIP1) activates type I IFN production	1	8	1	66	0.000592	0.985658	0.985658	Ctnnb1	P35222	Cryab	P35222
R-HSA-6784531	tRNA processing in the nucleus	1	71	0	3	0.00525459	0.985658	0.985658	Tpr
R-HSA-3134975	Regulation of innate immune responses to cytosolic DNA	0	22	1	53	0.00162818	0.985658	0.985658			Trim3	P19474
R-HSA-5696398	Nucleotide Excision Repair	9	119	1	184	0.00880699	0.98575	0.98575	Cops4;Actbl2;Cops6;Gps1;Sumo3;Ube2v2;Usp7;Cops8	Q7L5N1;P55854;Q9BT78;P60709;Q15819;Q99627;P61956;Q93009;Q13098	Ilf2	Q09472
R-HSA-187037	NGF signalling via TRKA from the plasma membrane	64	527	35	995	0.0390024	0.986242	0.986242	Psma4;Psma6;Pea15;Psma1;Mapk1;Csnk2a2;Braf;Mark3;Sptb;Crkl;Psmd11;Pdpk1;Psmd14;Psmd13;Cltc;Adcy5;Ap2m1;Lamtor5;Rap1a;Psmb5;Psmb7;Rraga;Prkaca;Prkacb;Usp7;Dnm1;Prkcg;Ap2a1;Chd4;Rps6ka2;Crk;Vcl;Pip4k2a;Rpn2;Camk4;Src;Rpn1;Prkar1b;Ppp2r5c;Ppp2r5a;Vapa;Ap2b1;Arrb1;Kras;Psmd7;Psmd6;Actbl2;Psmd8;Psmd3;Psmd2;Ap2s1;Ncam1;Psmd1;Sptbn1;Sptbn2;Sptbn4;Ppp2r5e;Dlg4;Pde1a;Pip5k1c;Hras;Itpr1	Q14643;P05129;P28482;P53680;Q5VZM2;P51665;P46109;P15056;Q7L523;P13591;P12931-1;P62834;P22694;P01116;P78352;Q13200;P01112;Q13362;P46108;ENST00000340541;Q15349;O43242;O15530;P60709;O00231;Q01082;P19784;P31321;Q99436;P18206;P63010;O60331;P48556;Q96CW1;Q16566;P60900;P49407;Q05193;O15020;P54750;O00487;P63261;P17252;Q00610;Q15121;P25789;Q93009;P27448;P48426;P25786;Q15008;O95622;Q16537;P78356;O43504;P28…	Dtna;Src;Nebl;Braf;Cpne2;Ube2k;Mark3;S100b;Ppp2r5c;Mark2;Gfap;Crkl;Grm5;Pdpk1;Crtc1;Calu;Asap1;Arrb1;Kras;Pak2;Git1;Cdc42;Rap1a;Ap1m1;Synj1;Vdac1;Fkbp3;Ilf2;Vgf;Dlg4;Adam22;Ogdhl;Huwe1;Crk;Srpk2	P04049;P05412;P25098;P31749;P19174;P31946;P29274;Q16584;Q93009;P62158;Q00987;Q99962;P40763;P15336;P19419;Q13905;P14373;P16220;P15056
R-HSA-6803529	FGFR2 alternative splicing	0	29	1	48	0.00214624	0.98647	0.98647			Rbmx	P09651
R-HSA-2453902	The canonical retinoid cycle in rods (twilight vision)	1	56	0	18	0.00414446	0.98647	0.98647	Rbp1
R-HSA-162906	HIV Infection	33	256	15	590	0.0189461	0.986852	0.986852	Psma4;Psma6;Arf1;Pacs1;Rpn2;Psma1;Rpn1;Psmd11;Ap2b1;Psmd14;Psmd13;Tpr;Chmp4b;Pak2;Supt5h;Cdc42;Psmb5;Psmd7;Ap2m1;Psmd6;Ap1m1;Psmb7;Psmd8;Psmd3;Psmd2;Ap2s1;Psmd1;Ap1g1;Ap2a1;Nmt1;Eloc;Slc25a5;Elob;Slc25a4;Atp6v1h	P53680;Q9H444;P51665;O00487;O00267;P12235;Q6VY07;P63000;P25789;Q9BXS5;Q13200;P25786;Q15008;O43242;Q15369;P30419;O00231;P28074;Q9UNM6;Q99460;O95782;O43747;Q99436;Q15370;P84077;P63010;P12270;P48556;P05141;Q96CW1;P60900;Q13177;Q9UI12	Src;Rhog;Dlg1;Grm5;Gga3;Snph;Ap2b1;Ptprn;Rbp1;Asap1;Pa2g4;Pak2;Git1;Cdc42;Nck1	P06239;P06748;Q96CW1;Q9Y297;P62937;P06241;Q92556;Q13177;Q9UI12;P08631;P63000;Q8WUM4;Q6VY07
R-HSA-8963899	Plasma lipoprotein remodeling	2	54	1	57	0.00399645	0.987063	0.987063	Alb;Apoe	P02649;P02768	Glrx3	Q92824
R-HSA-933541	TRAF6 mediated IRF7 activation	0	35	2	43	0.00259029	0.987236	0.987236			Aip;Stk24	Q9BRV8;Q92985
R-HSA-5619102	SLC transporter disorders	4	149	0	18	0.0110272	0.98734	0.98734	Alb;Tpr;Slc1a3;Hk1
R-HSA-3247509	Chromatin modifying enzymes	20	257	3	341	0.0190201	0.987568	0.987568	Hist2h2aa1;Actbl2;H2afx;H2afv;Hist2h4;Prmt5;Hist2h2ab;Hist1h3h;Hist1h3i;Chd4;Rbp1;Hist1h3g;Hist1h3a	P62805;Q9BTM1;Q16777;P60709;P29374;Q14839;Q71UI9;P04908;P16104;Q96KK5;Q8IUE6;P0C0S8;P68431;Q96QV6;Q93077;Q7L7L0;Q6FI13;P20671;O14744;Q99878	Ilf3;Vdac1;Ilf2	P15336;Q99873;Q09472
R-HSA-4839726	Chromatin organization	20	257	3	341	0.0190201	0.987568	0.987568	Hist2h2aa1;Actbl2;H2afx;H2afv;Hist2h4;Prmt5;Hist2h2ab;Hist1h3h;Hist1h3i;Chd4;Rbp1;Hist1h3g;Hist1h3a	P62805;Q9BTM1;Q16777;P60709;P29374;Q14839;Q71UI9;P04908;P16104;Q96KK5;Q8IUE6;P0C0S8;P68431;Q96QV6;Q93077;Q7L7L0;Q6FI13;P20671;O14744;Q99878	Ilf3;Vdac1;Ilf2	P15336;Q99873;Q09472
R-HSA-352230	Amino acid transport across the plasma membrane	2	68	2	42	0.00503256	0.987699	0.987699	Slc38a3;Slc3a2	Q99624;P08195	Plp1;Mff	Q15758;P30825
R-HSA-446728	Cell junction organization	9	94	6	216	0.00695678	0.987937	0.987937	Cadm3;Actbl2;Cdh13;Cadm2;Cadm1;Ctnnb1;Fermt2;Plec	P35222-1;Q15149;Q96AC1;P63261;P60709;Q8N3J6;Q9BY67;P55290;Q8N126	Src;Fus;Sorbs1;Anxa2;Lin7b;Pak2	P49023;P03950;P12814;Q8N3R9;Q15149;Q15052
R-HSA-5602636	IKBKB deficiency causes SCID	0	3	3	76	0.000222	0.987958	0.987958			Calb1;Syt1;Src	Q9Y6K9
R-HSA-159418	Recycling of bile acids and salts	1	37	0	43	0.00273831	0.987958	0.987958	Alb
R-HSA-975163	IRAK2 mediated activation of TAK1 complex upon TLR7/8 or 9 stimulation	0	20	4	62	0.00148017	0.987958	0.987958			Psmd7;Psmd6;Rcn2;Psmd2	Q9Y4K3
R-HSA-937072	TRAF6 mediated induction of TAK1 complex	0	21	4	62	0.00155417	0.98864	0.98864			Psmd7;Psmd6;Rcn2;Psmd2	Q9Y4K3
R-HSA-5669034	TNFs bind their physiological receptors	0	30	1	48	0.00222025	0.98864	0.98864			Plp1	Q9HAV5
R-HSA-6811440	Retrograde transport at the Trans-Golgi-Network	3	55	3	89	0.00407046	0.988821	0.988821	Scoc;Vps51;Rab6b	Q9UIL1;Q9NRW1;Q9UID3	Ndrg4;Mff;Stx1a	Q15836;O43752;O75379;P53365
R-HSA-159227	Transport of the SLBP independent Mature mRNA	1	5	2	75	0.00037	0.989283	0.989283	Alyref	Q86V81	Ddx3x;Gfap	P06730;Q9UBU9
R-HSA-6782135	Dual incision in TC-NER	1	68	0	13	0.00503256	0.989283	0.989283	Usp7
R-HSA-8948747	Regulation of PTEN localization	1	10	1	70	0.00074	0.989283	0.989283	Usp7	Q93009	Huwe1	Q93009
R-HSA-5358565	Mismatch repair (MMR) directed by MSH2:MSH6 (MutSalpha)	0	23	2	59	0.00170219	0.989283	0.989283			Ap2b1;Anxa2	P40692
R-HSA-5358508	Mismatch Repair	0	24	2	60	0.0017762	0.989283	0.989283			Ap2b1;Anxa2	P40692
R-HSA-74259	Purine catabolism	1	74	0	5	0.00547661	0.989283	0.989283	Nt5e
R-HSA-381070	IRE1alpha activates chaperones	12	110	9	260	0.00814091	0.989528	0.989528	Hspa5;Asna1;Scp2;Hdgf;Tpp1;Pdia6;Atp6v0d1	P11021;O43681;ENSG00000166340;Q15084;O14595;O14773;ENSG00000175215;P51858;ENSG00000159720;P61421;ENSG00000143870;ENSG00000143321	Ap2m1;Ndrg4;Vapa;Ap2a1;Vapb;Mapt;Mff;Crk;Stx1a	O95070;Q14203;O14653;Q9Y6X1;P29353
R-HSA-379724	tRNA Aminoacylation	6	107	1	117	0.00791889	0.989598	0.989598	Nars;Mars;Aimp2;Iars2;Eprs;Farsb	Q9NSD9;P07814;O43776;Q13155;Q9NSE4;P56192	Nebl	P47897
R-HSA-8953854	Metabolism of RNA	80	782	31	1127	0.0578745	0.989744	0.989744	Rpl4;Psma4;Rpl5;Rps15;Rps16;Psma6;Rpl3;Pabpc1;Psma1;Rpsa;Rpl38;Rpl8;Rps10;Rpl6;Rps13;Rpl7;Psmd11;Rpl31;Rpl32;Psmd14;Psmd13;Rpl36a;Rps3a;Supt5h;Psmb5;Psmb7;Rps7;Pcbp2;Rps8;Snrnp70;Ddx39b;Rps6;Prkaca;Rpl26;Rpl27;Rpl28;Rpl21;Rplp0;Rplp1;Csnk1d;Dcps;Hnrnpr;Rpn2;Rpl18a;Hnrnpu;Rpn1;Rpl13;Eif4g1;Rpl15;Rpl19;Alyref;mt-Atp8;Rpl10;Rpl12;Tpr;Rpl10a;Rbmx;Psmd7;Rps4x;Psmd6;Rps27;Snrpd1;Psmd8;Psmd3;Psmd2;Fus;P…	Q9Y3U8;Q71UM5;P62917;Q86V81;P62081;Q13838;P18124;P51665;O00267;Q04637;P62277;P39023;P30050;P62316;P62910;P46783;P62913;P62753;Q13200;Q00839;P62314;P07910;Q07020;O43242;P36578;O00231;P38159;Q99436;P84098;P63173;P61353;P83881;P62241;P12270;P48556;P61313;P46777;P05386;P60900;P62841;P60866;P27635;P46776;P05388;P46779;P62249;P46778;P35637;P11940;O00487;Q99547;Q02878;P17252;P25789;P62899;P61247;ENST000…	Src;Nckipsd;Sumo3;Braf;Mark3;Eif3a;Gstm5;Cryab;Mark2;Gfap;Ddx3x;Klc2;Pdpk1;Tfam;Hdgf;Arrb1;Calr;Mapt;Rbmx;Plec;Ap2m1;Aimp2;Trim3;Pcbp2;Fus;Prkacb;Ilf2;Ilf3;Adam22;Huwe1;Srpk2	P07910;P49674;P31749;P31946;P61978;Q8NAV1;P23588;Q15287;Q13242;Q15365;Q9UBU9;P09651;Q8WVM0;Q8WVK2;P67809;P38159;Q92917;P35637;Q13895;O43290;Q07955;Q15696;P84103;P06730;P26368;P48730;P04792;P63104;P62995;Q04637;Q9NW64;P17844;P11940;Q16629;O95391;P11142
R-HSA-75157	FasL/ CD95L signaling	0	6	3	78	0.000444	0.98989	0.98989			Fis1;Snx18;Ap2b1	P48023;Q14790
R-HSA-193692	Regulated proteolysis of p75NTR	0	11	4	69	0.000814	0.98989	0.98989			Psmd7;Psmd6;Rcn2;Psmd2	Q9Y4K3
R-HSA-373752	Netrin-1 signaling	10	59	15	275	0.00436649	0.989939	0.989939	Ablim1;Trio;Src;Agap2;Wasl;Ezr;Neo1;Cdc42;Nck1	P15311;Q92859;P16333;O14639;O75962;P12931-1;P63000;Q99490;P60953;O00401	Pygb;Src;Ube2k;Wasl;Itsn1;Wipf2;Glrx3;Sorbs2;Agap2;Asap1;Arpc4;Crk;Pak2;Cdc42;Nck1	Q8IZJ1;Q04759;P19174;Q8IUQ4;Q05397;O00401;P16333;P45983
R-HSA-1839124	FGFR1 mutant receptor activation	2	48	4	70	0.0035524	0.989953	0.989953	Bcr;Myo18a	P11274;Q92614	Crkl;Src;Crk;Cdc42	P27986
R-HSA-198745	Signalling to STAT3	0	5	3	76	0.00037	0.990462	0.990462			Dtna;Src;Ogdhl	P40763
R-HSA-8875791	MET activates STAT3	0	5	3	76	0.00037	0.990462	0.990462			Dtna;Src;Ogdhl	P40763
R-HSA-68884	Mitotic Telophase/Cytokinesis	1	14	0	73	0.00103612	0.990462	0.990462	Nudc
R-HSA-197264	Nicotinamide salvaging	1	58	0	22	0.00429248	0.990462	0.990462	Naxd
R-HSA-447115	Interleukin-12 family signaling	18	95	20	423	0.00703079	0.990491	0.990491	Arf1;Ca2;Rplp0;Canx;Tcp1;Aip;Anxa2;Sod2;Pak2;Cdc42	ENSG00000110711;ENSG00000182718;ENSG00000180370;O00170;P17987;ENSG00000112096;P00915;P84077;ENSG00000120438;P27824;ENSG00000089157;ENSG00000070831;Q13177;P07355;ENSG00000143761;P60953;P05388;P04179	Dtna;Src;Gsta4;Wasl;Vdac1;Agfg1;Glrx3;Ptprn;Eif4a2;Pde2a;Ogdhl;Arrb1;Apoe;Anxa2;Crk;Pak2;Git1;Cdc42;Nck1;Itpr1	Q14765;P62937;P22301;P60953;Q13177;Q53EL6;P09210;P07355;P40763;P51809;P23528;O00170;P38646
R-HSA-5250941	Negative epigenetic regulation of rRNA expression	8	90	3	200	0.00666075	0.990498	0.990498	Hist2h2aa1;Hist2h2ab;Hist1h3h;Hist1h3i;Hist1h3g;H2afx;H2afv;Hist2h4;Hist1h3a	P84243;P62805;Q9BTM1;Q16777;P68431;Q6FI13;Q71UI9;P16104	Chd4;Sra1;Hdgf	Q13547;Q92769
R-HSA-70350	Fructose catabolism	1	19	1	62	0.00140616	0.991002	0.991002	Aldh1a1;Aldh1a7	P00352	Gmppb	Q8IVS8
R-HSA-354192	Integrin alphaIIb beta3 signaling	5	38	9	172	0.00281232	0.99105	0.99105	Rap1a;Pdpk1;Src;Rasgrp2;Crk	O15530;P12931-1;P62834;Q7LDG7;P46108	Bcr;Itsn1;Ap2m1;Pdpk1;Ap2a1;Src;Crk;Vcl;Nck1	P56945;P18031;Q07889;P41240;P29353;Q05397
R-HSA-210993	Tie2 Signaling	2	22	6	102	0.00162818	0.991373	0.991373	Kras;Hras	P01116;P01112	Crkl;Itsn1;Ap2m1;Ap2a1;Crk;Nck1	O60496;Q07889;P29353
R-HSA-1660662	Glycosphingolipid metabolism	2	86	0	31	0.00636471	0.991373	0.991373	Asah1;Ctsa
R-HSA-109581	Apoptosis	27	179	21	574	0.0132475	0.991379	0.991379	Psma4;Psma6;Rpn2;Psma1;Rpn1;Stk24;Ctnnb1;Ywhah;Psmd11;Hist1h1d;Psmd14;Psmd13;Hist1h1e;Mapt;Pak2;Plec;Psmb5;Psmd7;Psmd6;Psmb7;Psmd8;Psmd3;Psmd2;Psmd1;Dnm1;Dnm1l;Tjp1;Nmt1;Vim;Dbnl	O00429;P10636;P10412;P51665;Q07157;O00487;Q9Y6E0;P25789;Q9UJU6;Q13200;P25786;Q04917;Q15008;P35222-1;O43242;Q15149;P30419;O00231;P28074;Q9UNM6;Q99460;P16402;Q99436;P08670;P48556;P60900;Q13177	Fis1;Fus;Src;Vdac1;Stk24;Cryab;Mark2;Gfap;Glrx3;Mpc2;Cab39;Arrb1;Agap2;Apoe;Copa;Pak2;Crk;Git1;Srpk2;Cdc42;Nck1	P51572;Q16611;P10636;Q15149;P06396;Q9UKV3;Q13177;P08670;Q13490;P45983;Q14790;Q8IZJ1;Q04759;Q9NR28;P12830;Q05397;Q9P289
R-HSA-446388	Regulation of cytoskeletal remodeling and cell spreading by IPP complex components	0	8	3	77	0.000592	0.991512	0.991512			Src;Sorbs1;Pak2	P49023;P12814;Q15052
R-HSA-8866907	Activation of the TFAP2 (AP-2) family of transcription factors	0	12	1	72	0.000888	0.991512	0.991512			Ilf2	Q09472
R-HSA-435354	Zinc transporters	1	18	2	64	0.00133215	0.991512	0.991512	Slc30a3	Q99726	Rtn3;Ctsa	Q8IWU4;Q9BRI3
R-HSA-6804115	TP53 regulates transcription of additional cell cycle genes whose exact role in the p53 pathway remain uncertain	0	28	2	57	0.00207223	0.991512	0.991512			Pa2g4;Mff	P06748;Q9H4B4
R-HSA-1250342	PI3K events in ERBB4 signaling	0	15	4	70	0.00111012	0.991993	0.991993			Crkl;Src;Crk;Cdc42	P27986
R-HSA-8936459	RUNX1 regulates genes involved in megakaryocyte differentiation and platelet function	8	78	5	212	0.00577265	0.992044	0.992044	Hist2h2aa1;Hist2h2ab;Hist1h3h;Hist1h3i;Hist1h3g;H2afx;H2afv;Hist2h4;Hist1h3a	P84243;P62805;Q9BTM1;Q16777;P68431;Q6FI13;Q71UI9;P16104	Ilf3;Glrx3;Chd4;Hdgf;Ilf2	Q04759;Q13547;Q99873;Q09472
R-HSA-75153	Apoptotic execution phase	11	55	18	309	0.00407046	0.992145	0.992145	Tjp1;Hist1h1d;Hist1h1e;Stk24;Vim;Ctnnb1;Mapt;Dbnl;Pak2;Dnm1;Plec;Dnm1l	P35222-1;Q15149;Q9Y6E0;P08670;O00429;P10636;P10412;Q13177;Q07157;Q9UJU6;P16402	Fis1;Fus;Src;Stk24;Cryab;Mark2;Gfap;Glrx3;Cab39;Arrb1;Apoe;Copa;Crk;Pak2;Git1;Srpk2;Cdc42;Nck1	Q04759;P51572;P10636;Q15149;P06396;Q9UKV3;P12830;Q05397;Q13177;P08670;Q13490;Q9P289
R-HSA-8849468	PTK6 Regulates Proteins Involved in RNA Processing	2	7	5	117	0.000518	0.992209	0.992209	Khdrbs1;Khdrbs3	O75525;Q07666	Rbm14;Snx18;Src;Wasl;Rbmx	Q5VWX1;Q13882;Q07666;O75525
R-HSA-1234158	Regulation of gene expression by Hypoxia-inducible Factor	0	16	2	72	0.00118413	0.992446	0.992446			Glrx3;Ilf2	Q16790;Q09472
R-HSA-114452	Activation of BH3-only proteins	1	36	2	58	0.0026643	0.992446	0.992446	Ywhah	Q04917	Crk;Cdc42	P45983
R-HSA-1650814	Collagen biosynthesis and modifying enzymes	1	76	0	8	0.00562463	0.992446	0.992446	Ppib
R-HSA-5688426	Deubiquitination	29	289	10	549	0.0213884	0.992713	0.992713	Psma4;Hist2h2aa1;Psma6;Rpn2;Psma1;Rpn1;H2afx;Ide;Psmd11;Psmd14;Psmd13;Arrb1;Psmb5;Psmd7;Psmd6;Psmb7;Actbl2;Psmd8;Psmd3;Psmd2;Psmd1;Vdac1;Usp7;Cyld;Vcpip1;Hist2h2ab	P14735;P51665;O00487;Q96KK5;P25789;Q93009;Q13200;P25786;Q9NQC7;Q15008;O43242;Q16777;P60709;O00231;P28074;Q9UNM6;Q99460;Q99436;Q8IUE6;Q93077;Q96QV6;Q7L7L0;P48556;Q6FI13;P60900;P49407;Q96JH7;P21796;Q99878	Psmd7;Ap1m1;Psmd6;Psmd8;Rab2a;Psmd3;Psmd2;Psmd1;Git1;Cyld	Q99728;O95786;Q9UGI0;Q9Y5K5;Q96FJ0;P54252;O00487;Q16186
R-HSA-1226099	Signaling by FGFR in disease	4	92	5	97	0.00680876	0.992758	0.992758	Bcr;Myo18a;Kras;Hras	P11274;P01116;Q92614;P01112	Crkl;Src;Asap1;Crk;Cdc42	P19174;P27986
R-HSA-159231	Transport of Mature mRNA Derived from an Intronless Transcript	1	12	2	75	0.000888	0.992874	0.992874	Alyref	Q86V81	Ddx3x;Gfap	P06730;Q9UBU9
R-HSA-180746	Nuclear import of Rev protein	1	39	1	48	0.00288632	0.992874	0.992874	Tpr	P12270	Pa2g4	P06748
R-HSA-1660661	Sphingolipid de novo biosynthesis	2	79	2	45	0.00584666	0.992966	0.992966	Vapa;Vapb	O95292;Q9P0L0	Vapa;Ctsa	Q8NHU3;P22059
R-HSA-8852135	Protein ubiquitination	7	80	5	185	0.00592066	0.993076	0.993076	Rraga;Uba1;Ube2v2;Ube2k;Usp7;Ube2l3	P61086;Q7L523;P68036;Q15819;Q93009;P22314;A0AVT1	Gga3;Uba1;Ldhb;Asap1;Hdgf	P0CG48;P0CG47;P61088;P78527;P50542
R-HSA-5620922	BBSome-mediated cargo-targeting to cilium	1	24	2	78	0.0017762	0.993277	0.993277	Tcp1	P17987	Rab3a;Psmd8	Q8N3I7;Q96QF0
R-HSA-2179392	EGFR Transactivation by Gastrin	3	12	7	144	0.000888	0.993595	0.993595	Kras;Prkaca;Hras	P17252;P01116;P01112	Ap2m1;Crkl;Vapa;Ap2a1;Src;Crk;Nck1	P00533
R-HSA-6806834	Signaling by MET	9	87	13	243	0.00643872	0.993705	0.993705	Crkl;Rap1a;Gga3;Src;Sh3kbp1;Kras;Crk;Hras;Cdc42	P46109;Q9NZ52;Q96B97;P63000;P62834;P01116;P12931;P01112;P46108	Dnaja3;Arf1;Dtna;Pacs1;Src;Crkl;Itsn1;Ogdhl;Asap1;Htra2;Pak2;Crk;Nck1	Q9NZ52;P40763;Q68CZ2;P08581;Q6VN20;P12931;Q13905;Q07889;Q05397;Q13480
R-HSA-3000171	Non-integrin membrane-ECM interactions	3	61	2	99	0.00451451	0.993889	0.993889	Nrxn1;Prkaca;Tkt	Q16832;P17252;Q9ULB1	Dtna;Src	P12814;P11532
R-HSA-159230	Transport of the SLBP Dependant Mature mRNA	1	6	2	86	0.000444	0.994017	0.994017	Alyref	Q86V81	Ddx3x;Gfap	P06730;Q9UBU9
R-HSA-8939243	RUNX1 interacts with co-factors whose precise effect on RUNX1 targets is not known	1	39	1	52	0.00288632	0.994017	0.994017	Csnk2a2	P19784	Ilf2	Q09472
R-HSA-168253	Host Interactions with Influenza Factors	1	48	1	40	0.0035524	0.994017	0.994017	Tpr	P12270	Ap2b1	P12236
R-HSA-381038	XBP1(S) activates chaperone genes	11	106	9	256	0.00784488	0.994147	0.994147	Asna1;Scp2;Hdgf;Tpp1;Pdia6;Atp6v0d1	O43681;ENSG00000166340;Q15084;O14595;O14773;ENSG00000175215;P51858;ENSG00000159720;P61421;ENSG00000143870;ENSG00000143321	Ap2m1;Ndrg4;Vapa;Ap2a1;Vapb;Mapt;Mff;Crk;Stx1a	O95070;Q14203;O14653;Q9Y6X1;P29353
R-HSA-380994	ATF4 activates genes	0	32	1	60	0.00236827	0.994356	0.994356			Ap1m1	P18848
R-HSA-5357801	Programmed Cell Death	27	187	21	588	0.0138396	0.994551	0.994551	Psma4;Psma6;Rpn2;Psma1;Rpn1;Stk24;Ctnnb1;Ywhah;Psmd11;Hist1h1d;Psmd14;Psmd13;Hist1h1e;Mapt;Pak2;Plec;Psmb5;Psmd7;Psmd6;Psmb7;Psmd8;Psmd3;Psmd2;Psmd1;Dnm1;Dnm1l;Tjp1;Nmt1;Vim;Dbnl	O00429;P10636;P10412;P51665;Q07157;O00487;Q9Y6E0;P25789;Q9UJU6;Q13200;P25786;Q04917;Q15008;P35222-1;O43242;Q15149;P30419;O00231;P28074;Q9UNM6;Q99460;P16402;Q99436;P08670;P48556;P60900;Q13177	Fis1;Fus;Src;Vdac1;Stk24;Cryab;Mark2;Gfap;Glrx3;Mpc2;Cab39;Arrb1;Agap2;Apoe;Copa;Pak2;Crk;Git1;Srpk2;Cdc42;Nck1	P51572;Q16611;P10636;Q15149;P06396;Q9UKV3;Q13177;P08670;Q13490;P45983;Q14790;Q8IZJ1;Q04759;Q9NR28;P12830;Q05397;Q9P289
R-HSA-1606322	ZBP1(DAI) mediated induction of type I IFNs	1	34	0	62	0.00251628	0.994676	0.994676	S100b
R-HSA-5368287	Mitochondrial translation	3	143	1	15	0.0105832	0.994693	0.994693	Dap3;Mrpl12;Aip	P51398;Q9NWT8;P52815	Rbp1	P43897
R-HSA-446219	Synthesis of substrates in N-glycan biosythesis	3	131	1	30	0.00969509	0.994937	0.994937	Gmppb;Nans;Ctsa	P10619;Q9NR45;Q9Y5P6	Kcna1	Q9UPQ8
R-HSA-76009	Platelet Aggregation (Plug Formation)	5	52	9	172	0.00384843	0.994969	0.994969	Rap1a;Pdpk1;Src;Rasgrp2;Crk	O15530;P12931-1;P62834;Q7LDG7;P46108	Bcr;Itsn1;Ap2m1;Pdpk1;Ap2a1;Src;Crk;Vcl;Nck1	P56945;P18031;Q07889;P41240;P29353;Q05397
R-HSA-5654710	PI-3K cascade:FGFR3	0	24	4	70	0.0017762	0.994978	0.994978			Crkl;Src;Crk;Cdc42	P27986
R-HSA-8866654	E3 ubiquitin ligases ubiquitinate target proteins	3	57	3	106	0.00421847	0.995171	0.995171	Rraga;Ube2v2;Ube2l3	Q7L523;P68036;Q15819	Uba1;Ldhb;Hdgf	P61088;P78527;P50542
R-HSA-6796648	TP53 Regulates Transcription of DNA Repair Genes	3	89	2	77	0.00658674	0.995171	0.995171	Eloc;Elob;Supt5h	Q15369;Q15370;O00267	Ap2b1;Anxa2	P40692
R-HSA-5654720	PI-3K cascade:FGFR4	0	25	4	70	0.00185021	0.995262	0.995262			Crkl;Src;Crk;Cdc42	P27986
R-HSA-5336415	Uptake and function of diphtheria toxin	2	10	5	121	0.00074	0.995335	0.995335	Txnrd1;Eef2	P13639;Q16881	Myh9;Aip;Braf;Mapt;Ppid	P07900;P08238
R-HSA-1236382	Constitutive Signaling by Ligand-Responsive EGFR Cancer Variants	2	38	8	97	0.00281232	0.995335	0.995335	Kras;Hras	P01116;P01112	Ap2m1;Itsn1;Crkl;Ap2a1;Src;Asap1;Crk;Nck1	P19174;P29353;P22681
R-HSA-5637815	Signaling by Ligand-Responsive EGFR Variants in Cancer	2	38	8	97	0.00281232	0.995335	0.995335	Kras;Hras	P01116;P01112	Ap2m1;Itsn1;Crkl;Ap2a1;Src;Asap1;Crk;Nck1	P19174;P29353;P22681
R-HSA-8874081	MET activates PTK2 signaling	1	32	4	64	0.00236827	0.995531	0.995531	Src	P12931	Src;Asap1;Pak2;Crk	P12931;Q05397
R-HSA-446353	Cell-extracellular matrix interactions	3	19	3	151	0.00140616	0.995607	0.995607	Actbl2;Fermt2	Q96AC1;P63261;P60709	Src;Sorbs1;Pak2	P49023;P12814;Q15052
[truncated: 310 more rows]
