# Supplementary material for: Non-canonical Wnt signaling regulates neural stem cell quiescence during homeostasis and after demyelination
Source: Nat Commun. 2018 Jan 2;9:36. doi: 10.1038/s41467-017-02440-0 (PMC5750230; doi:10.1038/s41467-017-02440-0)
Supplement: Supplementary file 5 — Supplementary Data 2 [file 41467_2017_2440_MOESM5_ESM.xlsx]

## Sheet: Sheet1
Supplementary Data 2: Average Ct values of Wnt ligands and inhibitors normalized to GAPDH from SVZ and Choroid Plexus tissue.
Gene	SVZ		Choroid Plexus
Wnt2	8		14.64
Wnt2b	11.86		12.66
Wnt3	9.91		12.92
Wnt3a	N.D.		N.D.
Wnt7a	7.43		15.01
Wnt7b	6.98		13.52
Wnt8a	N.D.		N.D.
Wnt8b	16.03		13.71
Wnt9a	13.17		12.91
Wnt9b	14.95		15.77
Wnt10a	N.D.		N.D.
Wnt10b	10.87		16.83
Wnt1	N.D.		N.D.
Wnt4	9.28		11.71
Wnt5a	8.2		8.87
Wnt5b	14.14		11.61
Wnt6	16.04		14.13
Wnt11	11.2		15.11
Wnt16	15.15		16.9
Dkk3	3.68		6.24
Sfrp1	8.23		7.01
Sfrp5	10.51		6.71
N.D. Not Detected
