# Supplementary material for: Non-canonical Wnt signaling regulates neural stem cell quiescence during homeostasis and after demyelination
Source: Nat Commun. 2018 Jan 2;9:36. doi: 10.1038/s41467-017-02440-0 (PMC5750230; doi:10.1038/s41467-017-02440-0)
Supplement: Supplementary file 6 — Supplementary Data 3 [file 41467_2017_2440_MOESM6_ESM.xlsx]

## Sheet: Antibodies
		Antibody		Manufacturer		Species		Catalogue Number		Dilution	Application
										1 in
		GFAP		Abcam		Chicken		ab4674		1000	Immunohistochemistry
		GFAP		Dako		Rabbit		Z0334		1000	Immunohistochemistry
		Sox2		Millipore		Rabbit		ab5603		500	Immunohistochemistry
		BrdU		Accurate Chemical		Rat		YSRTMCA2060GA		500	Immunohistochemistry
		Id1		Calbioreagents		Rabbit		M082/Clone 37-2		1000	Western Blot
		Id1		Calbioreagents		Rabbit		M082/Clone 37-2		200	Immunohistochemistry
		EGFR		Abcam		Rabbit		ab52894		100	Immunohistochemistry
		Nestin		Millipore		Mouse		MAB5326		200	Immunohistochemistry
		PCNA		Dako		Mouse		M0879		1000	Immunohistochemistry
		PCNA		Dako		Mouse		M0879		4000	Western Blot
		Axin2		Abcam		Rabbit		ab32197		2000	Immunohistochemistry
		Axin2		Abcam		Rabbit		ab32197		200	Western Blot
		Cdc42		Santa Cruz		Rabbit		Sc-87		100	Immunocytochemistry
		ß-catenin		BD Biosciences		Mouse		610154		500	Immunohistochemistry and Immunocytochemistry
		ß-catenin		BD Biosciences		Mouse		610154		4000	Western Blot
		Active-ßcatenin		Cell Signaling		Rabbit		8814		1000	Western Blot
		Cdc42 pull down kit		Cytoskeleton Inc		Mouse		BK034		250	Western Blot
		N-Cadherin		BD Biosciences		Mouse		610920		3000	Western Blot
		N-Cadherin		BD Biosciences		Mouse		610920		500	Immunocytochemistry
		Notch1		BD Biosciences		Mouse		552466		1000	Western Blot
		E-Cadherin		BD Biosciences		Mouse		612130		500	Immunohistochemistry
		Jam-C		R&D Systems		Mouse		AF-1213		100	Immunohistochemistry
		Alexa Fluor™ 488 Phalloidin		Invitrogen				A12379		500	Immunohistochemistry
		ki67		ebiosciences		Rat		11-5699-41		100	Immunohistochemistry
		aTubulin		Abcam		Rat		ab6160		10000	Western Blot
		Jagged1		Iowa Hybridoma		Rat		TS1.15H		2000	Western Blot
		Delta like 1		Iowa Hybridoma		Mouse		C594.9B		2000	Western Blot
		Axin1		Cell Signaling		Rabbit		2074		2000	Western Blot
		Olig2		Millipore		Rabbit		Ab9610		500	Immunohistochemistry
		LacZ		Abcam		Chicken		ab9361		200	Immunohistochemistry
		All secondary antibodies were purchased from Jackson immunoresearch and were used at 1:500

## Sheet: Primer Sequences
WNT2F	CGG CCT TTG TTT ACG CCA TC				CELSR2F	CATGAAGGACCTCCAGGTGGAT				DKK3F	GGAGGAAGCTACGCTCAATGAG
WNT2R	TGA ATA CAG TAG TCT GGA GAA				CELSR2R	CGTTGTGGCAAATGCTGCTGTC				DKK3R	TTGCCAGGTTCACCTCAGAGGA
WNT2BF	CAC CCG GAC TGA TCT TGT CT				VANGL2F	CAGTCCACCGGGCTGTTC				SFRP1F	CAATACCACGGAAGCCTCTAAGC
WNT2BR	GCC ACA ACA CAT GAT TTC ACA				VANGL2R	GCGGTCCCTGTGCTTCC				SFRP1R	GCAAACTCGCTTGCACAGAGATG
WNT3F	GGG GCG TAT TCA AGT AGC TG									SFRP5F	GAGATGCTGCACTGCCACAAGT
WNT3R	GTA GGG ACC TCC CAT TGG AT									SFRP5R	TGCTCCATCTCACACTGGGCAC
WNT3AF	CAT ACA GCC CAT CTG CCA
WNT3AR	AAT CCA GTG GTG GGT GGA TA				LRP5F	CCTCACCATTGATTATGCCGACC				AXIN2F	AGCCTAAAGGTCTTATGTGG
WNT7AF	GAC AAA TAC AAC GAG GCC GT				LRP5R	GATCGTCAGCTATCACCATGCG				AXIN2R	ATGGAATCGTCGGTCAGT
WNT7BF	TTCTCGTCGCTTTGTGGATGCC				LRP6F	CTGAATGCTGACAACAGGACCTG				LEF1F	ACTGTCAGGCGACACTTCCATG
WNT7BR	CACCGTGACACTTACATTCCAGC				LRP6R	GACGTTCCGAAGGCTGTGGATA				LEF1R	GTGCTCCTGTTTGACCTGAGGT
WNT7BR	GCC AGG CCA GGA ATC TTG TTG				ROR2F	AACGTACGCGTGGAACTGTGTG				NOTCH1F	GCTGCCTCTTTGATGGCTTCGA
WNT8F	ACG GTG GAA TTG TCC TGA GCA TG				ROR2R	CAGACGAGGAAGAACAGGCAAG				NOTCH1R	CACATTCGGCACTGTTACAGCC
WNT8R	GAT GGC AGC AGA GCG GAT GG				RYKF	ACGACCCAGTATCTGAGAGCTG				HES1F	GGAAATGACTGTGAAGCACCTCC
WNT8BF	TTG GGA CCG TTG GAA TTG CG				RYKR	GGCTTTGGCTTCCAGAAGAGTG				HES1R	GAAGCGGGTCACCTCGTTCATG
WNT8BR	AGT CAT CAC AGC CAC AGT TGT C									HES5F	CCGTCAGCTACCTGAAACACAG
WNT9AF	CGG CAA GAT GCT GGA TGG GTC									HES5R	GGTCAGGAACTGTACCGCCTC
WNT9AR	CTG CTT GCG CTC CAG CTT CAG				GAPDHF	GCACAGTCAAGGCCGAGAAT
WNT9BF	CAT GGA GCG CTG TAC TTG TGA C				GAPDHR	GCCTTCTCCATGGTGGTGAA
WNT9BR	CAT GGA GCG CTG TAC TTG TGA C
WNT10AF	CCT GTT CTT CCT ACT GCT GCT GG
WNT10AR	CGA TCT GGA TGC CCT GGA TAG C
WNT10BF	GGG CTT CGA CAT GCT GGA GGA GCC CC
WNT10BR	AGC CGC CGC CGC CCT CCA GT
WNT16F	AGT AGC GGC ACC AAG GAG AC
WNT16R	GAA ACT TTC TGC TGA ACC ACA TGC
WNT1F	CCT CAC CCC ACC TCA CTG
WNT1R	AGA TAC TAC ATT GGT GGG GGC
WNT4F	GAG AAG TGT GGC TGT GAC CGG
WNT4R	ATG TTG TCC GAG CAT CCT GAC C
WNT5AF	CCC AGT CCG GAC TAC TGT GT
WNT5AR	TTT GAC ATA GCA GCA CCA GTG
WNT5BF	TCT CCG CCT CAC AAA AGT CT
WNT5BR	CAC AGA CAC TCT CAA GCC CA
WNT6F	TGC CCG AGG CGC AAG ACT G
WNT6R	ATT GCA AAC ACG AAA GCT GTC TCT C
WNT11F	GCCTGTGAAGGACTCAGAACTTG
WNT11R	AGCTGTCACTGCCGTTGGAAGT
